# Supplementary material for: Genome-wide investigation of outer membrane protein families under mosaic evolution in Escherichia coli
Source: Appl Environ Microbiol. 2025 May 30;91(6):e00557-25. doi: 10.1128/aem.00557-25 (PMC12175518; doi:10.1128/aem.00557-25)
Supplement: Data Set S1 — Screening of E. coli OMPs under mosaic evolution. [file aem.00557-25-s0001.xlsx]

## Sheet: Sheet1
Dataset_S1. Screening of E. coli OMPs under mosaic evolution
ID	MG1655_OMP	Function	MG1655_OMP_locus_tag	RDP4_nucleotide_recombination	RDP4_nucleotide_recombination_with_AA_change	Protein_Tree|Genetic_Exchange_Test_Evidence	Presence_of_HVR (HVRanalysis)	HVR_types_and_subtypes_number_in_40_training_strains	HVR_sequences_in_40_training_strains
77	NP_414626.1	peptidoglycan DD-transpeptidase FtsI	locus_tag=b0084	no	no	NA	NA	NA	NA
130	NP_414681.1	putative fimbrial usher protein HtrE	locus_tag=b0139	no	no	NA	NA	NA	NA
131	NP_414682.1	putative fimbrial chaperone YadV	locus_tag=b0140	yes	yes	no	NA	NA	NA
140	NP_414691.1	peptidoglycan glycosyltransferase/peptidoglycan DD-transpeptidase MrcB	locus_tag=b0149	NA	NA	NA	NA	NA	NA
141	NP_414692.1	ferrichrome outer membrane transporter/phage receptor FhuA	locus_tag=b0150	yes	yes	yes	yes	7 HVRs (HVR1, 2 types; HVR2, 2 types; HVR3, 3 types; HVR4, 4 types; HVR5, 2 types; HVR6, 3 types; HVR7, 2 types)	HVR1: HVR1_0 (HVR1_0_0, 288-LPNGKR-295), HVR1_1 (HVR1_1_0, 288-YQDANGSWHK-295); HVR2: HVR2_0 (HVR2_0_0, 673-SSY-677), HVR2_1 (HVR2_1_0, 673-DTSSFYTT-677); HVR3: HVR3_0 (HVR3_0_0, 353-PANAYSKQCAALAPADK-371 | HVR3_0_1, 353-PANGYSKQCAALAPADK-371), HVR3_1 (HVR3_1_0, 353-PLYTKDQEALKASPCLSIPQSQW-371), HVR3_2 (HVR3_2_0, 353--371); HVR4: HVR4_0 (HVR4_0_0, 444-FNAKDPA-452), HVR4_1 (HVR4_1_0, 444-FASRDPA-4…
147	NP_414698.1	iron-sulfur cluster insertion protein ErpA	locus_tag=b0156	no	no	NA	NA	NA	NA
152	NP_414703.1	periplasmic serine endoprotease DegP	locus_tag=b0161	yes	no	NA	NA	NA	NA
167	NP_414719.1	outer membrane protein assembly factor BamA	locus_tag=b0177	yes	no	NA	NA	NA	NA
192	NP_414744.1	DNA-binding transcriptional regulator YafC	locus_tag=b0208	yes	yes	no	NA	NA	NA
218	NP_414776.1	outer membrane porin PhoE	locus_tag=b0241	yes	yes	no	NA	NA	NA
260	NP_414825.1	putative fimbrial usher protein EcpC	locus_tag=b0291	yes	yes	no	NA	NA	NA
308	NP_414879.3	DNA-binding transcriptional repressor LacI	locus_tag=b0345	yes	no	NA	NA	NA	NA
367	NP_414945.1	nucleoside-specific channel-forming protein Tsx	locus_tag=b0411	no	no	NA	NA	NA	NA
368	NP_414946.4	putative lipoprotein YajI	locus_tag=b0412	no	no	NA	NA	NA	NA
418	NP_414996.1	multidrug efflux pump membrane fusion lipoprotein AcrA	locus_tag=b0463	no	no	NA	NA	NA	NA
457	NP_415039.1	DNA-binding transcriptional repressor AllR	locus_tag=b0506	no	no	NA	NA	NA	NA
481	NP_415065.1	putative fimbrial usher protein SfmD	locus_tag=b0532	no	no	NA	NA	NA	NA
506	NP_415097.1	omptin family outer membrane protease OmpT	locus_tag=b0565	no	no	NA	NA	NA	NA
513	NP_415104.1	copper/silver export system outer membrane channel CusC	locus_tag=b0572	yes	yes	yes	yes	3 HVRs (HVR1, 1 type; HVR2, 1 type; HVR3, 2 types)	HVR1: HVR1_0 (HVR1_0_0, 71-VNNRDLRMATLKVQEARAQ-91 | HVR1_0_1, 71-ENNRDLRMATLKVQEARAQ-91 | HVR1_0_2, 71-VNNRDLRMATLKVQETRAQ-91 | HVR1_0_3, 71-VNNRDLRMAALKVQEARAQ-91 | HVR1_0_4, 71-VNNRDLRMATLKVQEARTQ-91); HVR2: HVR2_0 (HVR2_0_0, 108-SWSGNLKGNTATTREFSTG-128 | HVR2_0_1, 108-SWSGNLKGDSATTREFSTG-128 | HVR2_0_2, 108-SWSGNLKGDSATTRELSTG-128); HVR3: HVR3_0 (HVR3_0_0, 448-SLYTALGGG-458), HVR3_1 (HVR3_1_0,…
525	NP_415116.1	ferric enterobactin outer membrane transporter FepA	locus_tag=b0584	yes	yes	no	NA	NA	NA
533	NP_415124.1	ferric enterobactin ABC transporter periplasmic binding protein	locus_tag=b0592	yes	yes	no	NA	NA	NA
555	NP_415148.1	citrate lyase alpha subunit	locus_tag=b0615	yes	no	NA	NA	NA	NA
608	NP_415207.1	chitooligosaccharide outer membrane channel, chitoporin	locus_tag=b0681	yes	yes	no	NA	NA	NA
621	NP_415224.1	K(+) transporting P-type ATPase subunit KdpC	locus_tag=b0696	no	no	NA	NA	NA	NA
640	NP_415246.2	putative fimbrial usher protein YbgQ	locus_tag=b0718	yes	yes	no	NA	NA	NA
659	NP_415266.1	Tol-Pal system protein TolR	locus_tag=b0738	no	no	NA	NA	NA	NA
661	NP_415268.1	Tol-Pal system periplasmic protein TolB	locus_tag=b0740	no	no	NA	NA	NA	NA
662	NP_415269.1	peptidoglycan-associated outer membrane lipoprotein Pal	locus_tag=b0741	no	no	NA	NA	NA	NA
663	NP_415270.1	cell division coordinator CpoB	locus_tag=b0742	NA	NA	NA	NA	NA	NA
690	NP_415297.1	8-amino-7-oxononanoate synthase	locus_tag=b0776	yes	yes	no	NA	NA	NA
709	NP_415316.1	HlyD_D23 family protein YbhG	locus_tag=b0795	no	no	NA	NA	NA	NA
718	NP_415325.4	PKHD-type hydroxylase YbiX	locus_tag=b0804	no	no	NA	NA	NA	NA
719	NP_415326.1	iron catecholate outer membrane transporter Fiu	locus_tag=b0805	yes	yes	no	NA	NA	NA
720	NP_415327.2	DUF1471 domain-containing protein McbA	locus_tag=b0806	NA	NA	NA	NA	NA	NA
728	NP_415335.1	outer membrane protein X	locus_tag=b0814	no	no	NA	NA	NA	NA
740	NP_415348.1	molybdopterin molybdotransferase MoeA	locus_tag=b0827	yes	yes	NA	NA	NA	NA
821	NP_415429.2	periplasmic protease YcaL	locus_tag=b0909	yes	yes	NA	NA	NA	NA
852	NP_415460.1	putative fimbrial usher protein ElfC	locus_tag=b0940	yes	no	NA	NA	NA	NA
853	NP_415461.1	putative fimbrial-like adhesin protein	locus_tag=b0941	NA	NA	NA	NA	NA	NA
856	NP_415464.4	putative fimbrial chaperone YcbF	locus_tag=b0944	no	no	NA	NA	NA	NA
869	NP_415477.1	outer membrane protein A, OmpA	locus_tag=b0957	yes	yes	yes	yes	2 HVRs (HVR1, 2 types; HVR2, 3 types)	HVR1: HVR1_0 (HVR1_0_0, 86-SVE-90), HVR1_1 (HVR1_1_0, 86-DNI-90); HVR2: HVR2_0 (HVR2_0_0, 128-SNVY-132 | HVR2_0_1, 128-SNFD-132), HVR2_1 (HVR2_1_0, 128-AHNNVT-132), HVR2_2 (HVR2_2_0, 128-ANVPG-132 | HVR2_2_1, 128-SNVPG-132)
892	NP_415501.1	protein-tyrosine kinase Etk	locus_tag=b0981	no	no	NA	NA	NA	NA
946	NP_415559.1	curlin, minor subunit	locus_tag=b1041	no	no	NA	NA	NA	NA
947	NP_415560.1	curlin, major subunit	locus_tag=b1042	no	no	NA	NA	NA	NA
975	NP_415589.1	anti-sigma factor for FliA (sigma(28))	locus_tag=b1071	yes	yes	no	NA	NA	NA
976	NP_415590.1	flagellar basal body P-ring formation protein FlgA	locus_tag=b1072	NA	NA	NA	NA	NA	NA
980	NP_415594.1	flagellar hook protein FlgE	locus_tag=b1076	yes	yes	yes	yes	2 HVRs (HVR1, 2 types; HVR2, 10 types)	HVR1: HVR1_0 (HVR1_0_0, 161-DPLPTVTPFSA-173), HVR1_1 (HVR1_1_0, 161-DPLPSVNAFDA-173 | HVR1_1_1, 161-DSLPSVNAFDA-173 | HVR1_1_2, 161-DPLPSVKAFDA-173 | HVR1_1_3, 161-DPLPTVKAFDA-173); HVR2: HVR2_0 (HVR2_0_0, 211-TQDSSDPNSIAKTATTLEFNANGTLVDGAMANNIATGAINGAEPATFSLSFL-264 | HVR2_0_1, 211-TQDSSDPNSIAKTATTLEFNANGTLVDGAMANNIATGAINGADPATFSLSFL-264), HVR2_1 (HVR2_1_0, 211-TQDSSDPTGTAEPAMKLVFNANGVLTSNPTENITT…
981	NP_415595.1	flagellar basal-body rod protein FlgF	locus_tag=b1077	NA	NA	NA	NA	NA	NA
982	NP_415596.1	flagellar basal-body rod protein FlgG	locus_tag=b1078	no	no	NA	NA	NA	NA
983	NP_415597.1	flagellar L-ring protein	locus_tag=b1079	no	no	NA	NA	NA	NA
984	NP_415598.3	flagellar P-ring protein	locus_tag=b1080	yes	no	NA	NA	NA	NA
986	NP_415600.1	flagellar hook-filament junction protein 1, FlgK	locus_tag=b1082	no	no	NA	NA	NA	NA
987	NP_415601.1	flagellar hook-filament junction protein 2 FlgL	locus_tag=b1083	yes	yes	yes	yes	2 HVRs (HVR1, 4 types; HVR2, 2 types)	HVR1: HVR1_0 (HVR1_0_0, 139-KTETAPFSEEKGKYVGGAESIK-162 | HVR1_0_1, 139-KTETAPFSEEKGKYVGGAESIR-162), HVR1_1 (HVR1_1_0, 139-KTETAPFSEVNGDYVGGTESIK-162 | HVR1_1_1, 139-KTETAPFSEANGDYVGGTESIK-162 | HVR1_1_2, 139-KTETAPFSEADGDYVGGTESIK-162), HVR1_2 (HVR1_2_0, 139-KTESAPFSEADGKYEGGAESIK-162 | HVR1_2_1, 139-KTESAPFSEVDGKYEGGAESIK-162 | HVR1_2_2, 139-KTETAPFSEADGKYEGGAESIK-162), HVR1_3 (HVR1_3_0, 139-KTE…
994	NP_415608.2	putative phosphate acyltransferase	locus_tag=b1090	no	no	NA	NA	NA	NA
1006	NP_415620.1	ferric coprogen/ferric rhodotorulic acid outer membrane transporter	locus_tag=b1102	yes	yes	yes	no	NA	NA
1054	NP_415672.1	protein StfP	locus_tag=b1154	yes	no	NA	NA	NA	NA
1074	NP_415696.1	inhibitor of g-type lysozyme	locus_tag=b1178	no	no	NA	NA	NA	NA
1098	NP_415720.1	putative autotransporter adhesin YcgV	locus_tag=b1202	NA	NA	NA	NA	NA	NA
1146	NP_415772.1	outer membrane protein W, OmpW (OmpW is a receptor for Colicin S4)	locus_tag=b1256	yes	yes	yes	yes	1 HVR (HVR1, 3 types)	HVR1: HVR1_0 (HVR1_0_0, 182-TANYKLGGAQQHDSVRL-200), HVR1_1 (HVR1_1_0, 182-TAKYKSGVTTVKDSVRL-200 | HVR1_1_1, 182-TAKYKSGVNTVKDSVRL-200), HVR1_2 (HVR1_2_0, 182-EVKYKSNGAVLPAGRYSDNVRL-200 | HVR1_2_1, 182-DVKYKSNGAVLPAGRYSDNVRL-200)
1200	NP_415826.1	putative ABC transporter periplasmic binding protein YcjN	locus_tag=b1310	yes	yes	no	NA	NA	NA
1208	NP_415835.1	outer membrane porin G, OmpG	locus_tag=b1319	yes	yes	yes	yes	3 HVRs (HVR1, 1 type; HVR2, 1 type; HVR3, 1 type)	HVR1: HVR1_0 (HVR1_0_0, 0-MKKLLPCTALVM-13 | HVR1_0_1, 0-MKKLLLCTALVM-13 | HVR1_0_2, 0-MKNLLPCTALVM-13); HVR2: HVR2_0 (HVR2_0_0, 14-GMACAQAEERND-27 | HVR2_0_1, 14-GMACAQAEEKND-27 | HVR2_0_2, 14-GMVCAQAEEKND-27 | HVR2_0_3, 14-GMACAQAEEKNY-27 | HVR2_0_4, 14-GMACAQAEEKNN-27 | HVR3_0_0, 96-QFLENDDFSFGLTG-111); HVR3: HVR3_0 (HVR3_0_1, 96-QFLESDDFSFGLTG-111 | HVR3_0_2, 96-QFLESDDFSLGLTG-111)
1258	NP_415895.1	outer membrane porin N, OmpN	locus_tag=b1377	yes	yes	yes	yes	3 HVRs (HVR1, 4 types; HVR2, 3 types; HVR3, 2 types)	HVR1: HVR1_0 (HVR1_0_0, 82-ANNTESSKNQ-93 | HVR1_0_1, 82-ANNTESSTNQ-93 | HVR1_0_2, 82-ANNTESSENQ-93), HVR1_1 (HVR1_1_0, 82-GNSAENENN-93), HVR1_2 (HVR1_2_0, 82-ANGSEGDKGD-93), HVR1_3 (HVR1_3_0, 82-GNAPESENN-93); HVR2: HVR2_0 (HVR2_0_0, 180-NGQEGT-187 | HVR2_0_1, 180-HEQEGT-187), HVR2_1 (HVR2_1_0, 180-GEGMT-187), HVR2_2 (HVR2_2_0, 180-GENDPDFTGHGIT-187); HVR3: HVR3_0 (HVR3_0_0, 254-ATMYSETRNMTP-267)…
1274	NP_415911.1	putative 2,3-dehydroadipyl-CoA hydratase	locus_tag=b1393	no	no	NA	NA	NA	NA
1327	NP_415968.1	putative TonB-dependent outer membrane receptor yncD (yncD and fhuA are paralogs)	locus_tag=b1451	yes	yes	yes	yes	6 HVRs (HVR1, 1 type; HVR2, 1 type; HVR3, 1 type; HVR4, 1 type; HVR5, 1 type; HVR6, 1 type)	HVR1: HVR1_0 (HVR1_0_0, 343-GELGVPVTFTTGLNYE-360 | HVR1_0_1, 343-GELGVPLTFTTGLNYE-360 | HVR1_0_2, 343-GELGVPVTLSTGLNYE-360); HVR2: HVR2_0 (HVR2_0_0, 367-YNNFRLNSGMPEYGQKG-385 | HVR2_0_1, 367-YNNFRLNSGVPEYGQKG-385 | HVR2_0_2, 367-YNNFRQNSGMPEYGQKG-385 | HVR2_0_3, 367-YNNFRLNRGVPEYGQKG-385); HVR3: HVR3_0 (HVR3_0_0, 399-YLQTQWQLSEKLSLDAGV-418 | HVR3_0_1, 399-YLQTQWQLTDKLSLDAGV-418 | HVR3_0_2, 399-YL…
1365	NP_416012.1	putative TonB-dependent receptor YddB	locus_tag=b1495	yes	yes	no	NA	NA	NA
1374	NP_416021.1	putative fimbrial protein YdeS	locus_tag=b1504	no	no	NA	NA	NA	NA
1419	NP_416074.4	putative prophage lysis protein EssQ	locus_tag=b1556	no	no	NA	NA	NA	NA
1421	NP_416076.1	cold shock-like protein CspF	locus_tag=b1558	no	no	NA	NA	NA	NA
1430	NP_416087.1	putative DNA-binding transcriptional regulator DicC	locus_tag=b1569	NA	NA	NA	NA	NA	NA
1461	NP_416121.1	DUF1471 domain-containing protein YdgH	locus_tag=b1604	no	no	NA	NA	NA	NA
1471	NP_416131.1	DUF945 domain-containing protein YdgA	locus_tag=b1614	yes	yes	no	NA	NA	NA
1472	NP_416132.2	outer membrane porin family protein UidC	locus_tag=b1615	no	no	NA	NA	NA	NA
1508	NP_416170.1	ATP-dependent helicase Lhr	locus_tag=b1653	yes	yes	no	NA	NA	NA
1529	NP_416193.1	L,D-transpeptidase LdtE	locus_tag=b1678	yes	yes	no	NA	NA	NA
1571	NP_416236.1	acid-inducible putative outer membrane protein YdiY	locus_tag=b1722	no	no	NA	NA	NA	NA
1572	NP_416237.3	6-phosphofructokinase 2	locus_tag=b1723	no	no	NA	NA	NA	NA
1593	NP_416259.1	N-succinylarginine dihydrolase	locus_tag=b1745	yes	yes	no	NA	NA	NA
1599	NP_416265.4	4Fe-4S ferredoxin-type domain-containing protein YdjY	locus_tag=b1751	no	no	NA	NA	NA	NA
1614	NP_416280.1	protease IV, a signal peptide peptidase SppA	locus_tag=b1766	yes	yes	no	NA	NA	NA
1630	NP_416296.1	MltA-interacting protein	locus_tag=b1782	no	no	NA	NA	NA	NA
1681	NP_416348.2	lipophilic envelope spanning tunnel YebT	locus_tag=b1834	yes	yes	no	NA	NA	NA
1693	NP_416360.1	DUF533 domain-containing inner membrane protein YebE	locus_tag=b1846	no	no	NA	NA	NA	NA
1734	NP_416402.2	chemotaxis protein CheA	locus_tag=b1888	yes	yes	yes (but located in inner membrane and cytoplasm)	NA	NA	NA
1764	NP_416433.1	flagellar filament structural protein	locus_tag=b1923	yes	no	NA	NA	NA	NA
1766	NP_416435.1	flagellar biosynthesis protein FliS	locus_tag=b1925	no	no	NA	NA	NA	NA
1774	NP_416448.1	flagellar basal-body MS-ring and collar protein FliF	locus_tag=b1938	yes	yes	yes	yes	3 HVRs (HVR1, 2 types; HVR2, 2 types; HVR3, 3 types)	HVR1: HVR1_0 (HVR1_0_0, 279-RPNGDESHAALRSRQLN-297 | HVR1_0_1, 279-RPNGDESQAALRSRQLN-297), HVR1_1 (HVR1_1_0, 279-RPNGDQSQATLRSRQVN-297); HVR2: HVR2_0 (HVR2_0_0, 428-FNSSDESGGELPFWQQQAFIDQLLAAG-456 | HVR2_0_1, 428-FNSSDESGGALPFWQQQAFIDQLLAAG-456 | HVR2_0_2, 428-FNSRDESGGALPFWQQQVFIDQLLAAG-456 | HVR2_0_3, 428-FNSSDESGGALPFWQQQVFIDQLLAAG-456 | HVR2_0_4, 428-FNSSDESGGALPFWQQQVFIDELLAAG-456 | HVR2_0_5,…
1782	NP_416456.1	flagellar motor switch protein FliN	locus_tag=b1946	no	no	NA	NA	NA	NA
1783	NP_416457.4	flagellar biosynthesis protein FliO	locus_tag=b1947	no	no	NA	NA	NA	NA
1808	NP_416485.4	inverse autotransporter adhesin YeeJ	locus_tag=b1978	yes	yes	no	NA	NA	NA
1814	NP_416493.1	DNA-binding transcriptional dual regulator Nac	locus_tag=b1988	NA	NA	NA	NA	NA	NA
1878	NP_416564.4	protein-tyrosine kinase Wzc	locus_tag=b2060	yes	yes	no	NA	NA	NA
1882	NP_416568.1	putative assembly protein AsmA	locus_tag=b2064	yes	yes	yes (located in inner membrane and cytoplasm)	NA	NA	NA
1892	NP_416578.2	multidrug efflux pump membrane fusion protein MdtA	locus_tag=b2074	yes	yes	no	NA	NA	NA
1898	NP_416584.4	DUF1508 domain-containing protein YegP	locus_tag=b2080	no	no	NA	NA	NA	NA
1922	NP_416612.1	putative fimbrial usher protein YehB	locus_tag=b2109	yes	yes	no	NA	NA	NA
1962	NP_416660.1	iron-catecholate outer membrane transporter CirA	locus_tag=b2155	yes	yes	yes	yes	3 HVRs (HVR1, 1 type; HVR2, 2 types; HVR3, 1 type)	HVR1: HVR1_0 (HVR1_0_0, 164-SGTVTVDTTIQEHRDRGDT-184 | HVR1_0_1, 164-SGTVTVDTTVQEHRDRGDT-184 | HVR1_0_2, 164-AGTVTVDTTIQEHRDRGDT-184); HVR2: HVR2_0 (HVR2_0_0, 498-GYQNFVGFETGANGRRIPVFSYYNVN-525 | HVR2_0_1, 498-GYQNFVGFETRANGRRIPVFSYYNVN-525 | HVR2_0_2, 498-GYQNFVGFETGANGRRIPVFSYYSVN-525), HVR2_1 (HVR2_1_0, 498-GYQNFVGFTANGVPVFSYYNVN-525 | HVR2_1_1, 498-GYQNFVGFTADGVPVFSYYNVN-525); HVR3: HVR3_0 (HV…
1932	NP_416627.2	DUF1307 domain-containing lipoprotein YehR	locus_tag=b2123	no	no	NA	NA	NA	NA
2019	NP_416719.1	outer membrane porin C, OmpC	locus_tag=b2215	yes	yes	yes	yes	7 HVRs (HVR1, 3 types; HVR2, 4 types; HVR3, 5 types; HVR4, 2 types; HVR5, 4 types; HVR6, 8 types; HVR7, 5 types)	HVR1: HVR1_0 (HVR1_0_0, 46-NKDVDGDQTYM-58 | HVR1_0_1, 46-DKSVDGDQTYM-58 | HVR1_0_2, 46-NKSEDGDQTYM-58), HVR1_1 (HVR1_1_0, 46-NDSKDGDKTYM-58), HVR1_2 (HVR1_2_0, 46-DKSVDGDKTYM-58); HVR2: HVR2_0 (HVR2_0_0, 84-SAENENN-92), HVR2_1 (HVR2_1_0, 84-TSEDNKEN-92), HVR2_2 (HVR2_2_0, 84-APESENN-92), HVR2_3 (HVR2_3_0, 84-EPESDNS-92); HVR3: HVR3_0 (HVR3_0_0, 172-KNGNPSGEGFTSGV-187), HVR3_1 (HVR3_1_0, 172-KNGSP…
2029	NP_416729.1	DUF2135 domain-containing protein YfaP	locus_tag=b2225	no	no	NA	NA	NA	NA
2035	NP_416736.1	putative autotransporter adhesin YfaL	locus_tag=b2233	yes	yes	yes	yes	7 HVRs (HVR1, 2 types; HVR2, 9 types; HVR3, 2 types; HVR4, 2 types; HVR5, 3 types; HVR6, 3 types; HVR7, 2 types)	HVR1: HVR1_0 (HVR1_0_0, 0-MRIIFLRKEYLSLL-15 | HVR1_0_1, 0-MRVIFLRKEYLSLL-15 | HVR1_0_2, 0-MRIISLRKEYLSLL-15), HVR1_1 (HVR1_1_0, 0--15); HVR2: HVR2_0 (HVR2_0_0, 17-IASLFSANGVAAVTDSCQGYDVKASCQASRQSLSGITQDWSIADGQWLVFSDMTN-73), HVR2_1 (HVR2_1_0, 17-IASLFSANGVAAAIDLCQGYDIKASCHASRQSLSGITQVWSIADGQWLVFSDMTN-73), HVR2_2 (HVR2_2_0, 17-IASLFSANGFAAAIDLCQGYDIKASCHASRQSLSGITQDWSVADGQWLVFSDMTN-73 | HVR2_2_1, 1…
2051	NP_416753.4	putative porin YfaZ	locus_tag=b2250	no	no	NA	NA	NA	NA
2067	NP_416769.1	tail-anchored inner membrane protein ElaB	locus_tag=b2266	no	no	NA	NA	NA	NA
2098	NP_416800.1	phosphate acetyltransferase	locus_tag=b2297	yes	yes	no	NA	NA	NA
2134	NP_416836.1	putative fimbrial protein YfcP	locus_tag=b2333	yes	yes	yes	no	NA	NA
2136	NP_416838.1	putative fimbrial protein YfcR	locus_tag=b2335	yes	yes	no	NA	NA	NA
2143	NP_416846.2	long-chain fatty acid outer membrane channel/bacteriophage T2 receptor FadL	locus_tag=b2344	yes	yes	yes	yes	5 HVRs (HVR1, 4 types; HVR2, 2 types; HVR3, 2 types; HVR4, 3 types; HVR5, 2 types)	HVR1: HVR1_0 (HVR1_0_0, 179-IERFAGDLGQLVAGQIMQSPAGQTQQGQALAATANGIDSNTKIAHLNG-228 | HVR1_0_1, 179-IERFAGDLGQLVAGQIMQSPAGQTPQGQALAATANGIDSNTKIAHLNG-228 | HVR1_0_2, 179-IERFAGDLGQLVAGQIMQSPAGKTPQGQALAATANGIDSNTKIAHLNG-228), HVR1_1 (HVR1_1_0, 179-IERFAGDLGQLVAGQIRQSPAWLTPQGQALAATANGIDSNTKIAHLNG-228), HVR1_2 (HVR1_2_0, 179-IERTAGSLGPLLSQQLIAQGVPQSWTNGINTPDSQIAHLKG-228), HVR1_3 (HVR1_3_0, 179-IERYAGSLG…
2162	NP_416869.1	tripartite efflux pump membrane fusion protein EmrK	locus_tag=b2368	yes	yes	no	no	NA	NA
2169	NP_416876.1	protein YfdX	locus_tag=b2375	yes	yes	yes	no	NA	NA
2195	NP_416903.1	putative outer membrane porin YfeN	locus_tag=b2408	yes	yes	yes	no	NA	NA
2196	NP_416904.1	putative DNA-binding transcriptional regulator YfeR	locus_tag=b2409	no	no	NA	NA	NA	NA
2213	NP_416922.1	DNA-binding transcriptional dual regulator MurR	locus_tag=b2427	yes	yes	no	NA	NA	NA
2263	NP_416972.4	outer membrane protein assembly factor BamC	locus_tag=b2477	no	no	NA	NA	NA	NA
2280	NP_416989.1	beta-barrel assembly-enhancing protease	locus_tag=b2494	yes	yes	no	NA	NA	NA
2291	NP_417000.1	lipoprotein YfgH	locus_tag=b2505	no	no	NA	NA	NA	NA
2298	NP_417007.1	outer membrane protein assembly factor BamB	locus_tag=b2512	no	no	NA	NA	NA	NA
2299	NP_417008.1	ancillary SecYEG translocon subunit	locus_tag=b2513	no	no	NA	NA	NA	NA
2306	NP_417015.1	alpha2-macroglobulin	locus_tag=b2520	yes	yes	no	NA	NA	NA
2316	NP_417026.1	DNA-binding transcriptional dual regulator IscR	locus_tag=b2531	no	no	NA	NA	NA	NA
2416	NP_417134.2	adhesin-like autotransporter YpjA	locus_tag=b2647	yes	no	NA	NA	NA	NA
2441	NP_417170.1	multidrug efflux pump membrane fusion protein EmrA	locus_tag=b2685	no	no	NA	NA	NA	NA
2496	NP_417228.1	cell division protein FtsB	locus_tag=b2748	no	no	NA	NA	NA	NA
2499	NP_417231.1	sulfate adenylyltransferase subunit 1	locus_tag=b2751	yes	yes	no	NA	NA	NA
2560	NP_417294.4	N-acetylmuramoyl-L-alanine amidase C	locus_tag=b2817	NA	NA	NA	NA	NA	NA
2598	NP_417341.4	amidase activator	locus_tag=b2865	yes	yes	NA	NA	NA	NA
2650	NP_417397.1	DUF541 domain-containing protein YggE	locus_tag=b2922	no	no	NA	NA	NA	NA
2661	NP_417411.2	metalloprotease LoiP	locus_tag=b2936	yes	yes	no	NA	NA	NA
2743	NP_417507.2	outer membrane channel TolC	locus_tag=b3035	no	no	NA	NA	NA	NA
2750	NP_417515.1	putative fimbrial protein YgiL	locus_tag=b3043	no	no	NA	NA	NA	NA
2836	NP_417613.1	putative fimbrial usher protein YraJ	locus_tag=b3144	yes	yes	no	NA	NA	NA
2842	NP_417619.1	division and outer membrane stress-associated lipid-binding lipoprotein	locus_tag=b3150	no	no	NA	NA	NA	NA
2883	NP_417660.1	intermembrane phospholipid transport system, substrate binding protein MlaD	locus_tag=b3193	no	no	NA	NA	NA	NA
2905	NP_417683.1	putative fimbrial usher protein YhcD	locus_tag=b3216	no	no	NA	NA	NA	NA
2922	NP_417701.1	periplasmic serine endoprotease	locus_tag=b3234	no	no	NA	NA	NA	NA
2932	NP_417711.1	metalloprotease subunit TldD	locus_tag=b3244	yes	no	NA	NA	NA	NA
2936	NP_417716.1	cell shape determining protein MreC	locus_tag=b3250	yes	yes	no	NA	NA	NA
2950	NP_417731.1	multidrug efflux pump membrane fusion lipoprotein AcrE	locus_tag=b3265	no	no	NA	NA	NA	NA
2997	NP_417783.1	Type II secretion system protein GspC	locus_tag=b3324	NA	NA	NA	NA	NA	NA
2998	NP_417784.4	Type II secretion system protein GspD	locus_tag=b3325	no	no	NA	NA	NA	NA
3003	NP_417789.4	Type II secretion system protein GspI	locus_tag=b3330	no	no	NA	NA	NA	NA
3057	NP_417847.1	cell division protein DamX	locus_tag=b3388	yes	yes	no	NA	NA	NA
3059	NP_417850.1	DNA utilization protein HofQ	locus_tag=b3391	no	no	NA	NA	NA	NA
3120	NP_417922.1	16S rRNA m(2)G966 methyltransferase	locus_tag=b3465	no	no	NA	NA	NA	NA
3163	NP_417970.1	multidrug efflux pump membrane fusion protein MdtE	locus_tag=b3513	no	no	NA	NA	NA	NA
3195	NP_418004.4	putative outer membrane protein YhjY	locus_tag=b3548	NA	NA	NA	NA	NA	NA
3227	NP_418041.1	outer membrane protein YiaT	locus_tag=b3584	no	no	NA	NA	NA	NA
3254	NP_418070.6	murein hydrolase activator EnvC	locus_tag=b3613	yes	no	NA	NA	NA	NA
3295	NP_418112.1	AsmA family protein YicH	locus_tag=b3655	yes	yes	no	NA	NA	NA
3350	NP_418176.1	carbohydrate-specific outer membrane porin, cryptic	locus_tag=b3720	yes	yes	no	NA	NA	NA
3358	NP_418184.1	phosphate ABC transporter periplasmic binding protein	locus_tag=b3728	yes	no	NA	NA	NA	NA
3403	NP_418247.1	PF04375 family protein HemX	locus_tag=b3803	yes	yes	no	NA	NA	NA
3416	NP_418265.1	outer membrane phospholipase A	locus_tag=b3821	yes	yes	no	NA	NA	NA
3450	NP_418311.1	putative outer membrane porin L, OmpL	locus_tag=b3875	yes	yes	yes	yes	2 HVRs (HVR1, 2 types; HVR2, 2 types)	HVR1: HVR1_0 (HVR1_0_0, 135-LSGELDNNDTYEIGTYWNFKITDK-160 | HVR1_0_1, 135-LNGELDNNDTYEIGTYWNFKITEK-160 | HVR1_0_2, 135-LNGELDNNDTYEVGTYWNFKITEK-160), HVR1_1 (HVR1_1_0, 135-LNGDLDNNDSYEIGNYWNFIITDK-160); HVR2: HVR2_0 (HVR2_0_0, 162-TFEPHYFMRVNDFNSSN-180 | HVR2_0_1, 162-TFEPHYFIRVNDFNSSN-180 | HVR2_0_2, 162-TFEQHYFMRVNDFNSSN-180), HVR2_1 (HVR2_1_0, 162-TFEPHYFYNINDFNSGN-180 | HVR2_1_1, 162-TFEPHYFYN…
3461	NP_418323.1	D-aminoacyl-tRNA deacylase	locus_tag=b3887	no	no	NA	NA	NA	NA
3511	NP_418375.1	fused aspartate kinase/homoserine dehydrogenase 2	locus_tag=b3940	yes	yes	no	NA	NA	NA
3535	NP_418401.1	cobalamin outer membrane transporter BtuB	locus_tag=b3966	yes	yes	yes	yes	4 HVRs (HVR1, 4 types; HVR2, 3 types; HVR3, 5 types; HVR4, 3 types)	HVR1: HVR1_0 (HVR1_0_0, 202-YGNTGTQAQT-213 | HVR1_0_1, 202-YGNTGTQAQP-213), HVR1_1 (HVR1_1_0, 202-GSPYSGDS-213), HVR1_2 (HVR1_2_0, 202-YGNTGMQPQS-213), HVR1_3 (HVR1_3_0, 202-HSSYSGDG-213); HVR2: HVR2_0 (HVR2_0_0, 251-YYSPGSPLLDTRKL-266 | HVR2_0_1, 251-YYSPGSPLVDTRKL-266 | HVR2_0_2, 251-YYSPGLPLVDTRKL-266 | HVR2_0_3, 251-WYSPGSPLIDTRKL-266), HVR2_1 (HVR2_1_0, 251-GSMYGSATGNEEAQN-266), HVR2_2 (HVR2…
3583	NP_418452.1	capsule biosynthesis GfcC family protein YjbG	locus_tag=b4028	yes	yes	yes	no	NA	NA
3584	NP_418453.1	putative lipoprotein YjbH	locus_tag=b4029	yes	yes	no	NA	NA	NA
3592	NP_418461.1	maltose regulon periplasmic protein MalM	locus_tag=b4037	yes	yes	no	NA	NA	NA
3634	NP_418504.1	putative multidrug efflux pump outer membrane channel MdtP	locus_tag=b4080	yes	yes	no	NA	NA	NA
3649	NP_418520.1	methylphosphonate degradation complex subunit PhnL	locus_tag=b4096	yes	yes	no	NA	NA	NA
3715	NP_418590.1	N-acetylmuramoyl-L-alanine amidase B, AmiB	locus_tag=b4169	yes	yes	no	NA	NA	NA
3720	NP_418595.1	regulator of FtsH protease	locus_tag=b4174	no	no	NA	NA	NA	NA
3728	NP_418603.1	PspA family protein Yjf	locus_tag=b4182	no	no	NA	NA	NA	NA
3764	NP_418641.1	translocation and assembly module subunit TamA	locus_tag=b4220	no	no	NA	NA	NA	NA
3765	NP_418642.1	translocation and assembly module subunit TamB	locus_tag=b4221	yes	yes	yes	yes	6 HVRs (HVR1, 1 type; HVR2, 1 type; HVR3, 1 type; HVR4, 1 type; HVR5, 1 type; HVR6, 1 type)	HVR1: HVR1_0 (HVR1_0_0, 178-LIALPKVAEVAQEEVVEPKIENPQPDEKPLGETLK-214 | HVR1_0_1, 178-LIALPKVAEVAQEEVVEPKIENPQPEEKPLGETLK-214 | HVR1_0_2, 178-LIALPKVAEAAQEEVVEPKIENPQPEDKPLGETLK-214 | HVR1_0_3, 178-LIALPKVADVAQEEVVEPKIENPQPDEKPLGETLK-214 | HVR1_0_4, 178-LIALPKVAEAAQEEVVEPKIENPQPEEKPLGETLK-214 | HVR1_0_5, 178-LIALPKVAEAAQEEVVEPKIENPQPDEKPLGETLK-214 | HVR1_0_6, 178-LIALPKVVEVAQEEVVEPKIENPQPEEKPLGETLK…
3776	NP_418656.1	metalloprotease subunit TldE	locus_tag=b4235	yes	yes	no	NA	NA	NA
3817	NP_418711.1	ferric citrate outer membrane transporter	locus_tag=b4291	no	no	NA	NA	NA	NA
3835	NP_418730.4	N-acetylneuraminate mutarotase	locus_tag=b4310	no	no	NA	NA	NA	NA
3836	NP_418731.2	N-acetylneuraminate outer membrane channel	locus_tag=b4311	no	no	NA	NA	NA	NA
3842	NP_418737.1	type I fimbriae usher protein FimD	locus_tag=b4317	yes	yes	yes	yes	4 HVRs (HVR1, 2 types; HVR2, 3 types; HVR3, 1 type; HVR4, 1 type)	HVR1: HVR1_0 (HVR1_0_0, 21-RLAGFFVRLVVACAFAAQAPLSSADLYFNPRFLA-56 | HVR1_0_1, 21-RLAGFFVRLVVACAFAAQAPLSSAELYFNPRFLA-56 | HVR1_0_2, 21-RLAGFFVRLVVACAFAAQAPLSSADLYFNLRFLA-56), HVR1_1 (HVR1_1_0, 21-RLAGFFVRLFVACAFAVQAPLSSAELYFNPRFLA-56 | HVR1_1_1, 21-RLAGFFVRLFVACAFAAQAPLSSAELYFNPRFLA-56 | HVR1_1_2, 21-RLAVFFVRLFVACAFAAQAPLSSAELYFNPRFLA-56 | HVR1_1_3, 21-RLAGFFVRLFVACAFAAQTPLSSAELYFNPRFLA-56); HVR2: …
3979	YP_009518743.1	protein YkgS	locus_tag=b4688	NA	NA	NA	NA	NA	NA
4005	YP_009518769.1	putative uncharacterized protein YchS	locus_tag=b1228	NA	NA	NA	NA	NA	NA
4014	YP_009518778.1	putative prophage tail length tape measure domain-containing protein YnaA	locus_tag=b1368	no	no	NA	NA	NA	NA
4018	YP_009518782.1	putative uncharacterized protein YddL	locus_tag=b1472	NA	NA	NA	NA	NA	NA
4021	YP_009518785.1	fimbrial usher domain-containing protein YdeT	locus_tag=b1505	yes	yes	no	NA	NA	NA
4068	YP_010051172.1	PBP1Bgamma	locus_tag=b0149	NA	NA	NA	NA	NA	NA
4117	YP_010283911.1	chemotaxis protein CheA	locus_tag=b1888	NA	NA	NA	NA	NA	NA
4150	YP_026164.1	self recognizing antigen 43 (Ag43) autotransporter	locus_tag=b2000	yes	yes	yes	yes	4 HVRs (HVR1, 3 types; HVR2, 5 types; HVR3, 2 types; HVR4, 3 types)	HVR1: HVR1_0 (HVR1_0_0, 76-FGTTNGMTIS-87 | HVR1_0_1, 76-FGTANGMTIS-87 | HVR1_0_2, 76-LGTANGMTIS-87 | HVR1_0_3, 76-FGATNGMTIS-87 | HVR1_0_4, 76-FGTTNGITIS-87), HVR1_1 (HVR1_1_0, 76-FGKTNNTVIN-87), HVR1_2 (HVR1_2_0, 76-SGTADGVTVS-87 | HVR1_2_1, 76-SGTANGVTVS-87); HVR2: HVR2_0 (HVR2_0_0, 222-IVRAEGTANT-233 | HVR2_0_1, 222-IVAAEGTANT-233 | HVR2_0_2, 222-IVRTEGTANT-233 | HVR2_0_3, 222-IVTVEGTANT-233 |…
4199	YP_026226.4	cellulose synthase outer membrane channel BcsC	locus_tag=b3530	yes	yes	yes	no	NA	NA
4201	YP_026228.1	PF13488 family lipoprotein YiaD	locus_tag=b3552	no	no	NA	NA	NA	NA
4224	YP_026256.2	RffC	locus_tag=b3790	no	no	NA	NA	NA	NA
4225	NP_418460.1	maltose outer membrane channel/phage lambda receptor protein LamB	locus_tag=b4036	yes	yes	yes	yes	1 HVR (HVR1, 4 types)	HVR1: HVR1_0 (HVR1_0_0, 405-TGSSSTNPYYGKAVSADFN-425), HVR1_1 (HVR1_1_0, 405-TGNADNNANFGKAVPADFN-425 | HVR1_1_1, 405-TGNANTNTNFGKAVPADFN-425), HVR1_2 (HVR1_2_0, 405-NGDSKVNPNYGKAVPADFN-425 | HVR1_2_1, 405-NGDSKVNPNYGKAVTADFN-425), HVR1_3 (HVR1_3_0, 405-TDKAKGTPNYGKAVPANFE-425 | HVR1_3_1, 405-NDNSKTNPNYGKAVPANFE-425)
4226	NP_415449.1	outer membrane porin F, OmpF	locus_tag=b0929	yes	yes	yes	yes	5 HVRs (HVR1, 3 types; HVR2, 2 types; HVR3, 2 types; HVR4, 4 types; HVR5, 2 types)	HVR1: HVR1_0 (HVR1_0_0, 47-GNGENSYGGNGDM-61 | HVR1_0_1, 47-GNGEDSYGGNGDM-61), HVR1_1 (HVR1_1_0, 47-DNGVNSYGGNGDK-61), HVR1_2 (HVR1_2_0, 47-GNGENSYGGNGDK-61); HVR2: HVR2_0 (HVR2_0_0, 111-YADVGSF-119 | HVR2_0_1, 111-YADIGSF-119 | HVR2_0_2, 111-FADAGSF-119), HVR2_1 (HVR2_1_0, 111-FADAGSI-119); HVR3: HVR3_0 (HVR3_0_0, 185-DTAR-190 | HVR3_0_1, 185-DSAR-190), HVR3_1 (HVR3_1_0, 185-AGIPE-190); HVR4: HVR…
Note: Some genes could not be successfully analyzed by RDP4 and were shown with 'NA'. Two proteins showed local recombination with the evidence of RDP4, Genetic exchange tests, and phylogenetic trees, but were discarded since literature annotation supported their non-OM location. The HVR types and sequences were identified with HVRanalysis for the 21 protein families under mosaic evolution (highl…
