# Supplementary material for: Genome-wide investigation of outer membrane protein families under mosaic evolution in Escherichia coli
Source: Appl Environ Microbiol. 2025 May 30;91(6):e00557-25. doi: 10.1128/aem.00557-25 (PMC12175518; doi:10.1128/aem.00557-25)
Supplement: Data Set S2 — Annotation of the E. coli OMPs under mosaic evolution. [file aem.00557-25-s0002.xlsx]

## Sheet: Sheet1
Dataset_S2. Annotation of the E. coli OMPs under mosaic evolution
Gene_name	MG1655_locus_tag	MG1655_protein_accession	Full_protein_description	Function_annotation	Reference_PMID
fhuA	b0150	NP_414692.1	ferrichrome outer membrane transporter/phage receptor FhuA	Involved in the uptake of iron in complex with ferrichrome, a hydroxamate-type siderophore. It binds and transports ferrichrome-iron across the outer membrane. It also transports the antibiotic albomycin, which is a structural analog of ferrichrome, and acts as a receptor for colicin M, microcin J25 and bacteriophages T1, T5, phi80 and UC-1. The energy source, which is required for all FhuA funct…	1089064 | 2066336 | 353030 | 8617231 | 12427941 | 353030 | 9353297 | 38695573 | 11587645 | 35805383
cusC	b0572	NP_415104.1	copper/silver export system outer membrane channel CusC	Secretion of copper and silver. Immunogenic. Associated with antibiotic tolerance(gentamicin and ampicillin).	24099674 | DOI: 10.1134/S0003683823050204
ompA	b0957	NP_415477.1	outer membrane protein A, OmpA	OmpA (with TolR) probably plays a role in maintaining the position of the peptidoglycan cell wall in the periplasm. It plays a role in resistance to environmental stress, and a role in outer membrane functionality and cell shape. Non-covalently binds peptidoglycan. Mutants with decreased or altered OmpA are resistant to bacteriophage TuII*. Mutants which have no or greatly reduced protein levels …	11906175 | 361695 | 25135663 | 1107069 | 791936 | 3902787 | 783129 | 6086577 | 31954394 | 22986056 | DOI: 10.1134/S0003683823050204
flgE	b1076	NP_415594.1	flagellar hook protein FlgE	Involved in motility, biofilm formation, adherence, and virulence. Interaction with bacteriophage χ (Chi). Involved in antibiotic tolerance(colistin and gentamicin). Immunogenic.	36941455 | 37535496 | 34880458 | 33775439
flgL2	b1083	NP_415601.1	flagellar hook-filament junction protein 2 FlgL	Involved in motility, biofilm formation, adherence, and virulence.	38272420
ompW	b1256	NP_415772.1	outer membrane protein W, OmpW (OmpW is a receptor for Colicin S4)	A receptor for Colicin S4. Resistance to innate immunity. Resistance to alternative complement pathway-mediated killing. Drugs efflux. Anaerobic adaptation. Resistance to drugs.	23811183 | 27364548 | 24633876 | 27303386 | 37512863 | 16372265
ompG	b1319	NP_415835.1	outer membrane porin G, OmpG	It forms channels functionally larger than those of classical porins. It may act as a regulator of the RCS-phosphorelay signal transduction pathway. Uptake of oligosaccharides	33058855
ompN	b1377	NP_415895.1	outer membrane porin N, OmpN	It forms pores that allow passive diffusion of small molecules across the outer membrane (by similarity). Non-specific porin. Drugs efflux. Resistance to drugs.	39858970 | 32088790
yncD	b1451	NP_415968.1	putative TonB-dependent outer membrane receptor yncD (yncD and fhuA are paralogs)	Mediating the TonB-dependent high affinity transport across the outer membrane of pyrroloquinoline quinone (PQQ), a redox cofactor required for the activity of Gcd and Asd dehydrogenases. The uptake process is energised via the TonB-ExbBD complex. Not involved in the transport of an iron-containing substrate under laboratory conditions. Immunogenic. Used for vaccine development. Interaction with …	36054785 | 36054785 | 32355044 | 38470539 | 26084199 | 31105661
fliF	b1938	NP_416448.1	flagellar basal-body MS-ring and collar protein FliF	Invovled in motility, biofilm formation, adherence and virulence. Immunogenic.	16113269 | 31755108
cirA	b2155	NP_416660.1	iron-catecholate outer membrane transporter CirA	Postulated to participate in iron transport. Outer membrane receptor for colicins IA and IB. Cefiderocol resistance.	34542575
ompC	b2215	NP_416719.1	outer membrane porin C, OmpC	OmpC forms pores that allow passive diffusion of small molecules across the outer membrane. It supports colicin E5 entry in the absence of its major receptor OmpF. A mixed OmpC-OmpF heterotrimer is the outer membrane receptor for toxin CdiA-EC536; polymorphisms in extracellular loops 4 and 5 of OmpC confer susceptibility to CdiA-EC536-mediated toxicity. OmpC is composed of 16-stranded beta barrel…	37512863 | 29960802 | 38441474 | 16372265
yfaL	b2233	NP_416736.1	putative autotransporter adhesin YfaL	YfaL is an type V secreted autotransporter. Upon overexpression it shows increased adherence to polyvinyl chloride (PVC) plates and increased mature biofilm formation.	16522795 | 22344647 | 15659678 | 39225712
fadL	b2344	NP_416846.2	long-chain fatty acid outer membrane channel/bacteriophage T2 receptor FadL	The fadL gene product of Escherichia coli is an outer membrane protein required for uptake of long-chain fatty acids and involved in sensitivity to bacteriophage T2. Immunodominant extracellular loops of Treponema pallidum FadL outer membrane proteins elicit antibodies with opsonic and growth-inhibitory activities	3286621 | 39715273 | 35862766 | 39715273
ompL	b3875	NP_418311.1	putative outer membrane porin L, OmpL	Secretion of small molecules (e.g., sugars, tetraglycine). Immunogenic. Receptor for phages ΦeiAU/ΦeiDWF.	23643894|22135098
btuB	b3966	NP_418401.1	cobalamin outer membrane transporter BtuB	Involved in the active translocation of vitamin B12 (cyanocobalamin) across the outer membrane to the periplasmic space (PMID: 4579869,37543597). It derives its energy for transport by interacting with the trans-periplasmic membrane protein TonB. It acts as a receptor for bacteriophages BF23 and C1, and for A and E colicins (PMID:14528295, 4579869). Cyanocobalamin (CN-B12) in solid medium protect…	4579869 | 37543597 | 14528295
tamB	b4221	NP_418642.1	translocation and assembly module subunit TamB	TamB is a part of the translocation and assembly module (TAM) autotransporter assembly complex, which functions in translocation of autotransporters across the outer membrane. In reconstituted TAM this subunit (Ag43, AC P39180) is not necessary for substrate penetration in the outer membrane. Substrate binding to TamA moves its POTRA domains about 30 Angstroms into the periplasm, which would defo…	22466966 | 25341963 | 35226662 | 39981251
fimD	b4317	NP_418737.1	type I fimbriae usher protein FimD	Required for surface localization of type 1 fimbriae. Associated with antibiotic tolerance (ampicillin and tetracycline). Immunogenic.	1970114 | 16372265 | 29414043
ag43	b2000	YP_026164.1	self recognizing antigen 43 (Ag43) autotransporter	Ag43 is an abundant outer membrane protein in Escherichia coli belonging to the autotransporter family. Ag43 controls colony form variation and autoaggregation. It may function as an adhesin. Ag43 is strongly immunogenic and could be used for vaccine development.	2661530 | 18785838 | 33848909 | 24750112 | 22163060
lamB	b4036	NP_418460.1	maltose outer membrane channel/phage lambda receptor protein LamB	LamB is involved in the transport of maltose and maltodextrins. It also acts as a receptor for several bacteriophages including lambda. Associated with antibiotic tolerance (ampicillin).	11742115 | 2832377 | 3301537 | 7824948 | 8805519 | 9299337 | 9529892 | 4201774 | 23202520 | 16372265
ompF	b0929	NP_415449.1	outer membrane porin F, OmpF	OmpF forms pores that allow passive diffusion of small molecules across the outer membrane. It is a receptor for the bacteriophage T2 and colicin E5. It probably translocates colicin E3 and other A-type colicins across the outer membrane. Several attempts have been made to evaluate the OmpF immunogenicity of gram-negative bacteria. OmpF functions as a diffusion pore, allowing small, hydrophilic m…	18636093 | 28728309 | 19721064 | 27342557 | 29483286 | 3536849 | 37512863 | 23201272 | 31114568
