# Supplementary material for: Genome-wide investigation of outer membrane protein families under mosaic evolution in Escherichia coli
Source: Appl Environ Microbiol. 2025 May 30;91(6):e00557-25. doi: 10.1128/aem.00557-25 (PMC12175518; doi:10.1128/aem.00557-25)
Supplement: Data Set S3 — Distribution of HVRs, sequence types, and sequence subtypes of the OMPs under mosaic evolution in extended size of E. coli strains. [file aem.00557-25-s0003.xlsx]

## Sheet: Ag43
1. Summary of the HVRs, HVR sequence types and subtypes in NCBI 3104 E. coli strains with full genome sequenced
Subject Protein Occurance Count	1555
Subject Protein Occurance Rate	0.500966
HVR1	HVR1_0	HVR1_0_0	HVR1_0_1	HVR1_0_2	HVR1_0_3	HVR1_0_5	HVR1_0_6	HVR1_0_7	HVR1_0_8	HVR1_0_9
HVR1 count	1196	519	194	434	1	19	25	2	1	1
HVR1 count rate	0.769132	0.333762	0.124759	0.2791	0.000643087	0.0122186	0.0160772	0.00128617	0.000643087	0.000643087
HVR1	HVR1_2	HVR1_2_0	HVR1_2_1	HVR1_2_2	HVR1_2_3
HVR1 count	343	294	28	20	1
HVR1 count rate	0.220579	0.189068	0.0180064	0.0128617	0.000643087
HVR1	HVR1_3	HVR1_3_0
HVR1 count	16	16
HVR1 count rate	0.0102894	0.0102894
HVR2	HVR2_0	HVR2_0_0	HVR2_0_1	HVR2_0_2	HVR2_0_4	HVR2_0_5	HVR2_0_6	HVR2_0_7	HVR2_0_8	HVR2_0_9	HVR2_0_10	HVR2_0_11
HVR2 count	1105	318	474	106	97	73	8	9	15	1	1	3
HVR2 count rate	0.710611	0.204502	0.304823	0.0681672	0.0623794	0.0469453	0.00514469	0.00578778	0.0096463	0.000643087	0.000643087	0.00192926
HVR2	HVR2_1	HVR2_1_0	HVR2_1_1	HVR2_1_2
HVR2 count	95	3	91	1
HVR2 count rate	0.0610932	0.00192926	0.0585209	0.000643087
HVR2	HVR2_3	HVR2_3_0	HVR2_3_1	HVR2_3_2	HVR2_3_3	HVR2_3_4
HVR2 count	328	6	288	21	12	1
HVR2 count rate	0.210932	0.00385852	0.185209	0.0135048	0.00771704	0.000643087
HVR2	HVR2_4	HVR2_4_0	HVR2_4_1
HVR2 count	26	20	6
HVR2 count rate	0.0167203	0.0128617	0.00385852
HVR2	HVR2_5	HVR2_5_0
HVR2 count	1	1
HVR2 count rate	0.000643087	0.000643087
HVR3	HVR3_0	HVR3_0_0	HVR3_0_1	HVR3_0_2	HVR3_0_3	HVR3_0_4
HVR3 count	1555	953	168	173	259	2
HVR3 count rate	1	0.612862	0.108039	0.111254	0.166559	0.00128617
HVR4	HVR4_0	HVR4_0_0	HVR4_0_1	HVR4_0_2	HVR4_0_3	HVR4_0_4	HVR4_0_5	HVR4_0_6	HVR4_0_7	HVR4_0_8
HVR4 count	1212	895	271	21	1	4	4	12	3	1
HVR4 count rate	0.779421	0.575563	0.174277	0.0135048	0.000643087	0.00257235	0.00257235	0.00771704	0.00192926	0.000643087
HVR4	HVR4_1	HVR4_1_0	HVR4_1_1	HVR4_1_2	HVR4_1_3	HVR4_1_4	HVR4_1_5
HVR4 count	336	149	26	148	7	5	1
HVR4 count rate	0.216077	0.0958199	0.0167203	0.0951768	0.00450161	0.00321543	0.000643087
HVR4	HVR4_3	HVR4_3_0	HVR4_3_1
HVR4 count	7	6	1
HVR4 count rate	0.00450161	0.00385852	0.000643087
Note: An HVR sequence type was defined as the one with a sequence of more than two point substitutions or indels with the sequence of any other subtype; a HVR sequence subtype was defined as the one with sequence of 1-2 point substitutions or indels with at least one other subtype.
2. Sequence of the HVR sequence subtypes (the positions were according to those in the MG1655 proteins, with upstream -1 and downstream +1 positions of each HVR being recorded)
>HVR1_0_0
76-FGTTNGMTIS-87
>HVR1_0_1
76-FGTANGMTIS-87
>HVR1_0_2
76-LGTANGMTIS-87
>HVR1_0_3
76-FGATNGMTIS-87
>HVR1_0_4
76-FGTTNGITIS-87
>HVR1_0_5
76-FGMTNGMTIS-87
>HVR1_0_6
76-FGTVNGMTIS-87
>HVR1_0_7
76-LGTTNGMTIS-87
>HVR1_0_8
76-LGTVHGMTIS-87
>HVR1_0_9
76-FGTASGMTIS-87
>HVR1_1_0
76-FGKTNNTVIN-87
>HVR1_2_0
76-SGTADGVTVS-87
>HVR1_2_1
76-SGTANGVTVS-87
>HVR1_2_2
76-SGTADGMTVS-87
>HVR1_2_3
76-SGMADGMTVS-87
>HVR1_3_0
76-TGSNRLGNFTVE-87
>HVR2_0_0
222-IVRAEGTANT-233
>HVR2_0_1
222-IVAAEGTANT-233
>HVR2_0_2
222-IVRTEGTANT-233
>HVR2_0_3
222-IVTVEGTANT-233
>HVR2_0_4
222-IVAVEGTANT-233
>HVR2_0_5
222-IVRTEGTTNT-233
>HVR2_0_6
222-IVATEGTANT-233
>HVR2_0_7
222-IVAAEGMANT-233
>HVR2_0_8
222-IVAAEGTSNT-233
>HVR2_0_9
222-IVTAEGTANT-233
>HVR2_0_10
222-IVTAEVTANT-233
>HVR2_0_11
222-IVAAEGTANI-233
>HVR2_1_0
222-IILFSGLARD-233
>HVR2_1_1
222-IILFSGIARD-233
>HVR2_1_2
222-IILSSGIARD-233
>HVR2_2_0
222-IIAAGGLATS-233
>HVR2_3_0
222-VIWSSGVSRD-233
>HVR2_3_1
222-VIWSSGMARD-233
>HVR2_3_2
222-VIWSSGIARD-233
>HVR2_3_3
222-VIWSSGLARD-233
>HVR2_3_4
222-VIWSSGVARD-233
>HVR2_4_0
222-IVVATGVANT-233
>HVR2_4_1
222-IVATTGVANT-233
>HVR2_5_0
222-VIAGEGMAGE-233
>HVR3_0_0
276-IVK-280
>HVR3_0_1
276-IIK-280
>HVR3_0_2
276-VVK-280
>HVR3_0_3
276-VIK-280
>HVR3_0_4
276-MIK-280
>HVR3_1_0
276-VVKNGATATD-280
>HVR4_0_0
329-AFSVVEGKAD-340
>HVR4_0_1
329-AFSVVAGKAD-340
>HVR4_0_2
329-AFSVLAGKAD-340
>HVR4_0_3
329-AFSVVDGKAD-340
>HVR4_0_4
329-AFSVVEDKAD-340
>HVR4_0_5
329-AFFVVEGKAD-340
>HVR4_0_6
329-VFSVVEGKAD-340
>HVR4_0_7
329-AFSVMEGKAD-340
>HVR4_0_8
329-HFSVADGKAD-340
>HVR4_1_0
329-NFTVENGKAD-340
>HVR4_1_1
329-NFAVENGKAD-340
>HVR4_1_2
329-NFTVENGNAD-340
>HVR4_1_3
329-NFTVENAKAD-340
>HVR4_1_4
329-NFSVENGMAD-340
>HVR4_1_5
329-NFAVENGKAE-340
>HVR4_2_0
329-DFFIDGTTHIAT-340
>HVR4_3_0
329-SFSVGNGMAD-340
>HVR4_3_1
329-HFSVGNGMAD-340
3. Real distribution of the HVR types and subtypes in the 3104 E. coli strains detected with the OMP family
Strain	Protein	HVR1	HVR2	HVR3	HVR4
GCF_000005845.2	YP_026164.1	HVR1_0_0	HVR2_0_0	HVR3_0_0	HVR4_0_0
GCF_000007445.1	WP_000820369.1	HVR1_2_1	HVR2_3_1	HVR3_0_3	HVR4_0_1
GCF_000010245.2	WP_000820410.1	HVR1_0_0	HVR2_0_0	HVR3_0_0	HVR4_0_0
GCF_000013265.1	WP_000820443.1	HVR1_0_2	HVR2_0_1	HVR3_0_1	HVR4_1_2
GCF_000013305.1	WP_000820396.1	HVR1_2_0	HVR2_3_0	HVR3_0_2	HVR4_0_0
GCF_000017745.1	WP_000820595.1	HVR1_0_1	HVR2_0_1	HVR3_0_0	HVR4_1_2
GCF_000019425.1	WP_000820410.1	HVR1_0_0	HVR2_0_0	HVR3_0_0	HVR4_0_0
GCF_000022345.1	WP_000820410.1	HVR1_0_0	HVR2_0_0	HVR3_0_0	HVR4_0_0
GCF_000023365.1	WP_000820410.1	HVR1_0_0	HVR2_0_0	HVR3_0_0	HVR4_0_0
GCF_000025745.1	WP_000820443.1	HVR1_0_2	HVR2_0_1	HVR3_0_1	HVR4_1_2
GCF_000026245.1	WP_000820381.1	HVR1_2_0	HVR2_3_1	HVR3_0_3	HVR4_0_2
GCF_000027125.1	WP_000820595.1	HVR1_0_1	HVR2_0_1	HVR3_0_0	HVR4_1_2
GCF_000091005.1	WP_000820413.1	HVR1_0_0	HVR2_0_2	HVR3_0_0	HVR4_0_0
GCF_000148365.1	WP_000820373.1	HVR1_2_0	HVR2_3_1	HVR3_0_3	HVR4_0_1
GCF_000148605.1	WP_000820443.1	HVR1_0_2	HVR2_0_1	HVR3_0_1	HVR4_1_2
GCF_000219515.2	WP_000820567.1	HVR1_0_2	HVR2_0_1	HVR3_0_0	HVR4_1_1
GCF_000220005.1	WP_000820459.1	HVR1_0_2	HVR2_0_1	HVR3_0_1	HVR4_1_0
GCF_000233875.1	WP_000820373.1	HVR1_2_0	HVR2_3_1	HVR3_0_3	HVR4_0_1
GCF_000233895.1	WP_000820373.1	HVR1_2_0	HVR2_3_1	HVR3_0_3	HVR4_0_1
GCF_000269645.1	WP_000820410.1	HVR1_0_0	HVR2_0_0	HVR3_0_0	HVR4_0_0
GCF_000270105.1	WP_000820410.1	HVR1_0_0	HVR2_0_0	HVR3_0_0	HVR4_0_0
GCF_000273425.1	WP_000820410.1	HVR1_0_0	HVR2_0_0	HVR3_0_0	HVR4_0_0
GCF_000285655.3	WP_023281695.1	HVR1_2_0	HVR2_3_1	HVR3_0_2	HVR4_0_1
GCF_000299255.1	WP_000820379.1	HVR1_2_0	HVR2_3_1	HVR3_0_3	HVR4_0_2
GCF_000299455.1	WP_000820379.1	HVR1_2_0	HVR2_3_1	HVR3_0_3	HVR4_0_2
GCF_000299475.1	WP_000820379.1	HVR1_2_0	HVR2_3_1	HVR3_0_3	HVR4_0_2
GCF_000464955.2	WP_000820441.1	HVR1_0_5	HVR2_0_1	HVR3_0_0	HVR4_0_0
GCF_000493595.2	WP_021038092.1	HVR1_0_2	HVR2_0_1	HVR3_0_1	HVR4_1_2
GCF_000493755.1	WP_000820373.1	HVR1_2_0	HVR2_3_1	HVR3_0_3	HVR4_0_1
GCF_000499485.1	WP_000820410.1	HVR1_0_0	HVR2_0_0	HVR3_0_0	HVR4_0_0
GCF_000520035.1	WP_025404504.1	HVR1_0_0	HVR2_0_5	HVR3_0_0	HVR4_0_0
GCF_000520055.1	WP_000820497.1	HVR1_0_2	HVR2_0_1	HVR3_0_0	HVR4_0_0
GCF_000618005.3	WP_000820578.1	HVR1_0_0	HVR2_4_0	HVR3_0_1	HVR4_1_0
GCF_000662395.1	WP_000820497.1	HVR1_0_2	HVR2_0_1	HVR3_0_0	HVR4_0_0
GCF_000671295.1	WP_025404504.1	HVR1_0_0	HVR2_0_5	HVR3_0_0	HVR4_0_0
GCF_000714595.1	WP_001704156.1	HVR1_0_1	HVR2_0_1	HVR3_0_2	HVR4_1_0
GCF_000725305.1	WP_000820410.1	HVR1_0_0	HVR2_0_0	HVR3_0_0	HVR4_0_0
GCF_000743255.1	WP_000820369.1	HVR1_2_1	HVR2_3_1	HVR3_0_3	HVR4_0_1
GCF_000750555.1	WP_000820410.1	HVR1_0_0	HVR2_0_0	HVR3_0_0	HVR4_0_0
GCF_000784925.1	WP_000820498.1	HVR1_0_2	HVR2_0_1	HVR3_0_0	HVR4_0_0
GCF_000800215.1	WP_000820410.1	HVR1_0_0	HVR2_0_0	HVR3_0_0	HVR4_0_0
GCF_000800765.1	WP_000820410.1	HVR1_0_0	HVR2_0_0	HVR3_0_0	HVR4_0_0
GCF_000801185.2	WP_000820441.1	HVR1_0_5	HVR2_0_1	HVR3_0_0	HVR4_0_0
GCF_000801205.1	WP_000820410.1	HVR1_0_0	HVR2_0_0	HVR3_0_0	HVR4_0_0
GCF_000813165.1	WP_039267627.1	HVR1_0_0	HVR2_0_0	HVR3_0_0	HVR4_0_0
GCF_000819645.1	WP_001774924.1	HVR1_0_2	HVR2_0_1	HVR3_0_0	HVR4_0_0
GCF_000829985.1	WP_041124080.1	HVR1_0_0	HVR2_0_2	HVR3_0_0	HVR4_0_0
GCF_000833635.2	WP_000820410.1	HVR1_0_0	HVR2_0_0	HVR3_0_0	HVR4_0_0
GCF_000931565.1	WP_000820373.1	HVR1_2_0	HVR2_3_1	HVR3_0_3	HVR4_0_1
GCF_000952955.1	WP_000820410.1	HVR1_0_0	HVR2_0_0	HVR3_0_0	HVR4_0_0
GCF_000953515.1	WP_000820410.1	HVR1_0_0	HVR2_0_0	HVR3_0_0	HVR4_0_0
GCF_000967155.2	WP_000820379.1	HVR1_2_0	HVR2_3_1	HVR3_0_3	HVR4_0_2
GCF_000968515.1	WP_046072850.1	HVR1_0_0	HVR2_0_0	HVR3_0_0	HVR4_0_0
GCF_000974405.1	WP_000820410.1	HVR1_0_0	HVR2_0_0	HVR3_0_0	HVR4_0_0
GCF_000974465.1	WP_000820410.1	HVR1_0_0	HVR2_0_0	HVR3_0_0	HVR4_0_0
GCF_000974505.1	WP_000820410.1	HVR1_0_0	HVR2_0_0	HVR3_0_0	HVR4_0_0
GCF_000974535.1	WP_000820410.1	HVR1_0_0	HVR2_0_0	HVR3_0_0	HVR4_0_0
GCF_000974575.1	WP_000820410.1	HVR1_0_0	HVR2_0_0	HVR3_0_0	HVR4_0_0
GCF_000974825.1	WP_000820410.1	HVR1_0_0	HVR2_0_0	HVR3_0_0	HVR4_0_0
GCF_000974865.1	WP_000820410.1	HVR1_0_0	HVR2_0_0	HVR3_0_0	HVR4_0_0
GCF_000974885.1	WP_000820410.1	HVR1_0_0	HVR2_0_0	HVR3_0_0	HVR4_0_0
GCF_000981485.1	WP_000820410.1	HVR1_0_0	HVR2_0_0	HVR3_0_0	HVR4_0_0
GCF_000986765.1	WP_000820379.1	HVR1_2_0	HVR2_3_1	HVR3_0_3	HVR4_0_2
GCF_000988355.1	WP_000820410.1	HVR1_0_0	HVR2_0_0	HVR3_0_0	HVR4_0_0
GCF_000988385.1	WP_000820410.1	HVR1_0_0	HVR2_0_0	HVR3_0_0	HVR4_0_0
GCF_000988425.1	WP_000820410.1	HVR1_0_0	HVR2_0_0	HVR3_0_0	HVR4_0_0
GCF_000988465.1	WP_000820410.1	HVR1_0_0	HVR2_0_0	HVR3_0_0	HVR4_0_0
GCF_001020945.2	WP_000820410.1	HVR1_0_0	HVR2_0_0	HVR3_0_0	HVR4_0_0
GCF_001021005.2	WP_000820410.1	HVR1_0_0	HVR2_0_0	HVR3_0_0	HVR4_0_0
GCF_001021595.1	WP_000820443.1	HVR1_0_2	HVR2_0_1	HVR3_0_1	HVR4_1_2
GCF_001021615.1	WP_000820443.1	HVR1_0_2	HVR2_0_1	HVR3_0_1	HVR4_1_2
GCF_001043215.1	WP_000820410.1	HVR1_0_0	HVR2_0_0	HVR3_0_0	HVR4_0_0
GCF_001183645.1	WP_000820410.1	HVR1_0_0	HVR2_0_0	HVR3_0_0	HVR4_0_0
GCF_001183665.1	WP_000820410.1	HVR1_0_0	HVR2_0_0	HVR3_0_0	HVR4_0_0
GCF_001183685.1	WP_000820410.1	HVR1_0_0	HVR2_0_0	HVR3_0_0	HVR4_0_0
GCF_001276585.2	WP_000820410.1	HVR1_0_0	HVR2_0_0	HVR3_0_0	HVR4_0_0
GCF_001280345.1	WP_021524804.1	HVR1_0_2	HVR2_0_1	HVR3_0_0	HVR4_0_0
GCF_001280405.1	WP_000820443.1	HVR1_0_2	HVR2_0_1	HVR3_0_1	HVR4_1_2
GCF_001308065.1	WP_000820410.1	HVR1_0_0	HVR2_0_0	HVR3_0_0	HVR4_0_0
GCF_001308125.1	WP_000820410.1	HVR1_0_0	HVR2_0_0	HVR3_0_0	HVR4_0_0
GCF_001308165.1	WP_000820410.1	HVR1_0_0	HVR2_0_0	HVR3_0_0	HVR4_0_0
GCF_001442495.1	WP_057915995.1	HVR1_0_2	HVR2_0_1	HVR3_0_1	HVR4_1_0
GCF_001469815.1	WP_023281695.1	HVR1_2_0	HVR2_3_1	HVR3_0_2	HVR4_0_1
GCF_001485455.1	WP_039004485.1	HVR1_0_0	HVR2_0_1	HVR3_0_0	HVR4_0_0
GCF_001513615.1	WP_000820373.1	HVR1_2_0	HVR2_3_1	HVR3_0_3	HVR4_0_1
GCF_001513635.1	WP_000820373.1	HVR1_2_0	HVR2_3_1	HVR3_0_3	HVR4_0_1
GCF_001544635.1	WP_000820410.1	HVR1_0_0	HVR2_0_0	HVR3_0_0	HVR4_0_0
GCF_001559655.1	WP_000820410.1	HVR1_0_0	HVR2_0_0	HVR3_0_0	HVR4_0_0
GCF_001559675.1	WP_000820410.1	HVR1_0_0	HVR2_0_0	HVR3_0_0	HVR4_0_0
GCF_001566335.1	WP_000820410.1	HVR1_0_0	HVR2_0_0	HVR3_0_0	HVR4_0_0
GCF_001566615.1	WP_000820373.1	HVR1_2_0	HVR2_3_1	HVR3_0_3	HVR4_0_1
GCF_001566675.1	WP_021526504.1	HVR1_0_2	HVR2_0_1	HVR3_0_0	HVR4_1_2
GCF_001577325.1	WP_000820373.1	HVR1_2_0	HVR2_3_1	HVR3_0_3	HVR4_0_1
GCF_001593565.1	WP_000820373.1	HVR1_2_0	HVR2_3_1	HVR3_0_3	HVR4_0_1
GCF_001617565.1	WP_000820373.1	HVR1_2_0	HVR2_3_1	HVR3_0_3	HVR4_0_1
GCF_001618325.1	WP_000820373.1	HVR1_2_0	HVR2_3_1	HVR3_0_3	HVR4_0_1
GCF_001618345.2	WP_063131863.1	HVR1_0_0	HVR2_0_0	HVR3_0_0	HVR4_0_0
GCF_001618365.1	WP_001546107.1	HVR1_0_0	HVR2_0_5	HVR3_0_0	HVR4_0_0
GCF_001644725.1	WP_032326872.1	HVR1_0_5	HVR2_0_1	HVR3_0_0	HVR4_0_0
GCF_001645235.2	WP_000820468.1	HVR1_0_0	HVR2_0_5	HVR3_0_0	HVR4_0_0
GCF_001660565.1	WP_000820500.1	HVR1_0_2	HVR2_0_1	HVR3_0_0	HVR4_0_0
GCF_001660585.1	WP_000820439.1	HVR1_0_2	HVR2_1_1	HVR3_0_2	HVR4_0_0
GCF_001663075.1	WP_000820410.1	HVR1_0_0	HVR2_0_0	HVR3_0_0	HVR4_0_0
GCF_001663475.1	WP_001546107.1	HVR1_0_0	HVR2_0_5	HVR3_0_0	HVR4_0_0
GCF_001675145.1	WP_001531951.1	HVR1_0_2	HVR2_1_1	HVR3_0_2	HVR4_0_0
GCF_001679985.1	WP_000820417.1	HVR1_0_0	HVR2_0_2	HVR3_0_0	HVR4_0_0
GCF_001683435.1	WP_065377584.1	HVR1_0_2	HVR2_1_1	HVR3_0_2	HVR4_0_0
GCF_001693315.1	WP_065726090.1	HVR1_2_0	HVR2_3_1	HVR3_0_2	HVR4_0_1
GCF_001721125.1	WP_000820413.1	HVR1_0_0	HVR2_0_2	HVR3_0_0	HVR4_0_0
GCF_001721525.1	WP_000820498.1	HVR1_0_2	HVR2_0_1	HVR3_0_0	HVR4_0_0
GCF_001723505.1	WP_000820410.1	HVR1_0_0	HVR2_0_0	HVR3_0_0	HVR4_0_0
GCF_001860505.1	WP_000820497.1	HVR1_0_2	HVR2_0_1	HVR3_0_0	HVR4_0_0
GCF_001874485.1	WP_000820373.1	HVR1_2_0	HVR2_3_1	HVR3_0_3	HVR4_0_1
GCF_001886895.1	WP_000820379.1	HVR1_2_0	HVR2_3_1	HVR3_0_3	HVR4_0_2
GCF_001886935.1	WP_071974516.1	HVR1_0_5	HVR2_0_1	HVR3_0_0	HVR4_0_0
GCF_001890365.1	WP_072617299.1	HVR1_0_2	HVR2_1_1	HVR3_0_2	HVR4_0_0
GCF_001900295.1	WP_072617299.1	HVR1_0_2	HVR2_1_1	HVR3_0_2	HVR4_0_0
GCF_001900335.1	WP_073488163.1	HVR1_0_6	HVR2_0_2	HVR3_0_0	HVR4_0_0
GCF_001900355.1	WP_073488163.1	HVR1_0_6	HVR2_0_2	HVR3_0_0	HVR4_0_0
GCF_001900395.1	WP_021537516.1	HVR1_2_2	HVR2_3_1	HVR3_0_3	HVR4_0_1
GCF_001900515.1	WP_073519346.1	HVR1_0_0	HVR2_0_1	HVR3_0_0	HVR4_0_0
GCF_001900535.1	WP_073521116.1	HVR1_0_0	HVR2_0_6	HVR3_0_1	HVR4_1_0
GCF_001900555.1	WP_073533320.1	HVR1_0_1	HVR2_1_1	HVR3_0_2	HVR4_0_0
GCF_001900595.1	WP_073514709.1	HVR1_0_0	HVR2_0_5	HVR3_0_0	HVR4_0_0
GCF_001900635.1	WP_000820500.1	HVR1_0_2	HVR2_0_1	HVR3_0_0	HVR4_0_0
GCF_001900675.1	WP_021530557.1	HVR1_0_0	HVR2_0_0	HVR3_0_0	HVR4_0_0
GCF_001900735.1	WP_021520252.1	HVR1_0_1	HVR2_4_1	HVR3_0_1	HVR4_3_0
GCF_001900815.1	WP_021552036.1	HVR1_0_2	HVR2_1_1	HVR3_0_2	HVR4_0_0
GCF_001901025.1	WP_073520692.1	HVR1_0_6	HVR2_0_2	HVR3_0_0	HVR4_0_0
GCF_001901045.1	WP_073520692.1	HVR1_0_6	HVR2_0_2	HVR3_0_0	HVR4_0_0
GCF_001901065.1	WP_073546138.1	HVR1_0_1	HVR2_0_7	HVR3_0_1	HVR4_1_0
GCF_001901105.1	WP_073527990.1	HVR1_0_1	HVR2_0_7	HVR3_0_0	HVR4_1_2
GCF_001901145.1	WP_073521395.1	HVR1_0_1	HVR2_0_7	HVR3_0_1	HVR4_1_0
GCF_001901165.1	WP_073519466.1	HVR1_0_1	HVR2_0_7	HVR3_0_1	HVR4_1_0
GCF_001901185.1	WP_073527749.1	HVR1_0_1	HVR2_0_1	HVR3_0_0	HVR4_1_2
GCF_001901215.1	WP_073521395.1	HVR1_0_1	HVR2_0_7	HVR3_0_1	HVR4_1_0
GCF_001901365.1	WP_073546514.1	HVR1_0_1	HVR2_0_1	HVR3_0_0	HVR4_1_2
GCF_001901425.1	WP_073519346.1	HVR1_0_0	HVR2_0_1	HVR3_0_0	HVR4_0_0
GCF_001932515.1	WP_000820410.1	HVR1_0_0	HVR2_0_0	HVR3_0_0	HVR4_0_0
GCF_001936315.1	WP_072656678.1	HVR1_0_0	HVR2_0_0	HVR3_0_0	HVR4_0_0
GCF_001969285.3	WP_076751414.1	HVR1_0_2	HVR2_0_1	HVR3_0_1	HVR4_1_0
GCF_001999185.1	WP_000820410.1	HVR1_0_0	HVR2_0_0	HVR3_0_0	HVR4_0_0
GCF_002007705.1	WP_078046158.1	HVR1_0_1	HVR2_0_4	HVR3_0_0	HVR4_1_0
GCF_002011945.1	WP_000820417.1	HVR1_0_0	HVR2_0_2	HVR3_0_0	HVR4_0_0
GCF_002011965.1	WP_021526504.1	HVR1_0_2	HVR2_0_1	HVR3_0_0	HVR4_1_2
GCF_002011985.1	WP_001586602.1	HVR1_0_2	HVR2_0_4	HVR3_0_0	HVR4_1_0
GCF_002012025.1	WP_000820373.1	HVR1_2_0	HVR2_3_1	HVR3_0_3	HVR4_0_1
GCF_002012045.1	WP_072617299.1	HVR1_0_2	HVR2_1_1	HVR3_0_2	HVR4_0_0
GCF_002012065.1	WP_000820373.1	HVR1_2_0	HVR2_3_1	HVR3_0_3	HVR4_0_1
GCF_002012085.1	WP_000820373.1	HVR1_2_0	HVR2_3_1	HVR3_0_3	HVR4_0_1
GCF_002012125.1	WP_046464191.1	HVR1_0_1	HVR2_0_4	HVR3_0_0	HVR4_1_2
GCF_002012145.1	WP_078233014.1	HVR1_0_2	HVR2_0_1	HVR3_0_0	HVR4_0_0
GCF_002012165.1	WP_000820373.1	HVR1_2_0	HVR2_3_1	HVR3_0_3	HVR4_0_1
GCF_002012205.1	WP_000820373.1	HVR1_2_0	HVR2_3_1	HVR3_0_3	HVR4_0_1
GCF_002012225.1	WP_000820498.1	HVR1_0_2	HVR2_0_1	HVR3_0_0	HVR4_0_0
GCF_002012245.1	WP_000820373.1	HVR1_2_0	HVR2_3_1	HVR3_0_3	HVR4_0_1
GCF_002012265.1	WP_000820373.1	HVR1_2_0	HVR2_3_1	HVR3_0_3	HVR4_0_1
GCF_002024865.1	WP_000820443.1	HVR1_0_2	HVR2_0_1	HVR3_0_1	HVR4_1_2
GCF_002056635.1	WP_021526504.1	HVR1_0_2	HVR2_0_1	HVR3_0_0	HVR4_1_2
GCF_002058765.1	WP_053904493.1	HVR1_0_2	HVR2_1_2	HVR3_0_2	HVR4_3_1
GCF_002077195.1	WP_057107499.1	HVR1_0_1	HVR2_0_1	HVR3_0_1	HVR4_1_2
GCF_002116715.2	WP_085704030.1	HVR1_0_1	HVR2_4_1	HVR3_0_1	HVR4_3_0
GCF_002118095.1	WP_000820410.1	HVR1_0_0	HVR2_0_0	HVR3_0_0	HVR4_0_0
GCF_002142675.1	WP_000820500.1	HVR1_0_2	HVR2_0_1	HVR3_0_0	HVR4_0_0
GCF_002142715.1	WP_086353159.1	HVR1_0_2	HVR2_1_1	HVR3_0_2	HVR4_0_0
GCF_002157245.1	WP_000820373.1	HVR1_2_0	HVR2_3_1	HVR3_0_3	HVR4_0_1
GCF_002163655.1	WP_000820435.1	HVR1_0_0	HVR2_0_2	HVR3_0_0	HVR4_0_0
GCF_002164595.2	WP_000820500.1	HVR1_0_2	HVR2_0_1	HVR3_0_0	HVR4_0_0
GCF_002164635.4	WP_000820500.1	HVR1_0_2	HVR2_0_1	HVR3_0_0	HVR4_0_0
GCF_002164645.3	WP_000820500.1	HVR1_0_2	HVR2_0_1	HVR3_0_0	HVR4_0_0
GCF_002165095.2	WP_064055671.1	HVR1_0_2	HVR2_0_1	HVR3_0_0	HVR4_1_2
GCF_002180195.1	WP_021526504.1	HVR1_0_2	HVR2_0_1	HVR3_0_0	HVR4_1_2
GCF_002192275.1	WP_078405728.1	HVR1_0_1	HVR2_0_4	HVR3_0_0	HVR4_1_2
GCF_002193095.1	WP_000820373.1	HVR1_2_0	HVR2_3_1	HVR3_0_3	HVR4_0_1
GCF_002196475.1	WP_088172201.1	HVR1_0_0	HVR2_0_1	HVR3_0_1	HVR4_1_1
GCF_002196495.1	WP_088172201.1	HVR1_0_0	HVR2_0_1	HVR3_0_1	HVR4_1_1
GCF_002202175.1	WP_000820373.1	HVR1_2_0	HVR2_3_1	HVR3_0_3	HVR4_0_1
GCF_002209105.2	WP_000820379.1	HVR1_2_0	HVR2_3_1	HVR3_0_3	HVR4_0_2
GCF_002214745.2	WP_000820379.1	HVR1_2_0	HVR2_3_1	HVR3_0_3	HVR4_0_2
GCF_002215095.1	WP_001520161.1	HVR1_0_2	HVR2_1_1	HVR3_0_2	HVR4_0_0
GCF_002220215.1	WP_089180128.1	HVR1_0_1	HVR2_0_7	HVR3_0_1	HVR4_1_0
GCF_002237305.1	WP_094058280.1	HVR1_0_1	HVR2_1_1	HVR3_0_2	HVR4_0_0
GCF_002246595.2	WP_094316155.1	HVR1_0_2	HVR2_0_1	HVR3_0_0	HVR4_0_0
GCF_002278115.2	WP_000820498.1	HVR1_0_2	HVR2_0_1	HVR3_0_0	HVR4_0_0
GCF_002302315.1	WP_001745453.1	HVR1_0_1	HVR2_0_6	HVR3_0_1	HVR4_1_3
GCF_002310575.1	WP_096037645.1	HVR1_0_1	HVR2_0_1	HVR3_0_1	HVR4_0_3
GCF_002310595.1	WP_021561375.1	HVR1_0_2	HVR2_0_4	HVR3_0_0	HVR4_1_0
GCF_002310615.1	WP_000820500.1	HVR1_0_2	HVR2_0_1	HVR3_0_0	HVR4_0_0
GCF_002310635.1	WP_000820423.1	HVR1_2_2	HVR2_3_2	HVR3_0_2	HVR4_0_0
GCF_002310695.1	WP_001563922.1	HVR1_0_1	HVR2_0_1	HVR3_0_0	HVR4_0_0
GCF_002393365.1	WP_000820379.1	HVR1_2_0	HVR2_3_1	HVR3_0_3	HVR4_0_2
GCF_002393465.1	WP_000820379.1	HVR1_2_0	HVR2_3_1	HVR3_0_3	HVR4_0_2
GCF_002591135.1	WP_099004470.1	HVR1_0_2	HVR2_0_1	HVR3_0_0	HVR4_0_0
GCF_002716885.1	WP_000820441.1	HVR1_0_5	HVR2_0_1	HVR3_0_0	HVR4_0_0
GCF_002741215.1	WP_001514756.1	HVR1_0_2	HVR2_0_1	HVR3_0_1	HVR4_1_0
GCF_002741355.1	WP_001760116.1	HVR1_0_1	HVR2_0_1	HVR3_0_0	HVR4_1_2
GCF_002741475.1	WP_032201371.1	HVR1_0_2	HVR2_0_1	HVR3_0_1	HVR4_1_2
GCF_002741495.1	WP_032201371.1	HVR1_0_2	HVR2_0_1	HVR3_0_1	HVR4_1_2
GCF_002741555.1	WP_032201371.1	HVR1_0_2	HVR2_0_1	HVR3_0_1	HVR4_1_2
GCF_002741595.1	WP_099528447.1	HVR1_0_5	HVR2_0_1	HVR3_0_0	HVR4_0_4
GCF_002763515.2	WP_099989784.1	HVR1_0_2	HVR2_1_1	HVR3_0_2	HVR4_0_0
GCF_002763995.1	WP_000820373.1	HVR1_2_0	HVR2_3_1	HVR3_0_3	HVR4_0_1
GCF_002764015.1	WP_000820373.1	HVR1_2_0	HVR2_3_1	HVR3_0_3	HVR4_0_1
GCF_002787215.1	WP_000820500.1	HVR1_0_2	HVR2_0_1	HVR3_0_0	HVR4_0_0
GCF_002787935.1	WP_021548587.1	HVR1_0_2	HVR2_0_4	HVR3_0_0	HVR4_1_0
GCF_002788115.1	WP_000820500.1	HVR1_0_2	HVR2_0_1	HVR3_0_0	HVR4_0_0
GCF_002796445.1	WP_000820376.1	HVR1_0_0	HVR2_0_2	HVR3_0_0	HVR4_0_0
GCF_002796585.1	WP_100273038.1	HVR1_0_7	HVR2_0_1	HVR3_0_0	HVR4_0_1
GCF_002803805.1	WP_103758540.1	HVR1_0_2	HVR2_0_1	HVR3_0_0	HVR4_0_0
GCF_002843685.1	WP_101348613.1	HVR1_0_0	HVR2_0_0	HVR3_0_0	HVR4_0_0
GCF_002846135.1	WP_101408948.1	HVR1_0_2	HVR2_0_1	HVR3_0_0	HVR4_0_0
GCF_002848225.1	WP_000820410.1	HVR1_0_0	HVR2_0_0	HVR3_0_0	HVR4_0_0
GCF_002850675.4	WP_114481152.1	HVR1_0_1	HVR2_0_4	HVR3_0_0	HVR4_1_2
GCF_002853655.1	WP_032236666.1	HVR1_0_1	HVR2_0_1	HVR3_0_1	HVR4_1_0
GCF_002853805.1	WP_001774924.1	HVR1_0_2	HVR2_0_1	HVR3_0_0	HVR4_0_0
GCF_002855325.1	WP_101981533.1	HVR1_0_0	HVR2_0_2	HVR3_0_0	HVR4_0_0
GCF_002859105.1	WP_065377584.1	HVR1_0_2	HVR2_1_1	HVR3_0_2	HVR4_0_0
GCF_002870165.1	WP_000820596.1	HVR1_0_1	HVR2_0_4	HVR3_0_0	HVR4_1_2
GCF_002879975.1	WP_073514709.1	HVR1_0_0	HVR2_0_5	HVR3_0_0	HVR4_0_0
GCF_002887715.1	WP_102804193.1	HVR1_0_2	HVR2_1_1	HVR3_0_2	HVR4_0_0
GCF_002893905.2	WP_000820491.1	HVR1_0_2	HVR2_0_1	HVR3_0_0	HVR4_0_0
GCF_002899495.1	WP_000820410.1	HVR1_0_0	HVR2_0_0	HVR3_0_0	HVR4_0_0
GCF_002899515.1	WP_000820410.1	HVR1_0_0	HVR2_0_0	HVR3_0_0	HVR4_0_0
GCF_002899535.1	WP_000820410.1	HVR1_0_0	HVR2_0_0	HVR3_0_0	HVR4_0_0
GCF_002900305.1	WP_103294511.1	HVR1_0_2	HVR2_1_1	HVR3_0_2	HVR4_0_0
GCF_002903125.1	WP_000820596.1	HVR1_0_1	HVR2_0_4	HVR3_0_0	HVR4_1_2
GCF_002925525.1	WP_023909037.1	HVR1_0_1	HVR2_0_4	HVR3_0_0	HVR4_1_0
GCF_002934025.1	WP_000820410.1	HVR1_0_0	HVR2_0_0	HVR3_0_0	HVR4_0_0
GCF_002934895.1	WP_072656678.1	HVR1_0_0	HVR2_0_0	HVR3_0_0	HVR4_0_0
GCF_002945135.3	WP_104732859.1	HVR1_3_0	HVR2_0_4	HVR3_0_0	HVR4_1_2
GCF_002946715.1	WP_104858363.1	HVR1_2_0	HVR2_3_1	HVR3_0_3	HVR4_0_1
GCF_002951675.1	WP_148116719.1	HVR1_0_2	HVR2_1_1	HVR3_0_2	HVR4_0_0
GCF_002952855.1	WP_000820410.1	HVR1_0_0	HVR2_0_0	HVR3_0_0	HVR4_0_0
GCF_002952875.1	WP_000820410.1	HVR1_0_0	HVR2_0_0	HVR3_0_0	HVR4_0_0
GCF_002952895.1	WP_000820410.1	HVR1_0_0	HVR2_0_0	HVR3_0_0	HVR4_0_0
GCF_002952915.1	WP_000820410.1	HVR1_0_0	HVR2_0_0	HVR3_0_0	HVR4_0_0
GCF_002952935.1	WP_000820410.1	HVR1_0_0	HVR2_0_0	HVR3_0_0	HVR4_0_0
GCF_002952955.1	WP_000820410.1	HVR1_0_0	HVR2_0_0	HVR3_0_0	HVR4_0_0
GCF_002952995.1	WP_000820410.1	HVR1_0_0	HVR2_0_0	HVR3_0_0	HVR4_0_0
GCF_002953015.1	WP_000820410.1	HVR1_0_0	HVR2_0_0	HVR3_0_0	HVR4_0_0
GCF_002953035.1	WP_000820410.1	HVR1_0_0	HVR2_0_0	HVR3_0_0	HVR4_0_0
GCF_002953055.1	WP_000820410.1	HVR1_0_0	HVR2_0_0	HVR3_0_0	HVR4_0_0
GCF_002953075.1	WP_000820410.1	HVR1_0_0	HVR2_0_0	HVR3_0_0	HVR4_0_0
GCF_002953095.1	WP_000820410.1	HVR1_0_0	HVR2_0_0	HVR3_0_0	HVR4_0_0
GCF_002953435.1	WP_000820499.1	HVR1_0_2	HVR2_0_1	HVR3_0_0	HVR4_0_0
GCF_002953755.1	WP_000820410.1	HVR1_0_0	HVR2_0_0	HVR3_0_0	HVR4_0_0
GCF_002953775.1	WP_000820410.1	HVR1_0_0	HVR2_0_0	HVR3_0_0	HVR4_0_0
GCF_002953795.1	WP_000820410.1	HVR1_0_0	HVR2_0_0	HVR3_0_0	HVR4_0_0
GCF_002953815.1	WP_000820410.1	HVR1_0_0	HVR2_0_0	HVR3_0_0	HVR4_0_0
GCF_002953835.1	WP_000820410.1	HVR1_0_0	HVR2_0_0	HVR3_0_0	HVR4_0_0
GCF_002953855.1	WP_000820410.1	HVR1_0_0	HVR2_0_0	HVR3_0_0	HVR4_0_0
GCF_002953875.1	WP_000820410.1	HVR1_0_0	HVR2_0_0	HVR3_0_0	HVR4_0_0
GCF_002953895.1	WP_000820410.1	HVR1_0_0	HVR2_0_0	HVR3_0_0	HVR4_0_0
GCF_002967855.2	WP_162683826.1	HVR1_3_0	HVR2_0_4	HVR3_0_0	HVR4_1_2
GCF_002967875.2	WP_229019969.1	HVR1_0_2	HVR2_0_1	HVR3_0_1	HVR4_1_0
GCF_002967885.2	WP_000820380.1	HVR1_2_0	HVR2_3_1	HVR3_0_3	HVR4_0_2
GCF_002967935.2	WP_162683826.1	HVR1_3_0	HVR2_0_4	HVR3_0_0	HVR4_1_2
GCF_002967955.2	WP_000820380.1	HVR1_2_0	HVR2_3_1	HVR3_0_3	HVR4_0_2
GCF_002967975.2	WP_162683826.1	HVR1_3_0	HVR2_0_4	HVR3_0_0	HVR4_1_2
GCF_002968735.1	WP_000820500.1	HVR1_0_2	HVR2_0_1	HVR3_0_0	HVR4_0_0
GCF_002983645.1	WP_000820379.1	HVR1_2_0	HVR2_3_1	HVR3_0_3	HVR4_0_2
GCF_002996945.1	WP_000820373.1	HVR1_2_0	HVR2_3_1	HVR3_0_3	HVR4_0_1
GCF_003017375.1	WP_106919082.1	HVR1_0_0	HVR2_0_5	HVR3_0_0	HVR4_0_0
GCF_003017615.1	WP_000820497.1	HVR1_0_2	HVR2_0_1	HVR3_0_0	HVR4_0_0
GCF_003017765.1	WP_106894552.1	HVR1_2_0	HVR2_3_1	HVR3_0_3	HVR4_0_1
GCF_003017915.1	WP_000820610.1	HVR1_0_0	HVR2_0_2	HVR3_0_0	HVR4_0_0
GCF_003018035.1	WP_000820413.1	HVR1_0_0	HVR2_0_2	HVR3_0_0	HVR4_0_0
GCF_003018055.1	WP_000820610.1	HVR1_0_0	HVR2_0_2	HVR3_0_0	HVR4_0_0
GCF_003018115.1	WP_096148375.1	HVR1_0_6	HVR2_0_2	HVR3_0_0	HVR4_0_0
GCF_003018135.1	WP_021520231.1	HVR1_0_0	HVR2_0_0	HVR3_0_0	HVR4_0_0
GCF_003018195.1	WP_000820441.1	HVR1_0_5	HVR2_0_1	HVR3_0_0	HVR4_0_0
GCF_003018215.1	WP_106879163.1	HVR1_0_6	HVR2_0_2	HVR3_0_0	HVR4_0_0
GCF_003018275.1	WP_052920844.1	HVR1_0_5	HVR2_0_1	HVR3_0_0	HVR4_0_4
GCF_003018315.1	WP_000820610.1	HVR1_0_0	HVR2_0_2	HVR3_0_0	HVR4_0_0
GCF_003018355.1	WP_000820542.1	HVR1_0_6	HVR2_0_1	HVR3_0_0	HVR4_0_0
GCF_003018455.1	WP_000820413.1	HVR1_0_0	HVR2_0_2	HVR3_0_0	HVR4_0_0
GCF_003018495.1	WP_000820413.1	HVR1_0_0	HVR2_0_2	HVR3_0_0	HVR4_0_0
GCF_003018555.1	WP_000820610.1	HVR1_0_0	HVR2_0_2	HVR3_0_0	HVR4_0_0
GCF_003018575.1	WP_021520231.1	HVR1_0_0	HVR2_0_0	HVR3_0_0	HVR4_0_0
GCF_003018615.1	WP_051694728.1	HVR1_2_0	HVR2_3_1	HVR3_0_3	HVR4_0_1
GCF_003018655.1	WP_106918616.1	HVR1_0_2	HVR2_0_1	HVR3_0_1	HVR4_1_0
GCF_003018715.1	WP_000820610.1	HVR1_0_0	HVR2_0_2	HVR3_0_0	HVR4_0_0
GCF_003018755.1	WP_106914230.1	HVR1_0_6	HVR2_0_2	HVR3_0_0	HVR4_0_0
GCF_003018795.1	WP_000820413.1	HVR1_0_0	HVR2_0_2	HVR3_0_0	HVR4_0_0
GCF_003018815.1	WP_033803194.1	HVR1_2_0	HVR2_3_1	HVR3_0_3	HVR4_0_1
GCF_003018895.1	WP_000820413.1	HVR1_0_0	HVR2_0_2	HVR3_0_0	HVR4_0_0
GCF_003018995.1	WP_000820468.1	HVR1_0_0	HVR2_0_5	HVR3_0_0	HVR4_0_0
GCF_003019095.1	WP_096037515.1	HVR1_0_2	HVR2_1_1	HVR3_0_2	HVR4_0_0
GCF_003019175.1	WP_000820610.1	HVR1_0_0	HVR2_0_2	HVR3_0_0	HVR4_0_0
GCF_003019215.1	WP_000820413.1	HVR1_0_0	HVR2_0_2	HVR3_0_0	HVR4_0_0
GCF_003030025.1	WP_107147967.1	HVR1_0_0	HVR2_4_0	HVR3_0_1	HVR4_1_0
GCF_003030365.1	WP_107188778.1	HVR1_0_1	HVR2_0_1	HVR3_0_0	HVR4_1_2
GCF_003031735.1	WP_021548587.1	HVR1_0_2	HVR2_0_4	HVR3_0_0	HVR4_1_0
GCF_003031775.1	WP_069067692.1	HVR1_0_2	HVR2_0_1	HVR3_0_1	HVR4_1_0
GCF_003031795.1	WP_000820500.1	HVR1_0_2	HVR2_0_1	HVR3_0_0	HVR4_0_0
GCF_003031815.1	WP_086611334.1	HVR1_0_2	HVR2_0_1	HVR3_0_0	HVR4_0_0
GCF_003052645.1	WP_000820410.1	HVR1_0_0	HVR2_0_0	HVR3_0_0	HVR4_0_0
GCF_003052665.1	WP_108118747.1	HVR1_0_0	HVR2_0_0	HVR3_0_0	HVR4_0_0
GCF_003073835.1	WP_108703246.1	HVR1_3_0	HVR2_0_4	HVR3_0_0	HVR4_1_2
GCF_003076395.1	WP_001622574.1	HVR1_0_2	HVR2_0_1	HVR3_0_0	HVR4_0_5
GCF_003095635.1	WP_000820499.1	HVR1_0_2	HVR2_0_1	HVR3_0_0	HVR4_0_0
GCF_003112165.1	WP_000820610.1	HVR1_0_0	HVR2_0_2	HVR3_0_0	HVR4_0_0
GCF_003112185.1	WP_000820413.1	HVR1_0_0	HVR2_0_2	HVR3_0_0	HVR4_0_0
GCF_003112205.1	WP_108942549.1	HVR1_0_6	HVR2_0_2	HVR3_0_0	HVR4_0_0
GCF_003122105.1	WP_072645708.1	HVR1_0_1	HVR2_0_1	HVR3_0_0	HVR4_0_0
GCF_003172465.2	WP_000820410.1	HVR1_0_0	HVR2_0_0	HVR3_0_0	HVR4_0_0
GCF_003176855.1	WP_000820542.1	HVR1_0_6	HVR2_0_1	HVR3_0_0	HVR4_0_0
GCF_003180995.1	WP_110074599.1	HVR1_0_2	HVR2_0_4	HVR3_0_0	HVR4_1_0
GCF_003181035.1	WP_001546107.1	HVR1_0_0	HVR2_0_5	HVR3_0_0	HVR4_0_0
GCF_003194345.1	WP_000820373.1	HVR1_2_0	HVR2_3_1	HVR3_0_3	HVR4_0_1
GCF_003204955.1	WP_048237741.1	HVR1_2_0	HVR2_3_1	HVR3_0_4	HVR4_0_1
GCF_003254065.1	WP_000820596.1	HVR1_0_1	HVR2_0_4	HVR3_0_0	HVR4_1_2
GCF_003288455.1	WP_000820373.1	HVR1_2_0	HVR2_3_1	HVR3_0_3	HVR4_0_1
GCF_003308975.1	WP_113621722.1	HVR1_0_1	HVR2_0_1	HVR3_0_0	HVR4_0_0
GCF_003344465.1	WP_000820499.1	HVR1_0_2	HVR2_0_1	HVR3_0_0	HVR4_0_0
GCF_003351485.1	WP_000820369.1	HVR1_2_1	HVR2_3_1	HVR3_0_3	HVR4_0_1
GCF_003367885.1	WP_000820410.1	HVR1_0_0	HVR2_0_0	HVR3_0_0	HVR4_0_0
GCF_003399775.2	WP_116326893.1	HVR1_0_0	HVR2_0_2	HVR3_0_0	HVR4_0_0
GCF_003399795.2	WP_072617299.1	HVR1_0_2	HVR2_1_1	HVR3_0_2	HVR4_0_0
GCF_003399885.2	WP_072617299.1	HVR1_0_2	HVR2_1_1	HVR3_0_2	HVR4_0_0
GCF_003399895.2	WP_021530557.1	HVR1_0_0	HVR2_0_0	HVR3_0_0	HVR4_0_0
GCF_003402955.1	WP_072644254.1	HVR1_0_1	HVR2_0_1	HVR3_0_0	HVR4_1_0
GCF_003433275.1	WP_000820379.1	HVR1_2_0	HVR2_3_1	HVR3_0_3	HVR4_0_2
GCF_003491165.1	WP_000820379.1	HVR1_2_0	HVR2_3_1	HVR3_0_3	HVR4_0_2
GCF_003546975.1	WP_000820373.1	HVR1_2_0	HVR2_3_1	HVR3_0_3	HVR4_0_1
GCF_003570765.1	WP_000820497.1	HVR1_0_2	HVR2_0_1	HVR3_0_0	HVR4_0_0
GCF_003571665.1	WP_000820373.1	HVR1_2_0	HVR2_3_1	HVR3_0_3	HVR4_0_1
GCF_003571785.1	WP_000820500.1	HVR1_0_2	HVR2_0_1	HVR3_0_0	HVR4_0_0
GCF_003586045.1	WP_129541713.1	HVR1_0_2	HVR2_1_1	HVR3_0_2	HVR4_0_0
GCF_003586065.1	WP_000820468.1	HVR1_0_0	HVR2_0_5	HVR3_0_0	HVR4_0_0
GCF_003627195.1	WP_000820410.1	HVR1_0_0	HVR2_0_0	HVR3_0_0	HVR4_0_0
GCF_003627855.1	WP_000820498.1	HVR1_0_2	HVR2_0_1	HVR3_0_0	HVR4_0_0
GCF_003703795.1	WP_096097845.1	HVR1_2_0	HVR2_3_3	HVR3_0_2	HVR4_0_6
GCF_003711005.1	WP_000820419.1	HVR1_2_0	HVR2_3_3	HVR3_0_2	HVR4_0_6
GCF_003717595.1	WP_000820410.1	HVR1_0_0	HVR2_0_0	HVR3_0_0	HVR4_0_0
GCF_003812625.1	WP_021566727.1	HVR1_2_0	HVR2_3_1	HVR3_0_3	HVR4_0_1
GCF_003812945.1	WP_000820498.1	HVR1_0_2	HVR2_0_1	HVR3_0_0	HVR4_0_0
GCF_003813145.1	WP_000820500.1	HVR1_0_2	HVR2_0_1	HVR3_0_0	HVR4_0_0
GCF_003856615.1	WP_000820373.1	HVR1_2_0	HVR2_3_1	HVR3_0_3	HVR4_0_1
GCF_003856635.1	WP_000820373.1	HVR1_2_0	HVR2_3_1	HVR3_0_3	HVR4_0_1
GCF_003856655.1	WP_000820373.1	HVR1_2_0	HVR2_3_1	HVR3_0_3	HVR4_0_1
GCF_003856675.1	WP_000820500.1	HVR1_0_2	HVR2_0_1	HVR3_0_0	HVR4_0_0
GCF_003856695.1	WP_000820373.1	HVR1_2_0	HVR2_3_1	HVR3_0_3	HVR4_0_1
GCF_003925895.1	WP_108703246.1	HVR1_3_0	HVR2_0_4	HVR3_0_0	HVR4_1_2
GCF_003956185.1	WP_001745453.1	HVR1_0_1	HVR2_0_6	HVR3_0_1	HVR4_1_3
GCF_003956205.1	WP_001745453.1	HVR1_0_1	HVR2_0_6	HVR3_0_1	HVR4_1_3
GCF_003956285.1	WP_001716391.1	HVR1_0_2	HVR2_0_1	HVR3_0_1	HVR4_1_0
GCF_003956325.1	WP_001745453.1	HVR1_0_1	HVR2_0_6	HVR3_0_1	HVR4_1_3
GCF_003956365.1	WP_129547495.1	HVR1_0_1	HVR2_0_6	HVR3_0_1	HVR4_1_3
GCF_003956385.1	WP_001514756.1	HVR1_0_2	HVR2_0_1	HVR3_0_1	HVR4_1_0
GCF_003956405.1	WP_000820435.1	HVR1_0_0	HVR2_0_2	HVR3_0_0	HVR4_0_0
GCF_003956425.1	WP_001716391.1	HVR1_0_2	HVR2_0_1	HVR3_0_1	HVR4_1_0
GCF_003956445.1	WP_001716391.1	HVR1_0_2	HVR2_0_1	HVR3_0_1	HVR4_1_0
GCF_003956465.1	WP_001716391.1	HVR1_0_2	HVR2_0_1	HVR3_0_1	HVR4_1_0
GCF_003956485.1	WP_126134448.1	HVR1_0_1	HVR2_0_6	HVR3_0_1	HVR4_1_3
GCF_003966465.1	WP_000820610.1	HVR1_0_0	HVR2_0_2	HVR3_0_0	HVR4_0_0
GCF_003966775.1	WP_061089395.1	HVR1_0_2	HVR2_0_1	HVR3_0_1	HVR4_1_0
GCF_003991155.1	WP_001531951.1	HVR1_0_2	HVR2_1_1	HVR3_0_2	HVR4_0_0
GCF_004011015.1	WP_000820475.1	HVR1_0_1	HVR2_1_0	HVR3_0_2	HVR4_1_0
GCF_004022505.2	WP_000820410.1	HVR1_0_0	HVR2_0_0	HVR3_0_0	HVR4_0_0
GCF_004114395.1	WP_021548587.1	HVR1_0_2	HVR2_0_4	HVR3_0_0	HVR4_1_0
GCF_004135125.1	WP_000820373.1	HVR1_2_0	HVR2_3_1	HVR3_0_3	HVR4_0_1
GCF_004135165.1	WP_000820373.1	HVR1_2_0	HVR2_3_1	HVR3_0_3	HVR4_0_1
GCF_004135775.1	WP_089438482.1	HVR1_0_0	HVR2_0_0	HVR3_0_0	HVR4_0_0
GCF_004135815.1	WP_032180029.1	HVR1_0_2	HVR2_0_1	HVR3_0_1	HVR4_1_0
GCF_004135915.1	WP_000820373.1	HVR1_2_0	HVR2_3_1	HVR3_0_3	HVR4_0_1
GCF_004141955.1	WP_000820373.1	HVR1_2_0	HVR2_3_1	HVR3_0_3	HVR4_0_1
GCF_004193755.1	WP_000820373.1	HVR1_2_0	HVR2_3_1	HVR3_0_3	HVR4_0_1
GCF_004295365.1	WP_108703246.1	HVR1_3_0	HVR2_0_4	HVR3_0_0	HVR4_1_2
GCF_004299805.1	WP_032287115.1	HVR1_2_1	HVR2_3_1	HVR3_0_3	HVR4_0_1
GCF_004355105.2	WP_000820410.1	HVR1_0_0	HVR2_0_0	HVR3_0_0	HVR4_0_0
GCF_004358365.1	WP_000820413.1	HVR1_0_0	HVR2_0_2	HVR3_0_0	HVR4_0_0
GCF_004358385.1	WP_000820610.1	HVR1_0_0	HVR2_0_2	HVR3_0_0	HVR4_0_0
GCF_004358405.1	WP_000820413.1	HVR1_0_0	HVR2_0_2	HVR3_0_0	HVR4_0_0
GCF_004358965.1	WP_000820410.1	HVR1_0_0	HVR2_0_0	HVR3_0_0	HVR4_0_0
GCF_004358985.1	WP_000820410.1	HVR1_0_0	HVR2_0_0	HVR3_0_0	HVR4_0_0
GCF_004405205.2	WP_046464191.1	HVR1_0_1	HVR2_0_4	HVR3_0_0	HVR4_1_2
GCF_004564035.1	WP_152659882.1	HVR1_0_2	HVR2_1_1	HVR3_0_2	HVR4_0_0
GCF_004564175.1	WP_000820500.1	HVR1_0_2	HVR2_0_1	HVR3_0_0	HVR4_0_0
GCF_004759025.1	WP_021566519.1	HVR1_2_0	HVR2_3_1	HVR3_0_3	HVR4_0_1
GCF_004771135.1	WP_048338102.1	HVR1_0_0	HVR2_0_0	HVR3_0_0	HVR4_0_0
GCF_004771235.1	WP_106489389.1	HVR1_0_2	HVR2_0_4	HVR3_0_0	HVR4_1_0
GCF_005014055.1	WP_000820542.1	HVR1_0_6	HVR2_0_1	HVR3_0_0	HVR4_0_0
GCF_005014075.1	WP_000820379.1	HVR1_2_0	HVR2_3_1	HVR3_0_3	HVR4_0_2
GCF_005037725.1	WP_000820413.1	HVR1_0_0	HVR2_0_2	HVR3_0_0	HVR4_0_0
GCF_005037775.1	WP_000820441.1	HVR1_0_5	HVR2_0_1	HVR3_0_0	HVR4_0_0
GCF_005037795.1	WP_000820468.1	HVR1_0_0	HVR2_0_5	HVR3_0_0	HVR4_0_0
GCF_005037815.1	WP_000820468.1	HVR1_0_0	HVR2_0_5	HVR3_0_0	HVR4_0_0
GCF_005156265.1	WP_137088602.1	HVR1_0_1	HVR2_0_1	HVR3_0_0	HVR4_1_2
GCF_005383105.2	WP_089438482.1	HVR1_0_0	HVR2_0_0	HVR3_0_0	HVR4_0_0
GCF_005389605.2	WP_045150772.1	HVR1_0_2	HVR2_0_1	HVR3_0_2	HVR4_1_1
GCF_005393605.2	WP_063113302.1	HVR1_0_1	HVR2_0_7	HVR3_0_1	HVR4_1_4
GCF_005396225.2	WP_137564264.1	HVR1_0_6	HVR2_0_2	HVR3_0_0	HVR4_0_0
GCF_005886035.1	WP_060626402.1	HVR1_0_0	HVR2_0_2	HVR3_0_0	HVR4_0_0
GCF_005890115.1	WP_000820410.1	HVR1_0_0	HVR2_0_0	HVR3_0_0	HVR4_0_0
GCF_005954605.1	WP_000820410.1	HVR1_0_0	HVR2_0_0	HVR3_0_0	HVR4_0_0
GCF_005954625.1	WP_000820410.1	HVR1_0_0	HVR2_0_0	HVR3_0_0	HVR4_0_0
GCF_005954725.1	WP_000820410.1	HVR1_0_0	HVR2_0_0	HVR3_0_0	HVR4_0_0
GCF_006088875.1	WP_021526504.1	HVR1_0_2	HVR2_0_1	HVR3_0_0	HVR4_1_2
GCF_006351885.1	WP_000820498.1	HVR1_0_2	HVR2_0_1	HVR3_0_0	HVR4_0_0
GCF_006364695.1	WP_000820379.1	HVR1_2_0	HVR2_3_1	HVR3_0_3	HVR4_0_2
GCF_006965465.1	WP_142438822.1	HVR1_2_1	HVR2_3_1	HVR3_0_3	HVR4_0_1
GCF_007012305.1	WP_000820596.1	HVR1_0_1	HVR2_0_4	HVR3_0_0	HVR4_1_2
GCF_007632435.1	WP_097740977.1	HVR1_0_0	HVR2_0_2	HVR3_0_0	HVR4_0_0
GCF_007833875.1	WP_112036280.1	HVR1_0_2	HVR2_0_1	HVR3_0_0	HVR4_0_5
GCF_007995175.1	WP_146881478.1	HVR1_0_0	HVR2_0_1	HVR3_0_1	HVR4_1_0
GCF_008033295.1	WP_000820410.1	HVR1_0_0	HVR2_0_0	HVR3_0_0	HVR4_0_0
GCF_008033315.1	WP_000820410.1	HVR1_0_0	HVR2_0_0	HVR3_0_0	HVR4_0_0
GCF_008065435.1	WP_047085450.1	HVR1_0_2	HVR2_1_1	HVR3_0_2	HVR4_0_0
GCF_008065455.1	WP_032280901.1	HVR1_0_6	HVR2_0_2	HVR3_0_0	HVR4_0_0
GCF_008124105.1	WP_000820410.1	HVR1_0_0	HVR2_0_0	HVR3_0_0	HVR4_0_0
GCF_008124125.1	WP_000820410.1	HVR1_0_0	HVR2_0_0	HVR3_0_0	HVR4_0_0
GCF_008124145.1	WP_000820410.1	HVR1_0_0	HVR2_0_0	HVR3_0_0	HVR4_0_0
GCF_008124165.1	WP_000820410.1	HVR1_0_0	HVR2_0_0	HVR3_0_0	HVR4_0_0
GCF_008124185.1	WP_000820410.1	HVR1_0_0	HVR2_0_0	HVR3_0_0	HVR4_0_0
GCF_008124205.1	WP_000820410.1	HVR1_0_0	HVR2_0_0	HVR3_0_0	HVR4_0_0
GCF_008124225.1	WP_000820410.1	HVR1_0_0	HVR2_0_0	HVR3_0_0	HVR4_0_0
GCF_008124245.1	WP_000820410.1	HVR1_0_0	HVR2_0_0	HVR3_0_0	HVR4_0_0
GCF_008124285.1	WP_000820410.1	HVR1_0_0	HVR2_0_0	HVR3_0_0	HVR4_0_0
GCF_008124305.1	WP_000820410.1	HVR1_0_0	HVR2_0_0	HVR3_0_0	HVR4_0_0
GCF_008124325.1	WP_000820410.1	HVR1_0_0	HVR2_0_0	HVR3_0_0	HVR4_0_0
GCF_008124345.1	WP_000820410.1	HVR1_0_0	HVR2_0_0	HVR3_0_0	HVR4_0_0
GCF_008124385.1	WP_000820410.1	HVR1_0_0	HVR2_0_0	HVR3_0_0	HVR4_0_0
GCF_008124405.1	WP_000820410.1	HVR1_0_0	HVR2_0_0	HVR3_0_0	HVR4_0_0
GCF_008124425.1	WP_000820596.1	HVR1_0_1	HVR2_0_4	HVR3_0_0	HVR4_1_2
GCF_008152105.1	WP_048237741.1	HVR1_2_0	HVR2_3_1	HVR3_0_4	HVR4_0_1
GCF_008329665.1	WP_077173430.1	HVR1_2_0	HVR2_3_1	HVR3_0_3	HVR4_0_1
GCF_008632555.1	WP_000820596.1	HVR1_0_1	HVR2_0_4	HVR3_0_0	HVR4_1_2
GCF_008632575.1	WP_000820596.1	HVR1_0_1	HVR2_0_4	HVR3_0_0	HVR4_1_2
GCF_008634095.2	WP_000820468.1	HVR1_0_0	HVR2_0_5	HVR3_0_0	HVR4_0_0
GCF_008642395.1	WP_023910065.1	HVR1_0_2	HVR2_0_8	HVR3_0_1	HVR4_1_0
GCF_008761455.2	WP_047090155.1	HVR1_0_0	HVR2_0_0	HVR3_0_0	HVR4_0_0
GCF_008761475.2	WP_047090155.1	HVR1_0_0	HVR2_0_0	HVR3_0_0	HVR4_0_0
GCF_008761495.2	WP_047090155.1	HVR1_0_0	HVR2_0_0	HVR3_0_0	HVR4_0_0
GCF_008761515.1	WP_000820542.1	HVR1_0_6	HVR2_0_1	HVR3_0_0	HVR4_0_0
GCF_008807655.1	WP_060626402.1	HVR1_0_0	HVR2_0_2	HVR3_0_0	HVR4_0_0
GCF_008823185.1	WP_025693542.1	HVR1_0_1	HVR2_0_1	HVR3_0_0	HVR4_1_2
GCF_008824125.1	WP_000820410.1	HVR1_0_0	HVR2_0_0	HVR3_0_0	HVR4_0_0
GCF_008931725.1	WP_000820410.1	HVR1_0_0	HVR2_0_0	HVR3_0_0	HVR4_0_0
GCF_008931745.1	WP_000820410.1	HVR1_0_0	HVR2_0_0	HVR3_0_0	HVR4_0_0
GCF_008931765.1	WP_000820410.1	HVR1_0_0	HVR2_0_0	HVR3_0_0	HVR4_0_0
GCF_008931865.1	WP_000820410.1	HVR1_0_0	HVR2_0_0	HVR3_0_0	HVR4_0_0
GCF_009395265.1	WP_000820410.1	HVR1_0_0	HVR2_0_0	HVR3_0_0	HVR4_0_0
GCF_009577985.1	WP_000820373.1	HVR1_2_0	HVR2_3_1	HVR3_0_3	HVR4_0_1
GCF_009648495.1	WP_000820410.1	HVR1_0_0	HVR2_0_0	HVR3_0_0	HVR4_0_0
GCF_009650035.1	WP_153781682.1	HVR1_0_0	HVR2_0_2	HVR3_0_0	HVR4_0_0
GCF_009720465.1	WP_108703246.1	HVR1_3_0	HVR2_0_4	HVR3_0_0	HVR4_1_2
GCF_009728565.1	WP_028985512.1	HVR1_0_6	HVR2_0_2	HVR3_0_0	HVR4_0_0
GCF_009832885.1	WP_000820410.1	HVR1_0_0	HVR2_0_0	HVR3_0_0	HVR4_0_0
GCF_009866925.2	WP_113843761.1	HVR1_0_1	HVR2_0_1	HVR3_0_0	HVR4_0_0
GCF_009866945.2	WP_001518312.1	HVR1_2_0	HVR2_3_1	HVR3_0_3	HVR4_0_1
GCF_009867015.2	WP_159375963.1	HVR1_0_0	HVR2_0_0	HVR3_0_0	HVR4_0_0
GCF_009867035.2	WP_001774924.1	HVR1_0_2	HVR2_0_1	HVR3_0_0	HVR4_0_0
GCF_009909465.1	WP_112022307.1	HVR1_0_2	HVR2_0_1	HVR3_0_1	HVR4_1_2
GCF_009931435.1	WP_000820435.1	HVR1_0_0	HVR2_0_2	HVR3_0_0	HVR4_0_0
GCF_009950125.1	WP_063086393.1	HVR1_0_0	HVR2_4_0	HVR3_0_1	HVR4_1_0
GCF_009950475.1	WP_059330960.1	HVR1_0_0	HVR2_0_2	HVR3_0_0	HVR4_0_0
GCF_009950805.1	WP_161620746.1	HVR1_0_0	HVR2_0_2	HVR3_0_0	HVR4_0_0
GCF_009951245.1	WP_161622560.1	HVR1_0_0	HVR2_0_2	HVR3_0_0	HVR4_0_0
GCF_010092405.1	WP_064055671.1	HVR1_0_2	HVR2_0_1	HVR3_0_0	HVR4_1_2
GCF_010092965.1	WP_048266910.1	HVR1_0_2	HVR2_1_1	HVR3_0_2	HVR4_0_0
GCF_010365325.1	WP_033551443.1	HVR1_0_2	HVR2_0_1	HVR3_0_0	HVR4_1_2
GCF_010365365.1	WP_162676500.1	HVR1_0_1	HVR2_0_1	HVR3_0_0	HVR4_0_0
GCF_010365385.1	WP_001563922.1	HVR1_0_1	HVR2_0_1	HVR3_0_0	HVR4_0_0
GCF_010365405.1	WP_162683801.1	HVR1_0_2	HVR2_0_1	HVR3_0_0	HVR4_0_0
GCF_010365485.1	WP_125269014.1	HVR1_0_2	HVR2_0_4	HVR3_0_0	HVR4_1_2
GCF_010365505.1	WP_162683826.1	HVR1_3_0	HVR2_0_4	HVR3_0_0	HVR4_1_2
GCF_010509415.1	WP_000820410.1	HVR1_0_0	HVR2_0_0	HVR3_0_0	HVR4_0_0
GCF_010706435.1	WP_163390068.1	HVR1_2_0	HVR2_3_1	HVR3_0_3	HVR4_0_1
GCF_010725305.1	WP_000820373.1	HVR1_2_0	HVR2_3_1	HVR3_0_3	HVR4_0_1
GCF_011022275.1	WP_163510472.1	HVR1_0_1	HVR2_0_1	HVR3_0_0	HVR4_1_0
GCF_011045255.1	WP_000820500.1	HVR1_0_2	HVR2_0_1	HVR3_0_0	HVR4_0_0
GCF_011045275.1	WP_164475254.1	HVR1_0_2	HVR2_0_1	HVR3_0_1	HVR4_0_0
GCF_011045295.1	WP_000820500.1	HVR1_0_2	HVR2_0_1	HVR3_0_0	HVR4_0_0
GCF_011045475.1	WP_164529489.1	HVR1_0_1	HVR2_0_4	HVR3_0_0	HVR4_1_2
GCF_011067085.1	WP_072645708.1	HVR1_0_1	HVR2_0_1	HVR3_0_0	HVR4_0_0
GCF_011330935.2	WP_000820373.1	HVR1_2_0	HVR2_3_1	HVR3_0_3	HVR4_0_1
GCF_011331215.2	WP_000820373.1	HVR1_2_0	HVR2_3_1	HVR3_0_3	HVR4_0_1
GCF_011383085.1	WP_097513291.1	HVR1_0_1	HVR2_0_4	HVR3_0_0	HVR4_1_2
GCF_011492925.1	WP_165895616.1	HVR1_0_0	HVR2_0_2	HVR3_0_0	HVR4_0_0
GCF_012149945.1	WP_000820499.1	HVR1_0_2	HVR2_0_1	HVR3_0_0	HVR4_0_0
GCF_012934455.1	WP_169063205.1	HVR1_0_1	HVR2_1_1	HVR3_0_2	HVR4_0_0
GCF_012934535.1	WP_000820373.1	HVR1_2_0	HVR2_3_1	HVR3_0_3	HVR4_0_1
GCF_012934555.1	WP_000820499.1	HVR1_0_2	HVR2_0_1	HVR3_0_0	HVR4_0_0
GCF_012934655.2	WP_169063558.1	HVR1_0_7	HVR2_0_1	HVR3_0_0	HVR4_0_0
GCF_012934695.1	WP_071342850.1	HVR1_0_2	HVR2_0_9	HVR3_0_1	HVR4_1_4
GCF_012934715.1	WP_000820498.1	HVR1_0_2	HVR2_0_1	HVR3_0_0	HVR4_0_0
GCF_012934765.1	WP_169062254.1	HVR1_0_2	HVR2_0_1	HVR3_0_0	HVR4_0_0
GCF_012934785.1	WP_169057842.1	HVR1_0_2	HVR2_1_1	HVR3_0_2	HVR4_0_0
GCF_012974565.1	WP_169711402.1	HVR1_2_0	HVR2_3_1	HVR3_0_3	HVR4_0_1
GCF_012974805.1	WP_000820369.1	HVR1_2_1	HVR2_3_1	HVR3_0_3	HVR4_0_1
GCF_013004045.1	WP_065377584.1	HVR1_0_2	HVR2_1_1	HVR3_0_2	HVR4_0_0
GCF_013085025.1	WP_000820498.1	HVR1_0_2	HVR2_0_1	HVR3_0_0	HVR4_0_0
GCF_013085185.1	WP_170969465.1	HVR1_0_5	HVR2_0_1	HVR3_0_0	HVR4_0_0
GCF_013085865.1	WP_001514756.1	HVR1_0_2	HVR2_0_1	HVR3_0_1	HVR4_1_0
GCF_013085905.2	WP_000820499.1	HVR1_0_2	HVR2_0_1	HVR3_0_0	HVR4_0_0
GCF_013166995.1	WP_000820410.1	HVR1_0_0	HVR2_0_0	HVR3_0_0	HVR4_0_0
GCF_013167035.1	WP_000820410.1	HVR1_0_0	HVR2_0_0	HVR3_0_0	HVR4_0_0
GCF_013167055.1	WP_000820410.1	HVR1_0_0	HVR2_0_0	HVR3_0_0	HVR4_0_0
GCF_013167075.1	WP_000820410.1	HVR1_0_0	HVR2_0_0	HVR3_0_0	HVR4_0_0
GCF_013167935.1	WP_000820383.1	HVR1_2_0	HVR2_3_1	HVR3_0_3	HVR4_0_1
GCF_013201195.1	WP_064503079.1	HVR1_0_0	HVR2_0_2	HVR3_0_0	HVR4_0_0
GCF_013201255.1	WP_113440878.1	HVR1_0_2	HVR2_0_1	HVR3_0_1	HVR4_1_0
GCF_013201505.1	WP_000820417.1	HVR1_0_0	HVR2_0_2	HVR3_0_0	HVR4_0_0
GCF_013201525.1	WP_096097845.1	HVR1_2_0	HVR2_3_3	HVR3_0_2	HVR4_0_6
GCF_013282195.1	WP_000820500.1	HVR1_0_2	HVR2_0_1	HVR3_0_0	HVR4_0_0
GCF_013282275.1	WP_000820391.1	HVR1_2_0	HVR2_3_1	HVR3_0_2	HVR4_0_1
GCF_013282315.1	WP_173002326.1	HVR1_2_0	HVR2_3_2	HVR3_0_3	HVR4_0_1
GCF_013282335.1	WP_142975769.1	HVR1_0_2	HVR2_0_1	HVR3_0_0	HVR4_0_0
GCF_013282355.1	WP_000820500.1	HVR1_0_2	HVR2_0_1	HVR3_0_0	HVR4_0_0
GCF_013315675.1	WP_000820373.1	HVR1_2_0	HVR2_3_1	HVR3_0_3	HVR4_0_1
GCF_013315695.1	WP_114504715.1	HVR1_0_2	HVR2_0_1	HVR3_0_0	HVR4_0_0
GCF_013315715.1	WP_042106914.1	HVR1_2_0	HVR2_1_1	HVR3_0_2	HVR4_0_0
GCF_013315995.1	WP_174147810.1	HVR1_2_0	HVR2_3_1	HVR3_0_3	HVR4_0_1
GCF_013317085.1	WP_000820417.1	HVR1_0_0	HVR2_0_2	HVR3_0_0	HVR4_0_0
GCF_013340785.1	WP_174402632.1	HVR1_0_2	HVR2_1_1	HVR3_0_2	HVR4_0_0
GCF_013340805.1	WP_174402632.1	HVR1_0_2	HVR2_1_1	HVR3_0_2	HVR4_0_0
GCF_013342925.1	WP_174617260.1	HVR1_0_2	HVR2_0_1	HVR3_0_1	HVR4_1_0
GCF_013357345.1	WP_000820417.1	HVR1_0_0	HVR2_0_2	HVR3_0_0	HVR4_0_0
GCF_013357365.1	WP_000820468.1	HVR1_0_0	HVR2_0_5	HVR3_0_0	HVR4_0_0
GCF_013371685.1	WP_039023429.1	HVR1_0_0	HVR2_0_0	HVR3_0_0	HVR4_0_0
GCF_013371725.1	WP_076751414.1	HVR1_0_2	HVR2_0_1	HVR3_0_1	HVR4_1_0
GCF_013371745.1	WP_159182058.1	HVR1_0_1	HVR2_0_1	HVR3_0_0	HVR4_1_0
GCF_013372305.1	WP_000820499.1	HVR1_0_2	HVR2_0_1	HVR3_0_0	HVR4_0_0
GCF_013372325.1	WP_000820373.1	HVR1_2_0	HVR2_3_1	HVR3_0_3	HVR4_0_1
GCF_013372385.1	WP_001534781.1	HVR1_2_0	HVR2_3_1	HVR3_0_3	HVR4_0_0
GCF_013372405.1	WP_000820499.1	HVR1_0_2	HVR2_0_1	HVR3_0_0	HVR4_0_0
GCF_013372425.1	WP_000820423.1	HVR1_2_2	HVR2_3_2	HVR3_0_2	HVR4_0_0
GCF_013374235.2	WP_096790739.1	HVR1_0_0	HVR2_0_0	HVR3_0_0	HVR4_0_0
GCF_013374295.2	WP_096790739.1	HVR1_0_0	HVR2_0_0	HVR3_0_0	HVR4_0_0
GCF_013376895.1	WP_157704297.1	HVR1_0_2	HVR2_0_4	HVR3_0_0	HVR4_1_0
GCF_013388275.1	WP_000820521.1	HVR1_0_3	HVR2_0_1	HVR3_0_1	HVR4_1_1
GCF_013389695.1	WP_159182058.1	HVR1_0_1	HVR2_0_1	HVR3_0_0	HVR4_1_0
GCF_013390265.1	WP_000820373.1	HVR1_2_0	HVR2_3_1	HVR3_0_3	HVR4_0_1
GCF_013402855.1	WP_060773685.1	HVR1_0_0	HVR2_0_2	HVR3_0_0	HVR4_0_0
GCF_013402895.1	WP_000820498.1	HVR1_0_2	HVR2_0_1	HVR3_0_0	HVR4_0_0
GCF_013423805.1	WP_000820410.1	HVR1_0_0	HVR2_0_0	HVR3_0_0	HVR4_0_0
GCF_013425935.1	WP_000820410.1	HVR1_0_0	HVR2_0_0	HVR3_0_0	HVR4_0_0
GCF_013459015.1	WP_061309296.1	HVR1_0_1	HVR2_0_1	HVR3_0_0	HVR4_1_2
GCF_013694325.1	WP_001546107.1	HVR1_0_0	HVR2_0_5	HVR3_0_0	HVR4_0_0
GCF_013694465.1	WP_001546107.1	HVR1_0_0	HVR2_0_5	HVR3_0_0	HVR4_0_0
GCF_014058445.2	WP_182111087.1	HVR1_0_0	HVR2_0_2	HVR3_0_0	HVR4_0_0
GCF_014157395.1	WP_183142049.1	HVR1_0_1	HVR2_0_1	HVR3_0_0	HVR4_1_2
GCF_014162235.1	WP_060626402.1	HVR1_0_0	HVR2_0_2	HVR3_0_0	HVR4_0_0
GCF_014168755.1	WP_000820498.1	HVR1_0_2	HVR2_0_1	HVR3_0_0	HVR4_0_0
GCF_014168835.1	WP_000820373.1	HVR1_2_0	HVR2_3_1	HVR3_0_3	HVR4_0_1
GCF_014168855.1	WP_060626402.1	HVR1_0_0	HVR2_0_2	HVR3_0_0	HVR4_0_0
GCF_014168935.1	WP_000820596.1	HVR1_0_1	HVR2_0_4	HVR3_0_0	HVR4_1_2
GCF_014168955.1	WP_021526504.1	HVR1_0_2	HVR2_0_1	HVR3_0_0	HVR4_1_2
GCF_014169015.1	WP_000820373.1	HVR1_2_0	HVR2_3_1	HVR3_0_3	HVR4_0_1
GCF_014169035.1	WP_023909037.1	HVR1_0_1	HVR2_0_4	HVR3_0_0	HVR4_1_0
GCF_014169095.1	WP_000820373.1	HVR1_2_0	HVR2_3_1	HVR3_0_3	HVR4_0_1
GCF_014169115.1	WP_000820500.1	HVR1_0_2	HVR2_0_1	HVR3_0_0	HVR4_0_0
GCF_014169395.1	WP_060626402.1	HVR1_0_0	HVR2_0_2	HVR3_0_0	HVR4_0_0
GCF_014169415.1	WP_139520195.1	HVR1_0_2	HVR2_0_1	HVR3_0_1	HVR4_1_0
GCF_014169435.1	WP_001546107.1	HVR1_0_0	HVR2_0_5	HVR3_0_0	HVR4_0_0
GCF_014169455.1	WP_000820498.1	HVR1_0_2	HVR2_0_1	HVR3_0_0	HVR4_0_0
GCF_014169575.1	WP_000820500.1	HVR1_0_2	HVR2_0_1	HVR3_0_0	HVR4_0_0
GCF_014169615.1	WP_000820500.1	HVR1_0_2	HVR2_0_1	HVR3_0_0	HVR4_0_0
GCF_014169775.1	WP_000820595.1	HVR1_0_1	HVR2_0_1	HVR3_0_0	HVR4_1_2
GCF_014169855.1	WP_060626402.1	HVR1_0_0	HVR2_0_2	HVR3_0_0	HVR4_0_0
GCF_014169915.1	WP_182924648.1	HVR1_0_0	HVR2_0_2	HVR3_0_0	HVR4_0_0
GCF_014170975.1	WP_033551443.1	HVR1_0_2	HVR2_0_1	HVR3_0_0	HVR4_1_2
GCF_014217135.1	WP_000820373.1	HVR1_2_0	HVR2_3_1	HVR3_0_3	HVR4_0_1
GCF_014217155.1	WP_000820373.1	HVR1_2_0	HVR2_3_1	HVR3_0_3	HVR4_0_1
GCF_014262945.1	WP_000820369.1	HVR1_2_1	HVR2_3_1	HVR3_0_3	HVR4_0_1
GCF_014295295.1	WP_187002605.1	HVR1_0_1	HVR2_0_4	HVR3_0_1	HVR4_1_2
GCF_014338505.1	WP_000820410.1	HVR1_0_0	HVR2_0_0	HVR3_0_0	HVR4_0_0
GCF_014338525.1	WP_000820410.1	HVR1_0_0	HVR2_0_0	HVR3_0_0	HVR4_0_0
GCF_014522225.1	WP_033556403.1	HVR1_0_0	HVR2_0_0	HVR3_0_0	HVR4_0_0
GCF_014522245.1	WP_000820423.1	HVR1_2_2	HVR2_3_2	HVR3_0_2	HVR4_0_0
GCF_014541045.1	WP_000820373.1	HVR1_2_0	HVR2_3_1	HVR3_0_3	HVR4_0_1
GCF_014607515.1	WP_000820468.1	HVR1_0_0	HVR2_0_5	HVR3_0_0	HVR4_0_0
GCF_014607535.1	WP_000820468.1	HVR1_0_0	HVR2_0_5	HVR3_0_0	HVR4_0_0
GCF_014607555.1	WP_097455666.1	HVR1_0_0	HVR2_0_5	HVR3_0_0	HVR4_0_0
GCF_014607575.1	WP_000820468.1	HVR1_0_0	HVR2_0_5	HVR3_0_0	HVR4_0_0
GCF_014623185.1	WP_097455666.1	HVR1_0_0	HVR2_0_5	HVR3_0_0	HVR4_0_0
GCF_014623205.1	WP_000820468.1	HVR1_0_0	HVR2_0_5	HVR3_0_0	HVR4_0_0
GCF_014623245.1	WP_000820468.1	HVR1_0_0	HVR2_0_5	HVR3_0_0	HVR4_0_0
GCF_014623405.1	WP_000820468.1	HVR1_0_0	HVR2_0_5	HVR3_0_0	HVR4_0_0
GCF_014623425.1	WP_000820468.1	HVR1_0_0	HVR2_0_5	HVR3_0_0	HVR4_0_0
GCF_014770655.1	WP_097719129.1	HVR1_0_0	HVR2_0_0	HVR3_0_0	HVR4_0_0
GCF_014770895.1	WP_057107499.1	HVR1_0_1	HVR2_0_1	HVR3_0_1	HVR4_1_2
GCF_014805805.1	WP_191596355.1	HVR1_0_2	HVR2_1_1	HVR3_0_2	HVR4_0_0
GCF_014854635.1	WP_094316786.1	HVR1_0_0	HVR2_0_0	HVR3_0_0	HVR4_0_0
GCF_014854675.1	WP_063086393.1	HVR1_0_0	HVR2_4_0	HVR3_0_1	HVR4_1_0
GCF_014858525.1	WP_000820443.1	HVR1_0_2	HVR2_0_1	HVR3_0_1	HVR4_1_2
GCF_014863625.1	WP_000820410.1	HVR1_0_0	HVR2_0_0	HVR3_0_0	HVR4_0_0
GCF_014863645.1	WP_000820410.1	HVR1_0_0	HVR2_0_0	HVR3_0_0	HVR4_0_0
GCF_014863665.1	WP_000820410.1	HVR1_0_0	HVR2_0_0	HVR3_0_0	HVR4_0_0
GCF_014863685.1	WP_000820410.1	HVR1_0_0	HVR2_0_0	HVR3_0_0	HVR4_0_0
GCF_014863705.1	WP_000820410.1	HVR1_0_0	HVR2_0_0	HVR3_0_0	HVR4_0_0
GCF_014863725.1	WP_000820410.1	HVR1_0_0	HVR2_0_0	HVR3_0_0	HVR4_0_0
GCF_014863745.1	WP_000820410.1	HVR1_0_0	HVR2_0_0	HVR3_0_0	HVR4_0_0
GCF_014863765.1	WP_000820410.1	HVR1_0_0	HVR2_0_0	HVR3_0_0	HVR4_0_0
GCF_014863785.1	WP_000820410.1	HVR1_0_0	HVR2_0_0	HVR3_0_0	HVR4_0_0
GCF_014863805.1	WP_000820410.1	HVR1_0_0	HVR2_0_0	HVR3_0_0	HVR4_0_0
GCF_014863825.1	WP_000820410.1	HVR1_0_0	HVR2_0_0	HVR3_0_0	HVR4_0_0
GCF_014863845.1	WP_000820410.1	HVR1_0_0	HVR2_0_0	HVR3_0_0	HVR4_0_0
GCF_014930875.1	WP_000820443.1	HVR1_0_2	HVR2_0_1	HVR3_0_1	HVR4_1_2
GCF_014930915.1	WP_089715999.1	HVR1_2_2	HVR2_3_2	HVR3_0_2	HVR4_0_0
GCF_015033265.1	WP_146881478.1	HVR1_0_0	HVR2_0_1	HVR3_0_1	HVR4_1_0
GCF_015136715.1	WP_000820391.1	HVR1_2_0	HVR2_3_1	HVR3_0_2	HVR4_0_1
GCF_015136895.1	WP_198452627.1	HVR1_0_2	HVR2_0_4	HVR3_0_0	HVR4_1_2
GCF_015138575.1	WP_113576123.1	HVR1_2_0	HVR2_3_1	HVR3_0_3	HVR4_0_1
GCF_015138955.1	WP_000820369.1	HVR1_2_1	HVR2_3_1	HVR3_0_3	HVR4_0_1
GCF_015139155.1	WP_000820391.1	HVR1_2_0	HVR2_3_1	HVR3_0_2	HVR4_0_1
GCF_015139735.1	WP_000820373.1	HVR1_2_0	HVR2_3_1	HVR3_0_3	HVR4_0_1
GCF_015277555.1	WP_000820373.1	HVR1_2_0	HVR2_3_1	HVR3_0_3	HVR4_0_1
GCF_015290725.1	WP_194446248.1	HVR1_2_1	HVR2_3_1	HVR3_0_3	HVR4_0_1
GCF_015291785.1	WP_063113302.1	HVR1_0_1	HVR2_0_7	HVR3_0_1	HVR4_1_4
GCF_015291845.1	WP_000820410.1	HVR1_0_0	HVR2_0_0	HVR3_0_0	HVR4_0_0
GCF_015508805.1	WP_024946616.1	HVR1_0_1	HVR2_0_1	HVR3_0_2	HVR4_1_1
GCF_015509005.1	WP_024946616.1	HVR1_0_1	HVR2_0_1	HVR3_0_2	HVR4_1_1
GCF_015534935.1	WP_000820410.1	HVR1_0_0	HVR2_0_0	HVR3_0_0	HVR4_0_0
GCF_015534955.1	WP_000820410.1	HVR1_0_0	HVR2_0_0	HVR3_0_0	HVR4_0_0
GCF_015534975.1	WP_000820410.1	HVR1_0_0	HVR2_0_0	HVR3_0_0	HVR4_0_0
GCF_015534995.1	WP_000820410.1	HVR1_0_0	HVR2_0_0	HVR3_0_0	HVR4_0_0
GCF_015535015.1	WP_000820410.1	HVR1_0_0	HVR2_0_0	HVR3_0_0	HVR4_0_0
GCF_015571715.1	WP_195686793.1	HVR1_0_2	HVR2_0_1	HVR3_0_0	HVR4_0_0
GCF_015571735.1	WP_000820435.1	HVR1_0_0	HVR2_0_2	HVR3_0_0	HVR4_0_0
GCF_015571755.1	WP_000820581.1	HVR1_0_0	HVR2_0_5	HVR3_0_0	HVR4_0_0
GCF_015571915.1	WP_000820423.1	HVR1_2_2	HVR2_3_2	HVR3_0_2	HVR4_0_0
GCF_015644765.1	WP_000820443.1	HVR1_0_2	HVR2_0_1	HVR3_0_1	HVR4_1_2
GCF_015843075.1	WP_000820596.1	HVR1_0_1	HVR2_0_4	HVR3_0_0	HVR4_1_2
GCF_015910185.1	WP_001546107.1	HVR1_0_0	HVR2_0_5	HVR3_0_0	HVR4_0_0
GCF_016026195.1	WP_021544840.1	HVR1_0_1	HVR2_0_1	HVR3_0_0	HVR4_0_0
GCF_016026235.1	WP_038339836.1	HVR1_0_0	HVR2_0_2	HVR3_0_3	HVR4_0_0
GCF_016126995.1	WP_134881457.1	HVR1_0_2	HVR2_0_4	HVR3_0_0	HVR4_1_2
GCF_016132505.1	WP_000820369.1	HVR1_2_1	HVR2_3_1	HVR3_0_3	HVR4_0_1
GCF_016403625.2	WP_198777226.1	HVR1_2_0	HVR2_3_1	HVR3_0_3	HVR4_0_1
GCF_016403675.2	WP_000820377.1	HVR1_2_0	HVR2_3_1	HVR3_0_3	HVR4_0_1
GCF_016403975.2	WP_215735915.1	HVR1_0_1	HVR2_1_1	HVR3_0_2	HVR4_0_0
GCF_016404015.2	WP_032331533.1	HVR1_0_6	HVR2_0_2	HVR3_0_0	HVR4_0_0
GCF_016404165.2	WP_032331533.1	HVR1_0_6	HVR2_0_2	HVR3_0_0	HVR4_0_0
GCF_016404325.2	WP_051694728.1	HVR1_2_0	HVR2_3_1	HVR3_0_3	HVR4_0_1
GCF_016404405.2	WP_000820441.1	HVR1_0_5	HVR2_0_1	HVR3_0_0	HVR4_0_0
GCF_016404485.2	WP_051694728.1	HVR1_2_0	HVR2_3_1	HVR3_0_3	HVR4_0_1
GCF_016432785.1	WP_162683801.1	HVR1_0_2	HVR2_0_1	HVR3_0_0	HVR4_0_0
GCF_016659085.1	WP_000820410.1	HVR1_0_0	HVR2_0_0	HVR3_0_0	HVR4_0_0
GCF_016696665.1	WP_001774924.1	HVR1_0_2	HVR2_0_1	HVR3_0_0	HVR4_0_0
GCF_016728085.1	WP_159382683.1	HVR1_0_2	HVR2_0_1	HVR3_0_0	HVR4_0_0
GCF_016756455.1	WP_000820373.1	HVR1_2_0	HVR2_3_1	HVR3_0_3	HVR4_0_1
GCF_016757655.1	WP_046960577.1	HVR1_0_2	HVR2_1_1	HVR3_0_2	HVR4_0_0
GCF_016774415.1	WP_000820410.1	HVR1_0_0	HVR2_0_0	HVR3_0_0	HVR4_0_0
GCF_016775805.1	WP_000820498.1	HVR1_0_2	HVR2_0_1	HVR3_0_0	HVR4_0_0
GCF_016775825.1	WP_060626402.1	HVR1_0_0	HVR2_0_2	HVR3_0_0	HVR4_0_0
GCF_016775845.1	WP_021566425.1	HVR1_0_0	HVR2_0_0	HVR3_0_0	HVR4_0_0
GCF_016775865.1	WP_023910065.1	HVR1_0_2	HVR2_0_8	HVR3_0_1	HVR4_1_0
GCF_016775885.1	WP_023910065.1	HVR1_0_2	HVR2_0_8	HVR3_0_1	HVR4_1_0
GCF_016775905.1	WP_021520231.1	HVR1_0_0	HVR2_0_0	HVR3_0_0	HVR4_0_0
GCF_016775925.1	WP_202847134.1	HVR1_0_1	HVR2_0_1	HVR3_0_1	HVR4_1_1
GCF_016775945.1	WP_202845724.1	HVR1_0_2	HVR2_0_1	HVR3_0_1	HVR4_1_0
GCF_016775965.1	WP_023910065.1	HVR1_0_2	HVR2_0_8	HVR3_0_1	HVR4_1_0
GCF_016775985.1	WP_202845724.1	HVR1_0_2	HVR2_0_1	HVR3_0_1	HVR4_1_0
GCF_016776005.1	WP_000820438.1	HVR1_0_2	HVR2_1_1	HVR3_0_2	HVR4_0_0
GCF_016776025.1	WP_023910065.1	HVR1_0_2	HVR2_0_8	HVR3_0_1	HVR4_1_0
GCF_016776045.1	WP_023910065.1	HVR1_0_2	HVR2_0_8	HVR3_0_1	HVR4_1_0
GCF_016776065.1	WP_023910065.1	HVR1_0_2	HVR2_0_8	HVR3_0_1	HVR4_1_0
GCF_016776085.1	WP_202845930.1	HVR1_0_2	HVR2_0_8	HVR3_0_1	HVR4_1_0
GCF_016776105.1	WP_060626402.1	HVR1_0_0	HVR2_0_2	HVR3_0_0	HVR4_0_0
GCF_016776125.1	WP_202847134.1	HVR1_0_1	HVR2_0_1	HVR3_0_1	HVR4_1_1
GCF_016776145.1	WP_060626402.1	HVR1_0_0	HVR2_0_2	HVR3_0_0	HVR4_0_0
GCF_016776165.1	WP_059332281.1	HVR1_2_0	HVR2_1_1	HVR3_0_2	HVR4_0_0
GCF_016776185.1	WP_202847134.1	HVR1_0_1	HVR2_0_1	HVR3_0_1	HVR4_1_1
GCF_016776205.1	WP_060626402.1	HVR1_0_0	HVR2_0_2	HVR3_0_0	HVR4_0_0
GCF_016776225.1	WP_202847134.1	HVR1_0_1	HVR2_0_1	HVR3_0_1	HVR4_1_1
GCF_016776245.1	WP_023910065.1	HVR1_0_2	HVR2_0_8	HVR3_0_1	HVR4_1_0
GCF_016776265.1	WP_000820498.1	HVR1_0_2	HVR2_0_1	HVR3_0_0	HVR4_0_0
GCF_016776285.1	WP_202847134.1	HVR1_0_1	HVR2_0_1	HVR3_0_1	HVR4_1_1
GCF_016776305.1	WP_202847308.1	HVR1_0_1	HVR2_0_1	HVR3_0_1	HVR4_1_1
GCF_016776325.1	WP_202852323.1	HVR1_0_2	HVR2_0_1	HVR3_0_1	HVR4_1_0
GCF_016776345.1	WP_202850140.1	HVR1_0_1	HVR2_0_1	HVR3_0_0	HVR4_0_0
GCF_016776385.1	WP_202847432.1	HVR1_2_0	HVR2_3_1	HVR3_0_3	HVR4_0_1
GCF_016779865.1	WP_021566425.1	HVR1_0_0	HVR2_0_0	HVR3_0_0	HVR4_0_0
GCF_016780285.1	WP_203134122.1	HVR1_0_2	HVR2_0_1	HVR3_0_1	HVR4_1_0
GCF_016780415.1	WP_023910065.1	HVR1_0_2	HVR2_0_8	HVR3_0_1	HVR4_1_0
GCF_016780575.1	WP_060626402.1	HVR1_0_0	HVR2_0_2	HVR3_0_0	HVR4_0_0
GCF_016780725.1	WP_121856317.1	HVR1_0_2	HVR2_0_1	HVR3_0_0	HVR4_1_2
GCF_016803855.1	WP_203045601.1	HVR1_0_2	HVR2_0_1	HVR3_0_1	HVR4_1_2
GCF_016803875.1	WP_000820514.1	HVR1_0_2	HVR2_0_1	HVR3_0_1	HVR4_1_0
GCF_016803915.1	WP_086257784.1	HVR1_0_5	HVR2_0_1	HVR3_0_0	HVR4_0_0
GCF_016806045.1	WP_000820498.1	HVR1_0_2	HVR2_0_1	HVR3_0_0	HVR4_0_0
GCF_016811855.1	WP_000820410.1	HVR1_0_0	HVR2_0_0	HVR3_0_0	HVR4_0_0
GCF_016811875.1	WP_000820410.1	HVR1_0_0	HVR2_0_0	HVR3_0_0	HVR4_0_0
GCF_016864175.1	WP_039267627.1	HVR1_0_0	HVR2_0_0	HVR3_0_0	HVR4_0_0
GCF_016888925.1	WP_023281695.1	HVR1_2_0	HVR2_3_1	HVR3_0_2	HVR4_0_1
GCF_016889025.1	WP_169057842.1	HVR1_0_2	HVR2_1_1	HVR3_0_2	HVR4_0_0
GCF_016889045.1	WP_000820369.1	HVR1_2_1	HVR2_3_1	HVR3_0_3	HVR4_0_1
GCF_016889085.1	WP_001531951.1	HVR1_0_2	HVR2_1_1	HVR3_0_2	HVR4_0_0
GCF_016889185.1	WP_204097931.1	HVR1_0_2	HVR2_1_1	HVR3_0_2	HVR4_0_0
GCF_016889265.1	WP_000820373.1	HVR1_2_0	HVR2_3_1	HVR3_0_3	HVR4_0_1
GCF_016889325.1	WP_021512761.1	HVR1_2_0	HVR2_3_1	HVR3_0_3	HVR4_0_1
GCF_016889625.1	WP_089715999.1	HVR1_2_2	HVR2_3_2	HVR3_0_2	HVR4_0_0
GCF_016889685.1	WP_204098522.1	HVR1_0_2	HVR2_1_1	HVR3_0_2	HVR4_0_0
GCF_016889725.1	WP_016237206.1	HVR1_0_2	HVR2_0_1	HVR3_0_0	HVR4_0_0
GCF_016889845.1	WP_054442778.1	HVR1_2_0	HVR2_3_0	HVR3_0_2	HVR4_0_1
GCF_016889905.1	WP_023281695.1	HVR1_2_0	HVR2_3_1	HVR3_0_2	HVR4_0_1
GCF_016890045.1	WP_000820373.1	HVR1_2_0	HVR2_3_1	HVR3_0_3	HVR4_0_1
GCF_016890105.1	WP_000820373.1	HVR1_2_0	HVR2_3_1	HVR3_0_3	HVR4_0_1
GCF_016903275.1	WP_000820500.1	HVR1_0_2	HVR2_0_1	HVR3_0_0	HVR4_0_0
GCF_016903315.1	WP_038431996.1	HVR1_0_2	HVR2_0_1	HVR3_0_0	HVR4_1_1
GCF_016903335.1	WP_000820443.1	HVR1_0_2	HVR2_0_1	HVR3_0_1	HVR4_1_2
GCF_016903435.1	WP_000820574.1	HVR1_0_2	HVR2_0_4	HVR3_0_0	HVR4_1_0
GCF_016903595.1	WP_000820500.1	HVR1_0_2	HVR2_0_1	HVR3_0_0	HVR4_0_0
GCF_016903815.1	WP_000820500.1	HVR1_0_2	HVR2_0_1	HVR3_0_0	HVR4_0_0
GCF_016903835.1	WP_000820443.1	HVR1_0_2	HVR2_0_1	HVR3_0_1	HVR4_1_2
GCF_016903855.1	WP_021520231.1	HVR1_0_0	HVR2_0_0	HVR3_0_0	HVR4_0_0
GCF_016903915.1	WP_000820574.1	HVR1_0_2	HVR2_0_4	HVR3_0_0	HVR4_1_0
GCF_016903935.1	WP_000820498.1	HVR1_0_2	HVR2_0_1	HVR3_0_0	HVR4_0_0
GCF_016904055.1	WP_000820369.1	HVR1_2_1	HVR2_3_1	HVR3_0_3	HVR4_0_1
GCF_016904075.1	WP_000820443.1	HVR1_0_2	HVR2_0_1	HVR3_0_1	HVR4_1_2
GCF_016904115.1	WP_000820498.1	HVR1_0_2	HVR2_0_1	HVR3_0_0	HVR4_0_0
GCF_016904255.1	WP_000820500.1	HVR1_0_2	HVR2_0_1	HVR3_0_0	HVR4_0_0
GCF_016904335.1	WP_204612317.1	HVR1_0_2	HVR2_0_1	HVR3_0_0	HVR4_0_0
GCF_016904435.1	WP_033551265.1	HVR1_0_2	HVR2_0_0	HVR3_0_0	HVR4_0_0
GCF_016904495.1	WP_000820500.1	HVR1_0_2	HVR2_0_1	HVR3_0_0	HVR4_0_0
GCF_016904535.1	WP_000820443.1	HVR1_0_2	HVR2_0_1	HVR3_0_1	HVR4_1_2
GCF_016904575.1	WP_021542765.1	HVR1_0_1	HVR2_0_1	HVR3_0_0	HVR4_1_2
GCF_016904615.1	WP_016244182.1	HVR1_2_0	HVR2_3_1	HVR3_0_2	HVR4_0_1
GCF_016904655.1	WP_001531951.1	HVR1_0_2	HVR2_1_1	HVR3_0_2	HVR4_0_0
GCF_016939795.1	WP_000820373.1	HVR1_2_0	HVR2_3_1	HVR3_0_3	HVR4_0_1
GCF_016942635.1	WP_203038302.1	HVR1_0_2	HVR2_1_1	HVR3_0_2	HVR4_0_0
GCF_016942655.1	WP_072645708.1	HVR1_0_1	HVR2_0_1	HVR3_0_0	HVR4_0_0
GCF_016944675.1	WP_000820498.1	HVR1_0_2	HVR2_0_1	HVR3_0_0	HVR4_0_0
GCF_016944715.1	WP_203152323.1	HVR1_0_0	HVR2_0_2	HVR3_0_0	HVR4_0_0
GCF_016944755.1	WP_001546107.1	HVR1_0_0	HVR2_0_5	HVR3_0_0	HVR4_0_0
GCF_016944775.1	WP_000820423.1	HVR1_2_2	HVR2_3_2	HVR3_0_2	HVR4_0_0
GCF_017088425.1	WP_205853990.1	HVR1_0_0	HVR2_0_2	HVR3_0_0	HVR4_0_0
GCF_017161035.1	WP_000820410.1	HVR1_0_0	HVR2_0_0	HVR3_0_0	HVR4_0_0
GCF_017310445.1	WP_000820500.1	HVR1_0_2	HVR2_0_1	HVR3_0_0	HVR4_0_0
GCF_017338715.1	WP_000820410.1	HVR1_0_0	HVR2_0_0	HVR3_0_0	HVR4_0_0
GCF_017352035.1	WP_001586602.1	HVR1_0_2	HVR2_0_4	HVR3_0_0	HVR4_1_0
GCF_017357505.1	WP_000820369.1	HVR1_2_1	HVR2_3_1	HVR3_0_3	HVR4_0_1
GCF_017357765.1	WP_097742484.1	HVR1_2_0	HVR2_3_1	HVR3_0_3	HVR4_0_1
GCF_017570585.1	WP_208231815.1	HVR1_0_0	HVR2_0_1	HVR3_0_0	HVR4_1_0
GCF_017570605.1	WP_080871127.1	HVR1_0_1	HVR2_0_1	HVR3_0_0	HVR4_0_0
GCF_017570625.1	WP_097463998.1	HVR1_0_2	HVR2_0_10	HVR3_0_1	HVR4_1_4
GCF_017570645.1	WP_021569122.1	HVR1_0_0	HVR2_0_0	HVR3_0_0	HVR4_0_0
GCF_017603565.1	WP_060626402.1	HVR1_0_0	HVR2_0_2	HVR3_0_0	HVR4_0_0
GCF_017604265.1	WP_000820410.1	HVR1_0_0	HVR2_0_0	HVR3_0_0	HVR4_0_0
GCF_017639025.1	WP_208789857.1	HVR1_0_0	HVR2_0_0	HVR3_0_0	HVR4_0_0
GCF_017639045.1	WP_110826408.1	HVR1_0_1	HVR2_0_1	HVR3_0_1	HVR4_1_0
GCF_017639125.1	WP_000820498.1	HVR1_0_2	HVR2_0_1	HVR3_0_0	HVR4_0_0
GCF_017639145.1	WP_000820498.1	HVR1_0_2	HVR2_0_1	HVR3_0_0	HVR4_0_0
GCF_017743075.1	WP_134159193.1	HVR1_0_0	HVR2_0_2	HVR3_0_0	HVR4_0_0
GCF_017815815.1	WP_169711402.1	HVR1_2_0	HVR2_3_1	HVR3_0_3	HVR4_0_1
GCF_017900955.1	WP_000820439.1	HVR1_0_2	HVR2_1_1	HVR3_0_2	HVR4_0_0
GCF_017900975.1	WP_000820439.1	HVR1_0_2	HVR2_1_1	HVR3_0_2	HVR4_0_0
GCF_017900995.1	WP_000820439.1	HVR1_0_2	HVR2_1_1	HVR3_0_2	HVR4_0_0
GCF_017901015.1	WP_000820439.1	HVR1_0_2	HVR2_1_1	HVR3_0_2	HVR4_0_0
GCF_017903455.1	WP_000820419.1	HVR1_2_0	HVR2_3_3	HVR3_0_2	HVR4_0_6
GCF_018075305.1	WP_021526504.1	HVR1_0_2	HVR2_0_1	HVR3_0_0	HVR4_1_2
GCF_018075345.1	WP_000820410.1	HVR1_0_0	HVR2_0_0	HVR3_0_0	HVR4_0_0
GCF_018128405.1	WP_000820498.1	HVR1_0_2	HVR2_0_1	HVR3_0_0	HVR4_0_0
GCF_018141125.1	WP_000820498.1	HVR1_0_2	HVR2_0_1	HVR3_0_0	HVR4_0_0
GCF_018141225.1	WP_000820499.1	HVR1_0_2	HVR2_0_1	HVR3_0_0	HVR4_0_0
GCF_018223665.1	WP_051694728.1	HVR1_2_0	HVR2_3_1	HVR3_0_3	HVR4_0_1
GCF_018279085.1	WP_063122630.1	HVR1_0_2	HVR2_0_1	HVR3_0_0	HVR4_1_2
GCF_018279225.1	WP_212487176.1	HVR1_0_0	HVR2_0_1	HVR3_0_0	HVR4_1_5
GCF_018279585.1	WP_000820410.1	HVR1_0_0	HVR2_0_0	HVR3_0_0	HVR4_0_0
GCF_018316615.1	WP_000820596.1	HVR1_0_1	HVR2_0_4	HVR3_0_0	HVR4_1_2
GCF_018343835.1	WP_000820439.1	HVR1_0_2	HVR2_1_1	HVR3_0_2	HVR4_0_0
GCF_018361365.1	WP_096790739.1	HVR1_0_0	HVR2_0_0	HVR3_0_0	HVR4_0_0
GCF_018417715.1	WP_000820410.1	HVR1_0_0	HVR2_0_0	HVR3_0_0	HVR4_0_0
GCF_018499805.2	WP_096097845.1	HVR1_2_0	HVR2_3_3	HVR3_0_2	HVR4_0_6
GCF_018499845.2	WP_096097845.1	HVR1_2_0	HVR2_3_3	HVR3_0_2	HVR4_0_6
GCF_018628815.1	WP_000820410.1	HVR1_0_0	HVR2_0_0	HVR3_0_0	HVR4_0_0
GCF_018734065.1	WP_000820396.1	HVR1_2_0	HVR2_3_0	HVR3_0_2	HVR4_0_0
GCF_018771585.1	WP_099004470.1	HVR1_0_2	HVR2_0_1	HVR3_0_0	HVR4_0_0
GCF_018798845.1	WP_000820499.1	HVR1_0_2	HVR2_0_1	HVR3_0_0	HVR4_0_0
GCF_018884265.1	WP_000820497.1	HVR1_0_2	HVR2_0_1	HVR3_0_0	HVR4_0_0
GCF_018884285.1	WP_000820497.1	HVR1_0_2	HVR2_0_1	HVR3_0_0	HVR4_0_0
GCF_018884305.1	WP_000820497.1	HVR1_0_2	HVR2_0_1	HVR3_0_0	HVR4_0_0
GCF_018884345.1	WP_001760116.1	HVR1_0_1	HVR2_0_1	HVR3_0_0	HVR4_1_2
GCF_018884385.1	WP_000820497.1	HVR1_0_2	HVR2_0_1	HVR3_0_0	HVR4_0_0
GCF_018884425.1	WP_126687986.1	HVR1_0_2	HVR2_0_1	HVR3_0_1	HVR4_1_0
GCF_018884445.1	WP_000820435.1	HVR1_0_0	HVR2_0_2	HVR3_0_0	HVR4_0_0
GCF_018884565.1	WP_000820433.1	HVR1_0_1	HVR2_1_1	HVR3_0_2	HVR4_0_7
GCF_018884585.1	WP_000820496.1	HVR1_0_2	HVR2_0_1	HVR3_0_0	HVR4_0_0
GCF_018966785.1	WP_216684143.1	HVR1_0_1	HVR2_0_1	HVR3_0_1	HVR4_1_1
GCF_018972045.1	WP_000820410.1	HVR1_0_0	HVR2_0_0	HVR3_0_0	HVR4_0_0
GCF_018972205.1	WP_000820373.1	HVR1_2_0	HVR2_3_1	HVR3_0_3	HVR4_0_1
GCF_018972225.1	WP_001545766.1	HVR1_0_0	HVR2_0_5	HVR3_0_0	HVR4_0_0
GCF_018972245.1	WP_023281695.1	HVR1_2_0	HVR2_3_1	HVR3_0_2	HVR4_0_1
GCF_018972265.1	WP_000820373.1	HVR1_2_0	HVR2_3_1	HVR3_0_3	HVR4_0_1
GCF_019192625.2	WP_000820410.1	HVR1_0_0	HVR2_0_0	HVR3_0_0	HVR4_0_0
GCF_019334645.1	WP_000820410.1	HVR1_0_0	HVR2_0_0	HVR3_0_0	HVR4_0_0
GCF_019334665.1	WP_000820410.1	HVR1_0_0	HVR2_0_0	HVR3_0_0	HVR4_0_0
GCF_019355495.1	WP_032287115.1	HVR1_2_1	HVR2_3_1	HVR3_0_3	HVR4_0_1
GCF_019375055.2	WP_063084792.1	HVR1_0_1	HVR2_0_1	HVR3_0_1	HVR4_1_2
GCF_019426265.1	WP_039004485.1	HVR1_0_0	HVR2_0_1	HVR3_0_0	HVR4_0_0
GCF_019428525.1	WP_000820373.1	HVR1_2_0	HVR2_3_1	HVR3_0_3	HVR4_0_1
GCF_019428545.1	WP_021526504.1	HVR1_0_2	HVR2_0_1	HVR3_0_0	HVR4_1_2
GCF_019428565.1	WP_023281695.1	HVR1_2_0	HVR2_3_1	HVR3_0_2	HVR4_0_1
GCF_019428585.1	WP_023281695.1	HVR1_2_0	HVR2_3_1	HVR3_0_2	HVR4_0_1
GCF_019428605.1	WP_023281695.1	HVR1_2_0	HVR2_3_1	HVR3_0_2	HVR4_0_1
GCF_019428745.1	WP_001546864.1	HVR1_0_0	HVR2_0_0	HVR3_0_0	HVR4_0_0
GCF_019428765.1	WP_001546864.1	HVR1_0_0	HVR2_0_0	HVR3_0_0	HVR4_0_0
GCF_019428785.1	WP_219795569.1	HVR1_0_2	HVR2_0_1	HVR3_0_0	HVR4_0_0
GCF_019431335.1	WP_063086393.1	HVR1_0_0	HVR2_4_0	HVR3_0_1	HVR4_1_0
GCF_019443605.1	WP_000820499.1	HVR1_0_2	HVR2_0_1	HVR3_0_0	HVR4_0_0
GCF_019443685.1	WP_000820499.1	HVR1_0_2	HVR2_0_1	HVR3_0_0	HVR4_0_0
GCF_019551815.1	WP_000820410.1	HVR1_0_0	HVR2_0_0	HVR3_0_0	HVR4_0_0
GCF_019551835.1	WP_000820410.1	HVR1_0_0	HVR2_0_0	HVR3_0_0	HVR4_0_0
GCF_019551855.1	WP_000820410.1	HVR1_0_0	HVR2_0_0	HVR3_0_0	HVR4_0_0
GCF_019599065.1	WP_000820410.1	HVR1_0_0	HVR2_0_0	HVR3_0_0	HVR4_0_0
GCF_019645795.1	WP_000820410.1	HVR1_0_0	HVR2_0_0	HVR3_0_0	HVR4_0_0
GCF_019645975.1	WP_220725695.1	HVR1_2_1	HVR2_3_1	HVR3_0_3	HVR4_0_1
GCF_019645995.1	WP_000820410.1	HVR1_0_0	HVR2_0_0	HVR3_0_0	HVR4_0_0
GCF_019646015.1	WP_000820410.1	HVR1_0_0	HVR2_0_0	HVR3_0_0	HVR4_0_0
GCF_019710415.1	WP_001774924.1	HVR1_0_2	HVR2_0_1	HVR3_0_0	HVR4_0_0
GCF_019915505.1	WP_000820499.1	HVR1_0_2	HVR2_0_1	HVR3_0_0	HVR4_0_0
GCF_019915525.1	WP_000820373.1	HVR1_2_0	HVR2_3_1	HVR3_0_3	HVR4_0_1
GCF_019915545.1	WP_000820498.1	HVR1_0_2	HVR2_0_1	HVR3_0_0	HVR4_0_0
GCF_019973795.1	WP_000820498.1	HVR1_0_2	HVR2_0_1	HVR3_0_0	HVR4_0_0
GCF_020023255.1	WP_000820410.1	HVR1_0_0	HVR2_0_0	HVR3_0_0	HVR4_0_0
GCF_020042705.1	WP_000820410.1	HVR1_0_0	HVR2_0_0	HVR3_0_0	HVR4_0_0
GCF_020149625.1	WP_000820497.1	HVR1_0_2	HVR2_0_1	HVR3_0_0	HVR4_0_0
GCF_020149645.1	WP_000820500.1	HVR1_0_2	HVR2_0_1	HVR3_0_0	HVR4_0_0
GCF_020149685.1	WP_000820497.1	HVR1_0_2	HVR2_0_1	HVR3_0_0	HVR4_0_0
GCF_020149705.1	WP_000820497.1	HVR1_0_2	HVR2_0_1	HVR3_0_0	HVR4_0_0
GCF_020181535.1	WP_000820410.1	HVR1_0_0	HVR2_0_0	HVR3_0_0	HVR4_0_0
GCF_020190405.1	WP_000820373.1	HVR1_2_0	HVR2_3_1	HVR3_0_3	HVR4_0_1
GCF_020217445.1	WP_225343668.1	HVR1_0_1	HVR2_0_1	HVR3_0_0	HVR4_0_0
GCF_020410665.1	WP_000820410.1	HVR1_0_0	HVR2_0_0	HVR3_0_0	HVR4_0_0
GCF_020526725.1	WP_000820410.1	HVR1_0_0	HVR2_0_0	HVR3_0_0	HVR4_0_0
GCF_020526745.1	WP_000820410.1	HVR1_0_0	HVR2_0_0	HVR3_0_0	HVR4_0_0
GCF_020526765.1	WP_000820410.1	HVR1_0_0	HVR2_0_0	HVR3_0_0	HVR4_0_0
GCF_020526785.1	WP_000820410.1	HVR1_0_0	HVR2_0_0	HVR3_0_0	HVR4_0_0
GCF_020526805.1	WP_000820410.1	HVR1_0_0	HVR2_0_0	HVR3_0_0	HVR4_0_0
GCF_020526825.1	WP_000820410.1	HVR1_0_0	HVR2_0_0	HVR3_0_0	HVR4_0_0
GCF_020526845.1	WP_000820410.1	HVR1_0_0	HVR2_0_0	HVR3_0_0	HVR4_0_0
GCF_020535205.1	WP_001514756.1	HVR1_0_2	HVR2_0_1	HVR3_0_1	HVR4_1_0
GCF_020540985.1	WP_000820500.1	HVR1_0_2	HVR2_0_1	HVR3_0_0	HVR4_0_0
GCF_020541005.1	WP_001774924.1	HVR1_0_2	HVR2_0_1	HVR3_0_0	HVR4_0_0
GCF_020541025.1	WP_061090984.1	HVR1_0_1	HVR2_0_1	HVR3_0_0	HVR4_0_0
GCF_020683045.1	WP_000820373.1	HVR1_2_0	HVR2_3_1	HVR3_0_3	HVR4_0_1
GCF_020683085.1	WP_217823167.1	HVR1_0_0	HVR2_0_2	HVR3_0_0	HVR4_0_0
GCF_020808965.1	WP_228355556.1	HVR1_0_2	HVR2_0_1	HVR3_0_1	HVR4_1_0
GCF_020809365.1	WP_228400137.1	HVR1_0_6	HVR2_0_2	HVR3_0_0	HVR4_0_0
GCF_020809385.1	WP_228400292.1	HVR1_0_2	HVR2_0_1	HVR3_0_0	HVR4_0_0
GCF_020827555.1	WP_021530557.1	HVR1_0_0	HVR2_0_0	HVR3_0_0	HVR4_0_0
GCF_020827575.1	WP_000820500.1	HVR1_0_2	HVR2_0_1	HVR3_0_0	HVR4_0_0
GCF_020827595.1	WP_228595094.1	HVR1_0_8	HVR2_0_1	HVR3_0_0	HVR4_0_0
GCF_020827635.1	WP_000820500.1	HVR1_0_2	HVR2_0_1	HVR3_0_0	HVR4_0_0
GCF_020883235.1	WP_059332281.1	HVR1_2_0	HVR2_1_1	HVR3_0_2	HVR4_0_0
GCF_020883255.1	WP_059332281.1	HVR1_2_0	HVR2_1_1	HVR3_0_2	HVR4_0_0
GCF_020883275.1	WP_059332281.1	HVR1_2_0	HVR2_1_1	HVR3_0_2	HVR4_0_0
GCF_020883295.1	WP_059332281.1	HVR1_2_0	HVR2_1_1	HVR3_0_2	HVR4_0_0
GCF_020883315.1	WP_059332281.1	HVR1_2_0	HVR2_1_1	HVR3_0_2	HVR4_0_0
GCF_020883335.1	WP_059332281.1	HVR1_2_0	HVR2_1_1	HVR3_0_2	HVR4_0_0
GCF_020883355.1	WP_059332281.1	HVR1_2_0	HVR2_1_1	HVR3_0_2	HVR4_0_0
GCF_020883375.1	WP_059332281.1	HVR1_2_0	HVR2_1_1	HVR3_0_2	HVR4_0_0
GCF_020883395.1	WP_059332281.1	HVR1_2_0	HVR2_1_1	HVR3_0_2	HVR4_0_0
GCF_020886375.2	WP_233335606.1	HVR1_0_2	HVR2_0_1	HVR3_0_0	HVR4_0_0
GCF_020886575.2	WP_229430169.1	HVR1_0_1	HVR2_0_1	HVR3_0_1	HVR4_1_1
GCF_020905655.1	WP_000820410.1	HVR1_0_0	HVR2_0_0	HVR3_0_0	HVR4_0_0
GCF_020971745.1	WP_059332281.1	HVR1_2_0	HVR2_1_1	HVR3_0_2	HVR4_0_0
GCF_020985225.1	WP_000820497.1	HVR1_0_2	HVR2_0_1	HVR3_0_0	HVR4_0_0
GCF_021228975.1	WP_000820373.1	HVR1_2_0	HVR2_3_1	HVR3_0_3	HVR4_0_1
GCF_021398465.1	WP_042050733.1	HVR1_2_0	HVR2_3_1	HVR3_0_3	HVR4_0_1
GCF_021398485.1	WP_000820373.1	HVR1_2_0	HVR2_3_1	HVR3_0_3	HVR4_0_1
GCF_021398955.1	WP_059338043.1	HVR1_2_0	HVR2_3_1	HVR3_0_2	HVR4_0_1
GCF_021398995.1	WP_000820373.1	HVR1_2_0	HVR2_3_1	HVR3_0_3	HVR4_0_1
GCF_021399015.1	WP_021529311.1	HVR1_2_0	HVR2_3_1	HVR3_0_3	HVR4_0_1
GCF_021496405.1	WP_021526504.1	HVR1_0_2	HVR2_0_1	HVR3_0_0	HVR4_1_2
GCF_021496425.1	WP_021526504.1	HVR1_0_2	HVR2_0_1	HVR3_0_0	HVR4_1_2
GCF_021496445.1	WP_021526504.1	HVR1_0_2	HVR2_0_1	HVR3_0_0	HVR4_1_2
GCF_021498045.1	WP_097740977.1	HVR1_0_0	HVR2_0_2	HVR3_0_0	HVR4_0_0
GCF_021498145.1	WP_000820500.1	HVR1_0_2	HVR2_0_1	HVR3_0_0	HVR4_0_0
GCF_021498165.1	WP_052908985.1	HVR1_0_2	HVR2_0_1	HVR3_0_0	HVR4_0_0
GCF_021534985.1	WP_063118879.1	HVR1_0_0	HVR2_4_0	HVR3_0_1	HVR4_1_0
GCF_021535005.1	WP_021530557.1	HVR1_0_0	HVR2_0_0	HVR3_0_0	HVR4_0_0
GCF_021535025.1	WP_063118879.1	HVR1_0_0	HVR2_4_0	HVR3_0_1	HVR4_1_0
GCF_021554655.1	WP_000820410.1	HVR1_0_0	HVR2_0_0	HVR3_0_0	HVR4_0_0
GCF_021559815.1	WP_000820373.1	HVR1_2_0	HVR2_3_1	HVR3_0_3	HVR4_0_1
GCF_021559835.1	WP_000820373.1	HVR1_2_0	HVR2_3_1	HVR3_0_3	HVR4_0_1
GCF_021559855.1	WP_000820369.1	HVR1_2_1	HVR2_3_1	HVR3_0_3	HVR4_0_1
GCF_021559875.1	WP_023281695.1	HVR1_2_0	HVR2_3_1	HVR3_0_2	HVR4_0_1
GCF_021869725.1	WP_218637721.1	HVR1_0_0	HVR2_0_0	HVR3_0_0	HVR4_0_0
GCF_022023755.1	WP_089180128.1	HVR1_0_1	HVR2_0_7	HVR3_0_1	HVR4_1_0
GCF_022023775.1	WP_000820410.1	HVR1_0_0	HVR2_0_0	HVR3_0_0	HVR4_0_0
GCF_022220885.1	WP_238557800.1	HVR1_2_2	HVR2_3_2	HVR3_0_2	HVR4_0_0
GCF_022221385.1	WP_000820410.1	HVR1_0_0	HVR2_0_0	HVR3_0_0	HVR4_0_0
GCF_022353625.1	WP_239634698.1	HVR1_0_2	HVR2_1_1	HVR3_0_2	HVR4_0_0
GCF_022370515.1	WP_000820497.1	HVR1_0_2	HVR2_0_1	HVR3_0_0	HVR4_0_0
GCF_022376675.1	WP_000820435.1	HVR1_0_0	HVR2_0_2	HVR3_0_0	HVR4_0_0
GCF_022439445.1	WP_000820410.1	HVR1_0_0	HVR2_0_0	HVR3_0_0	HVR4_0_0
GCF_022439465.1	WP_000820410.1	HVR1_0_0	HVR2_0_0	HVR3_0_0	HVR4_0_0
GCF_022488205.1	WP_000820410.1	HVR1_0_0	HVR2_0_0	HVR3_0_0	HVR4_0_0
GCF_022492975.1	WP_201473070.1	HVR1_0_1	HVR2_1_1	HVR3_0_2	HVR4_0_7
GCF_022493435.1	WP_201472309.1	HVR1_0_1	HVR2_0_1	HVR3_0_1	HVR4_1_0
GCF_022493535.1	WP_000820438.1	HVR1_0_2	HVR2_1_1	HVR3_0_2	HVR4_0_0
GCF_022493595.1	WP_021530557.1	HVR1_0_0	HVR2_0_0	HVR3_0_0	HVR4_0_0
GCF_022493655.1	WP_240758470.1	HVR1_0_0	HVR2_0_0	HVR3_0_0	HVR4_0_0
GCF_022493815.1	WP_001520161.1	HVR1_0_2	HVR2_1_1	HVR3_0_2	HVR4_0_0
GCF_022493875.1	WP_000820581.1	HVR1_0_0	HVR2_0_5	HVR3_0_0	HVR4_0_0
GCF_022494585.1	WP_060626402.1	HVR1_0_0	HVR2_0_2	HVR3_0_0	HVR4_0_0
GCF_022494665.1	WP_023910065.1	HVR1_0_2	HVR2_0_8	HVR3_0_1	HVR4_1_0
GCF_022494745.1	WP_000820499.1	HVR1_0_2	HVR2_0_1	HVR3_0_0	HVR4_0_0
GCF_022494765.1	WP_025693542.1	HVR1_0_1	HVR2_0_1	HVR3_0_0	HVR4_1_2
GCF_022494805.1	WP_021542765.1	HVR1_0_1	HVR2_0_1	HVR3_0_0	HVR4_1_2
GCF_022494825.1	WP_023909037.1	HVR1_0_1	HVR2_0_4	HVR3_0_0	HVR4_1_0
GCF_022514105.1	WP_240993019.1	HVR1_0_2	HVR2_0_1	HVR3_0_0	HVR4_0_0
GCF_022558625.1	WP_241407855.1	HVR1_0_1	HVR2_0_4	HVR3_0_0	HVR4_1_2
GCF_022558725.1	WP_104732859.1	HVR1_3_0	HVR2_0_4	HVR3_0_0	HVR4_1_2
GCF_022558805.1	WP_112917490.1	HVR1_0_1	HVR2_0_1	HVR3_0_0	HVR4_0_0
GCF_022559045.1	WP_000820500.1	HVR1_0_2	HVR2_0_1	HVR3_0_0	HVR4_0_0
GCF_022559245.1	WP_000820499.1	HVR1_0_2	HVR2_0_1	HVR3_0_0	HVR4_0_0
GCF_022559285.1	WP_001514756.1	HVR1_0_2	HVR2_0_1	HVR3_0_1	HVR4_1_0
GCF_022559685.1	WP_108703246.1	HVR1_3_0	HVR2_0_4	HVR3_0_0	HVR4_1_2
GCF_022559875.1	WP_021573038.1	HVR1_0_2	HVR2_0_4	HVR3_0_0	HVR4_0_0
GCF_022569415.1	WP_000820587.1	HVR1_0_1	HVR2_0_4	HVR3_0_0	HVR4_1_0
GCF_022569795.1	WP_001546107.1	HVR1_0_0	HVR2_0_5	HVR3_0_0	HVR4_0_0
GCF_022576915.1	WP_000820410.1	HVR1_0_0	HVR2_0_0	HVR3_0_0	HVR4_0_0
GCF_022591215.1	WP_000820410.1	HVR1_0_0	HVR2_0_0	HVR3_0_0	HVR4_0_0
GCF_022591475.1	WP_108703246.1	HVR1_3_0	HVR2_0_4	HVR3_0_0	HVR4_1_2
GCF_022605345.1	WP_162683826.1	HVR1_3_0	HVR2_0_4	HVR3_0_0	HVR4_1_2
GCF_022654245.1	WP_000820410.1	HVR1_0_0	HVR2_0_0	HVR3_0_0	HVR4_0_0
GCF_022654545.1	WP_000820410.1	HVR1_0_0	HVR2_0_0	HVR3_0_0	HVR4_0_0
GCF_022699465.1	WP_000820596.1	HVR1_0_1	HVR2_0_4	HVR3_0_0	HVR4_1_2
GCF_022759725.1	WP_000820596.1	HVR1_0_1	HVR2_0_4	HVR3_0_0	HVR4_1_2
GCF_022759745.1	WP_000820596.1	HVR1_0_1	HVR2_0_4	HVR3_0_0	HVR4_1_2
GCF_022759765.1	WP_000820596.1	HVR1_0_1	HVR2_0_4	HVR3_0_0	HVR4_1_2
GCF_022759785.1	WP_000820596.1	HVR1_0_1	HVR2_0_4	HVR3_0_0	HVR4_1_2
GCF_022759805.1	WP_000820596.1	HVR1_0_1	HVR2_0_4	HVR3_0_0	HVR4_1_2
GCF_022760215.1	WP_166709544.1	HVR1_0_2	HVR2_0_1	HVR3_0_1	HVR4_1_2
GCF_022811545.1	WP_000820410.1	HVR1_0_0	HVR2_0_0	HVR3_0_0	HVR4_0_0
GCF_022846215.1	WP_021520252.1	HVR1_0_1	HVR2_4_1	HVR3_0_1	HVR4_3_0
GCF_022846575.1	WP_000820500.1	HVR1_0_2	HVR2_0_1	HVR3_0_0	HVR4_0_0
GCF_022869985.1	WP_000820379.1	HVR1_2_0	HVR2_3_1	HVR3_0_3	HVR4_0_2
GCF_022918835.1	WP_000820498.1	HVR1_0_2	HVR2_0_1	HVR3_0_0	HVR4_0_0
GCF_022919035.1	WP_231528252.1	HVR1_2_0	HVR2_3_2	HVR3_0_2	HVR4_0_0
GCF_022964775.1	WP_096790739.1	HVR1_0_0	HVR2_0_0	HVR3_0_0	HVR4_0_0
GCF_022964815.1	WP_001546107.1	HVR1_0_0	HVR2_0_5	HVR3_0_0	HVR4_0_0
GCF_022964895.1	WP_000820596.1	HVR1_0_1	HVR2_0_4	HVR3_0_0	HVR4_1_2
GCF_022982975.1	WP_166709544.1	HVR1_0_2	HVR2_0_1	HVR3_0_1	HVR4_1_2
GCF_023022925.1	WP_247180319.1	HVR1_0_2	HVR2_0_1	HVR3_0_0	HVR4_0_0
GCF_023024425.1	WP_021548587.1	HVR1_0_2	HVR2_0_4	HVR3_0_0	HVR4_1_0
GCF_023167605.1	WP_096790739.1	HVR1_0_0	HVR2_0_0	HVR3_0_0	HVR4_0_0
GCF_023169585.1	WP_099004470.1	HVR1_0_2	HVR2_0_1	HVR3_0_0	HVR4_0_0
GCF_023170005.1	WP_000820500.1	HVR1_0_2	HVR2_0_1	HVR3_0_0	HVR4_0_0
GCF_023206595.1	WP_000820373.1	HVR1_2_0	HVR2_3_1	HVR3_0_3	HVR4_0_1
GCF_023206615.1	WP_000820373.1	HVR1_2_0	HVR2_3_1	HVR3_0_3	HVR4_0_1
GCF_023206635.1	WP_000820373.1	HVR1_2_0	HVR2_3_1	HVR3_0_3	HVR4_0_1
GCF_023206655.1	WP_000820373.1	HVR1_2_0	HVR2_3_1	HVR3_0_3	HVR4_0_1
GCF_023206675.1	WP_000820373.1	HVR1_2_0	HVR2_3_1	HVR3_0_3	HVR4_0_1
GCF_023206695.1	WP_000820373.1	HVR1_2_0	HVR2_3_1	HVR3_0_3	HVR4_0_1
GCF_023206715.1	WP_000820373.1	HVR1_2_0	HVR2_3_1	HVR3_0_3	HVR4_0_1
GCF_023206735.1	WP_000820373.1	HVR1_2_0	HVR2_3_1	HVR3_0_3	HVR4_0_1
GCF_023277345.1	WP_000820379.1	HVR1_2_0	HVR2_3_1	HVR3_0_3	HVR4_0_2
GCF_023376095.1	WP_238020915.1	HVR1_2_0	HVR2_3_1	HVR3_0_3	HVR4_0_1
GCF_023518355.1	WP_062881298.1	HVR1_0_1	HVR2_0_1	HVR3_0_0	HVR4_1_2
GCF_023546825.1	WP_000820500.1	HVR1_0_2	HVR2_0_1	HVR3_0_0	HVR4_0_0
GCF_023546845.1	WP_000820373.1	HVR1_2_0	HVR2_3_1	HVR3_0_3	HVR4_0_1
GCF_023546865.1	WP_001546107.1	HVR1_0_0	HVR2_0_5	HVR3_0_0	HVR4_0_0
GCF_023546885.1	WP_001546107.1	HVR1_0_0	HVR2_0_5	HVR3_0_0	HVR4_0_0
GCF_023612415.1	WP_075370589.1	HVR1_2_0	HVR2_3_2	HVR3_0_2	HVR4_0_0
GCF_023612455.1	WP_250375884.1	HVR1_0_0	HVR2_0_2	HVR3_0_0	HVR4_1_4
GCF_023653825.1	WP_000820410.1	HVR1_0_0	HVR2_0_0	HVR3_0_0	HVR4_0_0
GCF_023653845.1	WP_000820410.1	HVR1_0_0	HVR2_0_0	HVR3_0_0	HVR4_0_0
GCF_023653865.1	WP_000820410.1	HVR1_0_0	HVR2_0_0	HVR3_0_0	HVR4_0_0
GCF_023653885.1	WP_000820410.1	HVR1_0_0	HVR2_0_0	HVR3_0_0	HVR4_0_0
GCF_023653905.1	WP_000820410.1	HVR1_0_0	HVR2_0_0	HVR3_0_0	HVR4_0_0
GCF_023657955.1	WP_100617662.1	HVR1_2_0	HVR2_3_1	HVR3_0_3	HVR4_0_1
GCF_023657995.1	WP_000820423.1	HVR1_2_2	HVR2_3_2	HVR3_0_2	HVR4_0_0
GCF_023658015.1	WP_023910065.1	HVR1_0_2	HVR2_0_8	HVR3_0_1	HVR4_1_0
GCF_023658265.1	WP_000820498.1	HVR1_0_2	HVR2_0_1	HVR3_0_0	HVR4_0_0
GCF_023658285.1	WP_001546107.1	HVR1_0_0	HVR2_0_5	HVR3_0_0	HVR4_0_0
GCF_023658305.1	WP_000820499.1	HVR1_0_2	HVR2_0_1	HVR3_0_0	HVR4_0_0
GCF_023658325.1	WP_021542765.1	HVR1_0_1	HVR2_0_1	HVR3_0_0	HVR4_1_2
GCF_023658365.1	WP_021561039.1	HVR1_0_1	HVR2_0_1	HVR3_0_1	HVR4_1_0
GCF_023658385.1	WP_060626402.1	HVR1_0_0	HVR2_0_2	HVR3_0_0	HVR4_0_0
GCF_023658405.1	WP_001546107.1	HVR1_0_0	HVR2_0_5	HVR3_0_0	HVR4_0_0
GCF_023921205.1	WP_000820483.1	HVR1_0_1	HVR2_1_0	HVR3_0_2	HVR4_1_0
GCF_024023055.1	WP_000820410.1	HVR1_0_0	HVR2_0_0	HVR3_0_0	HVR4_0_0
GCF_024023075.1	WP_000820410.1	HVR1_0_0	HVR2_0_0	HVR3_0_0	HVR4_0_0
GCF_024125695.1	WP_001513838.1	HVR1_0_0	HVR2_0_0	HVR3_0_0	HVR4_0_0
GCF_024199045.2	WP_000820373.1	HVR1_2_0	HVR2_3_1	HVR3_0_3	HVR4_0_1
GCF_024223415.1	WP_112038121.1	HVR1_0_9	HVR2_5_0	HVR3_0_2	HVR4_0_8
GCF_024224055.1	WP_000820497.1	HVR1_0_2	HVR2_0_1	HVR3_0_0	HVR4_0_0
GCF_024298485.1	WP_023909037.1	HVR1_0_1	HVR2_0_4	HVR3_0_0	HVR4_1_0
GCF_024298745.1	WP_023909037.1	HVR1_0_1	HVR2_0_4	HVR3_0_0	HVR4_1_0
GCF_024300685.1	WP_000820413.1	HVR1_0_0	HVR2_0_2	HVR3_0_0	HVR4_0_0
GCF_024300785.1	WP_000820468.1	HVR1_0_0	HVR2_0_5	HVR3_0_0	HVR4_0_0
GCF_024329785.2	WP_272773683.1	HVR1_0_1	HVR2_0_1	HVR3_0_0	HVR4_0_0
GCF_024331375.2	WP_046464191.1	HVR1_0_1	HVR2_0_4	HVR3_0_0	HVR4_1_2
GCF_024331425.2	WP_072617299.1	HVR1_0_2	HVR2_1_1	HVR3_0_2	HVR4_0_0
GCF_024331445.2	WP_085018205.1	HVR1_0_2	HVR2_0_1	HVR3_0_1	HVR4_1_0
GCF_024331495.2	WP_000820497.1	HVR1_0_2	HVR2_0_1	HVR3_0_0	HVR4_0_0
GCF_024331525.2	WP_000820497.1	HVR1_0_2	HVR2_0_1	HVR3_0_0	HVR4_0_0
GCF_024331535.2	WP_072617299.1	HVR1_0_2	HVR2_1_1	HVR3_0_2	HVR4_0_0
GCF_024331585.2	WP_272773683.1	HVR1_0_1	HVR2_0_1	HVR3_0_0	HVR4_0_0
GCF_024396535.1	WP_000820499.1	HVR1_0_2	HVR2_0_1	HVR3_0_0	HVR4_0_0
GCF_024396555.1	WP_000820499.1	HVR1_0_2	HVR2_0_1	HVR3_0_0	HVR4_0_0
GCF_024396575.1	WP_000820499.1	HVR1_0_2	HVR2_0_1	HVR3_0_0	HVR4_0_0
GCF_024399055.1	WP_000820498.1	HVR1_0_2	HVR2_0_1	HVR3_0_0	HVR4_0_0
GCF_024499265.1	WP_039004485.1	HVR1_0_0	HVR2_0_1	HVR3_0_0	HVR4_0_0
GCF_024507935.1	WP_000820417.1	HVR1_0_0	HVR2_0_2	HVR3_0_0	HVR4_0_0
GCF_024508035.1	WP_114747552.1	HVR1_0_2	HVR2_0_1	HVR3_0_0	HVR4_0_0
GCF_024508155.1	WP_000820369.1	HVR1_2_1	HVR2_3_1	HVR3_0_3	HVR4_0_1
GCF_024579775.1	WP_000820373.1	HVR1_2_0	HVR2_3_1	HVR3_0_3	HVR4_0_1
GCF_024584645.1	WP_000820500.1	HVR1_0_2	HVR2_0_1	HVR3_0_0	HVR4_0_0
GCF_024584865.1	WP_257122656.1	HVR1_0_0	HVR2_0_1	HVR3_0_3	HVR4_0_0
GCF_024584965.1	WP_157704297.1	HVR1_0_2	HVR2_0_4	HVR3_0_0	HVR4_1_0
GCF_024585025.1	WP_257185769.1	HVR1_0_2	HVR2_3_4	HVR3_0_2	HVR4_0_0
GCF_024585405.1	WP_032083177.1	HVR1_2_0	HVR2_3_3	HVR3_0_2	HVR4_0_6
GCF_024585525.1	WP_257186890.1	HVR1_2_0	HVR2_3_3	HVR3_0_2	HVR4_0_6
GCF_024585565.1	WP_241102435.1	HVR1_0_1	HVR2_0_1	HVR3_0_1	HVR4_1_0
GCF_024585585.1	WP_257171225.1	HVR1_0_1	HVR2_0_1	HVR3_0_0	HVR4_1_1
GCF_024585605.1	WP_032083177.1	HVR1_2_0	HVR2_3_3	HVR3_0_2	HVR4_0_6
GCF_024585765.1	WP_196011026.1	HVR1_0_2	HVR2_0_11	HVR3_0_0	HVR4_0_0
GCF_024585925.1	WP_001774924.1	HVR1_0_2	HVR2_0_1	HVR3_0_0	HVR4_0_0
GCF_024585985.1	WP_112082941.1	HVR1_0_1	HVR2_0_1	HVR3_0_1	HVR4_1_0
GCF_024662075.1	WP_000820574.1	HVR1_0_2	HVR2_0_4	HVR3_0_0	HVR4_1_0
GCF_024662255.1	WP_000820448.1	HVR1_0_1	HVR2_0_1	HVR3_0_0	HVR4_0_0
GCF_024700815.2	WP_000820595.1	HVR1_0_1	HVR2_0_1	HVR3_0_0	HVR4_1_2
GCF_024700875.2	WP_046464191.1	HVR1_0_1	HVR2_0_4	HVR3_0_0	HVR4_1_2
GCF_024700885.2	WP_000820595.1	HVR1_0_1	HVR2_0_1	HVR3_0_0	HVR4_1_2
GCF_024734835.1	WP_000820373.1	HVR1_2_0	HVR2_3_1	HVR3_0_3	HVR4_0_1
GCF_024735225.1	WP_000820417.1	HVR1_0_0	HVR2_0_2	HVR3_0_0	HVR4_0_0
GCF_024735245.1	WP_000820417.1	HVR1_0_0	HVR2_0_2	HVR3_0_0	HVR4_0_0
GCF_024917235.1	WP_046464191.1	HVR1_0_1	HVR2_0_4	HVR3_0_0	HVR4_1_2
GCF_024917335.1	WP_000820373.1	HVR1_2_0	HVR2_3_1	HVR3_0_3	HVR4_0_1
GCF_024917355.1	WP_046464191.1	HVR1_0_1	HVR2_0_4	HVR3_0_0	HVR4_1_2
GCF_024917375.1	WP_135132772.1	HVR1_0_2	HVR2_1_1	HVR3_0_2	HVR4_0_0
GCF_024917455.1	WP_000820373.1	HVR1_2_0	HVR2_3_1	HVR3_0_3	HVR4_0_1
GCF_024917475.1	WP_000820500.1	HVR1_0_2	HVR2_0_1	HVR3_0_0	HVR4_0_0
GCF_024917535.1	WP_000820499.1	HVR1_0_2	HVR2_0_1	HVR3_0_0	HVR4_0_0
GCF_024917655.1	WP_000820500.1	HVR1_0_2	HVR2_0_1	HVR3_0_0	HVR4_0_0
GCF_024917715.1	WP_142438822.1	HVR1_2_1	HVR2_3_1	HVR3_0_3	HVR4_0_1
GCF_024917735.1	WP_039004485.1	HVR1_0_0	HVR2_0_1	HVR3_0_0	HVR4_0_0
GCF_024917815.1	WP_000820497.1	HVR1_0_2	HVR2_0_1	HVR3_0_0	HVR4_0_0
GCF_024917895.1	WP_000820373.1	HVR1_2_0	HVR2_3_1	HVR3_0_3	HVR4_0_1
GCF_024917955.1	WP_046464191.1	HVR1_0_1	HVR2_0_4	HVR3_0_0	HVR4_1_2
GCF_024917975.1	WP_000820373.1	HVR1_2_0	HVR2_3_1	HVR3_0_3	HVR4_0_1
GCF_024918015.1	WP_000820500.1	HVR1_0_2	HVR2_0_1	HVR3_0_0	HVR4_0_0
GCF_024918115.1	WP_000820373.1	HVR1_2_0	HVR2_3_1	HVR3_0_3	HVR4_0_1
GCF_024918155.1	WP_021542765.1	HVR1_0_1	HVR2_0_1	HVR3_0_0	HVR4_1_2
GCF_024918235.1	WP_021526504.1	HVR1_0_2	HVR2_0_1	HVR3_0_0	HVR4_1_2
GCF_024918275.1	WP_000820500.1	HVR1_0_2	HVR2_0_1	HVR3_0_0	HVR4_0_0
GCF_024918295.1	WP_107188778.1	HVR1_0_1	HVR2_0_1	HVR3_0_0	HVR4_1_2
GCF_024918335.1	WP_220414955.1	HVR1_0_2	HVR2_0_1	HVR3_0_1	HVR4_1_0
GCF_024918395.1	WP_000820373.1	HVR1_2_0	HVR2_3_1	HVR3_0_3	HVR4_0_1
GCF_024918415.1	WP_000820373.1	HVR1_2_0	HVR2_3_1	HVR3_0_3	HVR4_0_1
GCF_024918815.1	WP_000820500.1	HVR1_0_2	HVR2_0_1	HVR3_0_0	HVR4_0_0
GCF_024918915.1	WP_000820373.1	HVR1_2_0	HVR2_3_1	HVR3_0_3	HVR4_0_1
GCF_024971055.1	WP_259582839.1	HVR1_0_0	HVR2_0_5	HVR3_0_0	HVR4_0_0
GCF_025200635.1	WP_063611753.1	HVR1_0_0	HVR2_0_2	HVR3_0_0	HVR4_0_0
GCF_025200675.1	WP_040100722.1	HVR1_0_2	HVR2_0_1	HVR3_0_0	HVR4_0_0
GCF_025232475.1	WP_260584504.1	HVR1_0_1	HVR2_0_4	HVR3_0_0	HVR4_1_0
GCF_025244805.1	WP_000820499.1	HVR1_0_2	HVR2_0_1	HVR3_0_0	HVR4_0_0
GCF_025254305.1	WP_000820410.1	HVR1_0_0	HVR2_0_0	HVR3_0_0	HVR4_0_0
GCF_025254465.1	WP_000820410.1	HVR1_0_0	HVR2_0_0	HVR3_0_0	HVR4_0_0
GCF_025254605.1	WP_000820410.1	HVR1_0_0	HVR2_0_0	HVR3_0_0	HVR4_0_0
GCF_025369675.1	WP_000820581.1	HVR1_0_0	HVR2_0_5	HVR3_0_0	HVR4_0_0
GCF_025369715.1	WP_000820499.1	HVR1_0_2	HVR2_0_1	HVR3_0_0	HVR4_0_0
GCF_025369795.1	WP_001518312.1	HVR1_2_0	HVR2_3_1	HVR3_0_3	HVR4_0_1
GCF_025369815.1	WP_261306857.1	HVR1_0_1	HVR2_4_0	HVR3_0_1	HVR4_1_2
GCF_025369875.1	WP_001520161.1	HVR1_0_2	HVR2_1_1	HVR3_0_2	HVR4_0_0
GCF_025369975.1	WP_028985512.1	HVR1_0_6	HVR2_0_2	HVR3_0_0	HVR4_0_0
GCF_025398375.1	WP_000820498.1	HVR1_0_2	HVR2_0_1	HVR3_0_0	HVR4_0_0
GCF_025402935.1	WP_247183090.1	HVR1_0_6	HVR2_0_2	HVR3_0_0	HVR4_0_0
GCF_025426175.1	WP_000820373.1	HVR1_2_0	HVR2_3_1	HVR3_0_3	HVR4_0_1
GCF_025426195.1	WP_000820373.1	HVR1_2_0	HVR2_3_1	HVR3_0_3	HVR4_0_1
GCF_025563435.1	WP_000820410.1	HVR1_0_0	HVR2_0_0	HVR3_0_0	HVR4_0_0
GCF_025563475.1	WP_000820410.1	HVR1_0_0	HVR2_0_0	HVR3_0_0	HVR4_0_0
GCF_025563515.1	WP_000820410.1	HVR1_0_0	HVR2_0_0	HVR3_0_0	HVR4_0_0
GCF_025583265.2	WP_072645708.1	HVR1_0_1	HVR2_0_1	HVR3_0_0	HVR4_0_0
GCF_025583295.2	WP_094336853.1	HVR1_0_0	HVR2_0_1	HVR3_0_0	HVR4_0_0
GCF_025643415.1	WP_000820410.1	HVR1_0_0	HVR2_0_0	HVR3_0_0	HVR4_0_0
GCF_025643435.1	WP_000820410.1	HVR1_0_0	HVR2_0_0	HVR3_0_0	HVR4_0_0
GCF_025643455.1	WP_000820410.1	HVR1_0_0	HVR2_0_0	HVR3_0_0	HVR4_0_0
GCF_025643475.1	WP_000820410.1	HVR1_0_0	HVR2_0_0	HVR3_0_0	HVR4_0_0
GCF_025723205.1	WP_129541713.1	HVR1_0_2	HVR2_1_1	HVR3_0_2	HVR4_0_0
GCF_025808215.1	WP_000820500.1	HVR1_0_2	HVR2_0_1	HVR3_0_0	HVR4_0_0
GCF_025946525.1	WP_021519483.1	HVR1_2_0	HVR2_3_1	HVR3_0_3	HVR4_0_1
GCF_025946565.1	WP_000820369.1	HVR1_2_1	HVR2_3_1	HVR3_0_3	HVR4_0_1
GCF_025946585.1	WP_000820498.1	HVR1_0_2	HVR2_0_1	HVR3_0_0	HVR4_0_0
GCF_026001065.1	WP_209203759.1	HVR1_0_2	HVR2_0_1	HVR3_0_1	HVR4_1_0
GCF_026001125.1	WP_032287115.1	HVR1_2_1	HVR2_3_1	HVR3_0_3	HVR4_0_1
GCF_026001205.1	WP_032287115.1	HVR1_2_1	HVR2_3_1	HVR3_0_3	HVR4_0_1
GCF_026074175.1	WP_000820499.1	HVR1_0_2	HVR2_0_1	HVR3_0_0	HVR4_0_0
GCF_026210495.1	WP_000820410.1	HVR1_0_0	HVR2_0_0	HVR3_0_0	HVR4_0_0
GCF_026210515.1	WP_000820410.1	HVR1_0_0	HVR2_0_0	HVR3_0_0	HVR4_0_0
GCF_026240775.1	WP_000820410.1	HVR1_0_0	HVR2_0_0	HVR3_0_0	HVR4_0_0
GCF_026247825.1	WP_000820410.1	HVR1_0_0	HVR2_0_0	HVR3_0_0	HVR4_0_0
GCF_026247845.1	WP_000820410.1	HVR1_0_0	HVR2_0_0	HVR3_0_0	HVR4_0_0
GCF_026247865.1	WP_000820410.1	HVR1_0_0	HVR2_0_0	HVR3_0_0	HVR4_0_0
GCF_026248845.1	WP_001514756.1	HVR1_0_2	HVR2_0_1	HVR3_0_1	HVR4_1_0
GCF_026248865.1	WP_000820499.1	HVR1_0_2	HVR2_0_1	HVR3_0_0	HVR4_0_0
GCF_026506315.1	WP_089553860.1	HVR1_2_0	HVR2_3_1	HVR3_0_3	HVR4_0_1
GCF_026506395.1	WP_089553860.1	HVR1_2_0	HVR2_3_1	HVR3_0_3	HVR4_0_1
GCF_026506415.1	WP_021548587.1	HVR1_0_2	HVR2_0_4	HVR3_0_0	HVR4_1_0
GCF_026651085.1	WP_059338043.1	HVR1_2_0	HVR2_3_1	HVR3_0_2	HVR4_0_1
GCF_026651105.1	WP_000820498.1	HVR1_0_2	HVR2_0_1	HVR3_0_0	HVR4_0_0
GCF_026651145.1	WP_000820369.1	HVR1_2_1	HVR2_3_1	HVR3_0_3	HVR4_0_1
GCF_026651165.1	WP_268084096.1	HVR1_0_6	HVR2_0_2	HVR3_0_0	HVR4_1_0
GCF_026651205.1	WP_000820498.1	HVR1_0_2	HVR2_0_1	HVR3_0_0	HVR4_0_0
GCF_026651265.1	WP_000820498.1	HVR1_0_2	HVR2_0_1	HVR3_0_0	HVR4_0_0
GCF_026651285.1	WP_001546107.1	HVR1_0_0	HVR2_0_5	HVR3_0_0	HVR4_0_0
GCF_026689335.1	WP_059332281.1	HVR1_2_0	HVR2_1_1	HVR3_0_2	HVR4_0_0
GCF_026689355.1	WP_000820587.1	HVR1_0_1	HVR2_0_4	HVR3_0_0	HVR4_1_0
GCF_026723745.1	WP_001531951.1	HVR1_0_2	HVR2_1_1	HVR3_0_2	HVR4_0_0
GCF_026968105.1	WP_086118689.1	HVR1_0_1	HVR2_0_4	HVR3_0_0	HVR4_1_0
GCF_027286085.1	WP_097730517.1	HVR1_0_2	HVR2_1_1	HVR3_0_2	HVR4_0_0
GCF_027474425.1	WP_000820410.1	HVR1_0_0	HVR2_0_0	HVR3_0_0	HVR4_0_0
GCF_027474445.1	WP_000820410.1	HVR1_0_0	HVR2_0_0	HVR3_0_0	HVR4_0_0
GCF_027474485.1	WP_000820410.1	HVR1_0_0	HVR2_0_0	HVR3_0_0	HVR4_0_0
GCF_027925505.1	WP_000820413.1	HVR1_0_0	HVR2_0_2	HVR3_0_0	HVR4_0_0
GCF_027925565.1	WP_000820529.1	HVR1_0_1	HVR2_0_1	HVR3_0_1	HVR4_1_0
GCF_027925625.1	WP_000820413.1	HVR1_0_0	HVR2_0_2	HVR3_0_0	HVR4_0_0
GCF_027925685.1	WP_000820413.1	HVR1_0_0	HVR2_0_2	HVR3_0_0	HVR4_0_0
GCF_027925745.1	WP_000820610.1	HVR1_0_0	HVR2_0_2	HVR3_0_0	HVR4_0_0
GCF_027925765.1	WP_000820529.1	HVR1_0_1	HVR2_0_1	HVR3_0_1	HVR4_1_0
GCF_027925785.1	WP_000820413.1	HVR1_0_0	HVR2_0_2	HVR3_0_0	HVR4_0_0
GCF_027925805.1	WP_000820413.1	HVR1_0_0	HVR2_0_2	HVR3_0_0	HVR4_0_0
GCF_027925825.1	WP_000820413.1	HVR1_0_0	HVR2_0_2	HVR3_0_0	HVR4_0_0
GCF_027925845.1	WP_000820413.1	HVR1_0_0	HVR2_0_2	HVR3_0_0	HVR4_0_0
GCF_027943565.1	WP_000820391.1	HVR1_2_0	HVR2_3_1	HVR3_0_2	HVR4_0_1
GCF_027944575.1	WP_116835163.1	HVR1_2_0	HVR2_3_1	HVR3_0_3	HVR4_0_1
GCF_027944595.1	WP_166709544.1	HVR1_0_2	HVR2_0_1	HVR3_0_1	HVR4_1_2
GCF_027944615.1	WP_021520231.1	HVR1_0_0	HVR2_0_0	HVR3_0_0	HVR4_0_0
GCF_027944635.1	WP_001546107.1	HVR1_0_0	HVR2_0_5	HVR3_0_0	HVR4_0_0
GCF_027944715.1	WP_000820499.1	HVR1_0_2	HVR2_0_1	HVR3_0_0	HVR4_0_0
GCF_027944775.1	WP_000820499.1	HVR1_0_2	HVR2_0_1	HVR3_0_0	HVR4_0_0
GCF_027944795.1	WP_023909037.1	HVR1_0_1	HVR2_0_4	HVR3_0_0	HVR4_1_0
GCF_027944815.1	WP_023909037.1	HVR1_0_1	HVR2_0_4	HVR3_0_0	HVR4_1_0
GCF_027944835.1	WP_000820373.1	HVR1_2_0	HVR2_3_1	HVR3_0_3	HVR4_0_1
GCF_027944875.1	WP_108703246.1	HVR1_3_0	HVR2_0_4	HVR3_0_0	HVR4_1_2
GCF_027944915.1	WP_196613066.1	HVR1_2_0	HVR2_3_1	HVR3_0_3	HVR4_0_1
GCF_027944955.1	WP_000820373.1	HVR1_2_0	HVR2_3_1	HVR3_0_3	HVR4_0_1
GCF_027945015.1	WP_000820499.1	HVR1_0_2	HVR2_0_1	HVR3_0_0	HVR4_0_0
GCF_027945035.1	WP_000820499.1	HVR1_0_2	HVR2_0_1	HVR3_0_0	HVR4_0_0
GCF_027945055.1	WP_174402632.1	HVR1_0_2	HVR2_1_1	HVR3_0_2	HVR4_0_0
GCF_027945095.1	WP_000820499.1	HVR1_0_2	HVR2_0_1	HVR3_0_0	HVR4_0_0
GCF_027945195.1	WP_044067567.1	HVR1_0_1	HVR2_0_1	HVR3_0_0	HVR4_0_0
GCF_028201655.1	WP_225090625.1	HVR1_0_0	HVR2_0_1	HVR3_0_1	HVR4_1_0
GCF_028421485.1	WP_000820423.1	HVR1_2_2	HVR2_3_2	HVR3_0_2	HVR4_0_0
GCF_028473305.1	WP_000820500.1	HVR1_0_2	HVR2_0_1	HVR3_0_0	HVR4_0_0
GCF_028551235.1	WP_272772113.1	HVR1_0_2	HVR2_0_1	HVR3_0_1	HVR4_1_0
GCF_028551585.1	WP_000820595.1	HVR1_0_1	HVR2_0_1	HVR3_0_0	HVR4_1_2
GCF_028596225.1	WP_000820369.1	HVR1_2_1	HVR2_3_1	HVR3_0_3	HVR4_0_1
GCF_028609765.1	WP_000820391.1	HVR1_2_0	HVR2_3_1	HVR3_0_2	HVR4_0_1
GCF_028623065.1	WP_021548587.1	HVR1_0_2	HVR2_0_4	HVR3_0_0	HVR4_1_0
GCF_028743375.1	WP_000820410.1	HVR1_0_0	HVR2_0_0	HVR3_0_0	HVR4_0_0
GCF_028752675.1	WP_000820499.1	HVR1_0_2	HVR2_0_1	HVR3_0_0	HVR4_0_0
GCF_028752715.1	WP_250276197.1	HVR1_0_1	HVR2_0_1	HVR3_0_1	HVR4_1_0
GCF_029094485.1	WP_106502939.1	HVR1_2_0	HVR2_3_1	HVR3_0_2	HVR4_0_1
GCF_029224125.1	WP_040100722.1	HVR1_0_2	HVR2_0_1	HVR3_0_0	HVR4_0_0
GCF_029227855.1	WP_275877443.1	HVR1_0_1	HVR2_0_1	HVR3_0_0	HVR4_1_2
GCF_029227895.1	WP_041124080.1	HVR1_0_0	HVR2_0_2	HVR3_0_0	HVR4_0_0
GCF_029278625.2	WP_085704030.1	HVR1_0_1	HVR2_4_1	HVR3_0_1	HVR4_3_0
GCF_029318975.1	WP_021530557.1	HVR1_0_0	HVR2_0_0	HVR3_0_0	HVR4_0_0
GCF_029319035.1	WP_021530557.1	HVR1_0_0	HVR2_0_0	HVR3_0_0	HVR4_0_0
GCF_029536615.1	WP_001520161.1	HVR1_0_2	HVR2_1_1	HVR3_0_2	HVR4_0_0
GCF_029536695.1	WP_112065098.1	HVR1_2_3	HVR2_3_2	HVR3_0_2	HVR4_0_0
GCF_029537195.1	WP_000820373.1	HVR1_2_0	HVR2_3_1	HVR3_0_3	HVR4_0_1
GCF_029625095.1	WP_112917490.1	HVR1_0_1	HVR2_0_1	HVR3_0_0	HVR4_0_0
GCF_029625155.1	WP_112917490.1	HVR1_0_1	HVR2_0_1	HVR3_0_0	HVR4_0_0
GCF_029625195.1	WP_112917490.1	HVR1_0_1	HVR2_0_1	HVR3_0_0	HVR4_0_0
GCF_029625455.1	WP_112917490.1	HVR1_0_1	HVR2_0_1	HVR3_0_0	HVR4_0_0
GCF_029635835.1	WP_000820410.1	HVR1_0_0	HVR2_0_0	HVR3_0_0	HVR4_0_0
GCF_029635865.1	WP_000820410.1	HVR1_0_0	HVR2_0_0	HVR3_0_0	HVR4_0_0
GCF_029635885.1	WP_000820410.1	HVR1_0_0	HVR2_0_0	HVR3_0_0	HVR4_0_0
GCF_029636785.1	WP_000820410.1	HVR1_0_0	HVR2_0_0	HVR3_0_0	HVR4_0_0
GCF_029636805.1	WP_000820410.1	HVR1_0_0	HVR2_0_0	HVR3_0_0	HVR4_0_0
GCF_029855145.1	WP_280133145.1	HVR1_0_2	HVR2_0_1	HVR3_0_0	HVR4_0_0
GCF_029855165.1	WP_000820596.1	HVR1_0_1	HVR2_0_4	HVR3_0_0	HVR4_1_2
GCF_029962405.1	WP_021537516.1	HVR1_2_2	HVR2_3_1	HVR3_0_3	HVR4_0_1
GCF_029962425.1	WP_000820423.1	HVR1_2_2	HVR2_3_2	HVR3_0_2	HVR4_0_0
GCF_029962445.1	WP_021537516.1	HVR1_2_2	HVR2_3_1	HVR3_0_3	HVR4_0_1
GCF_029987615.1	WP_001546107.1	HVR1_0_0	HVR2_0_5	HVR3_0_0	HVR4_0_0
GCF_029987755.1	WP_001546107.1	HVR1_0_0	HVR2_0_5	HVR3_0_0	HVR4_0_0
GCF_029987875.1	WP_001546107.1	HVR1_0_0	HVR2_0_5	HVR3_0_0	HVR4_0_0
GCF_029987955.1	WP_000820373.1	HVR1_2_0	HVR2_3_1	HVR3_0_3	HVR4_0_1
GCF_029988575.1	WP_001546107.1	HVR1_0_0	HVR2_0_5	HVR3_0_0	HVR4_0_0
GCF_029988835.1	WP_001546107.1	HVR1_0_0	HVR2_0_5	HVR3_0_0	HVR4_0_0
GCF_029989065.1	WP_001546107.1	HVR1_0_0	HVR2_0_5	HVR3_0_0	HVR4_0_0
GCF_029989245.1	WP_001546107.1	HVR1_0_0	HVR2_0_5	HVR3_0_0	HVR4_0_0
GCF_029989405.1	WP_000820373.1	HVR1_2_0	HVR2_3_1	HVR3_0_3	HVR4_0_1
GCF_029989625.1	WP_000820373.1	HVR1_2_0	HVR2_3_1	HVR3_0_3	HVR4_0_1
GCF_029989825.1	WP_000820373.1	HVR1_2_0	HVR2_3_1	HVR3_0_3	HVR4_0_1
GCF_029989965.1	WP_000820373.1	HVR1_2_0	HVR2_3_1	HVR3_0_3	HVR4_0_1
GCF_029990145.1	WP_001546107.1	HVR1_0_0	HVR2_0_5	HVR3_0_0	HVR4_0_0
GCF_029990275.1	WP_001546107.1	HVR1_0_0	HVR2_0_5	HVR3_0_0	HVR4_0_0
GCF_029990355.1	WP_023281695.1	HVR1_2_0	HVR2_3_1	HVR3_0_2	HVR4_0_1
GCF_029990375.1	WP_000820373.1	HVR1_2_0	HVR2_3_1	HVR3_0_3	HVR4_0_1
GCF_029990415.1	WP_115765541.1	HVR1_2_0	HVR2_3_1	HVR3_0_3	HVR4_0_1
GCF_029990455.1	WP_000820373.1	HVR1_2_0	HVR2_3_1	HVR3_0_3	HVR4_0_1
GCF_029990495.1	WP_000820373.1	HVR1_2_0	HVR2_3_1	HVR3_0_3	HVR4_0_1
GCF_029990555.1	WP_000820373.1	HVR1_2_0	HVR2_3_1	HVR3_0_3	HVR4_0_1
GCF_029990605.1	WP_000820373.1	HVR1_2_0	HVR2_3_1	HVR3_0_3	HVR4_0_1
GCF_029991025.1	WP_001546107.1	HVR1_0_0	HVR2_0_5	HVR3_0_0	HVR4_0_0
GCF_029991095.1	WP_001546107.1	HVR1_0_0	HVR2_0_5	HVR3_0_0	HVR4_0_0
GCF_029991165.1	WP_001546107.1	HVR1_0_0	HVR2_0_5	HVR3_0_0	HVR4_0_0
GCF_029991185.1	WP_001546107.1	HVR1_0_0	HVR2_0_5	HVR3_0_0	HVR4_0_0
GCF_029991195.1	WP_000820373.1	HVR1_2_0	HVR2_3_1	HVR3_0_3	HVR4_0_1
GCF_030007975.1	WP_033803194.1	HVR1_2_0	HVR2_3_1	HVR3_0_3	HVR4_0_1
GCF_030012745.1	WP_063086393.1	HVR1_0_0	HVR2_4_0	HVR3_0_1	HVR4_1_0
GCF_030012785.1	WP_063086393.1	HVR1_0_0	HVR2_4_0	HVR3_0_1	HVR4_1_0
GCF_030013085.1	WP_001774924.1	HVR1_0_2	HVR2_0_1	HVR3_0_0	HVR4_0_0
GCF_030013105.1	WP_236475973.1	HVR1_0_1	HVR2_0_1	HVR3_0_0	HVR4_0_0
GCF_030013145.1	WP_039004485.1	HVR1_0_0	HVR2_0_1	HVR3_0_0	HVR4_0_0
GCF_030013165.1	WP_282839106.1	HVR1_0_2	HVR2_0_1	HVR3_0_1	HVR4_1_0
GCF_030013185.1	WP_063086393.1	HVR1_0_0	HVR2_4_0	HVR3_0_1	HVR4_1_0
GCF_030013205.1	WP_063086393.1	HVR1_0_0	HVR2_4_0	HVR3_0_1	HVR4_1_0
GCF_030013225.1	WP_063086393.1	HVR1_0_0	HVR2_4_0	HVR3_0_1	HVR4_1_0
GCF_030013245.1	WP_062873790.1	HVR1_0_2	HVR2_0_1	HVR3_0_0	HVR4_0_0
GCF_030013305.1	WP_063086393.1	HVR1_0_0	HVR2_4_0	HVR3_0_1	HVR4_1_0
GCF_030013325.1	WP_063086393.1	HVR1_0_0	HVR2_4_0	HVR3_0_1	HVR4_1_0
GCF_030013345.1	WP_063086393.1	HVR1_0_0	HVR2_4_0	HVR3_0_1	HVR4_1_0
GCF_030013365.1	WP_063086393.1	HVR1_0_0	HVR2_4_0	HVR3_0_1	HVR4_1_0
GCF_030013385.1	WP_063086393.1	HVR1_0_0	HVR2_4_0	HVR3_0_1	HVR4_1_0
GCF_030013435.1	WP_020218960.1	HVR1_0_0	HVR2_0_1	HVR3_0_0	HVR4_1_2
GCF_030013455.1	WP_063086393.1	HVR1_0_0	HVR2_4_0	HVR3_0_1	HVR4_1_0
GCF_030013475.1	WP_000820491.1	HVR1_0_2	HVR2_0_1	HVR3_0_0	HVR4_0_0
GCF_030013495.1	WP_062873790.1	HVR1_0_2	HVR2_0_1	HVR3_0_0	HVR4_0_0
GCF_030013595.1	WP_128111393.1	HVR1_0_0	HVR2_0_0	HVR3_0_0	HVR4_0_0
GCF_030013735.1	WP_000820491.1	HVR1_0_2	HVR2_0_1	HVR3_0_0	HVR4_0_0
GCF_030013825.1	WP_196011026.1	HVR1_0_2	HVR2_0_11	HVR3_0_0	HVR4_0_0
GCF_030013865.1	WP_196011026.1	HVR1_0_2	HVR2_0_11	HVR3_0_0	HVR4_0_0
GCF_030028135.1	WP_000820410.1	HVR1_0_0	HVR2_0_0	HVR3_0_0	HVR4_0_0
GCF_030028155.1	WP_000820410.1	HVR1_0_0	HVR2_0_0	HVR3_0_0	HVR4_0_0
GCF_030028175.1	WP_000820410.1	HVR1_0_0	HVR2_0_0	HVR3_0_0	HVR4_0_0
GCF_030028195.1	WP_000820410.1	HVR1_0_0	HVR2_0_0	HVR3_0_0	HVR4_0_0
GCF_030028215.1	WP_000820410.1	HVR1_0_0	HVR2_0_0	HVR3_0_0	HVR4_0_0
GCF_030035525.1	WP_001531951.1	HVR1_0_2	HVR2_1_1	HVR3_0_2	HVR4_0_0
GCF_030035545.1	WP_097738080.1	HVR1_2_2	HVR2_3_2	HVR3_0_2	HVR4_0_0
GCF_030035565.1	WP_097738080.1	HVR1_2_2	HVR2_3_2	HVR3_0_2	HVR4_0_0
GCF_030036655.1	WP_001546107.1	HVR1_0_0	HVR2_0_5	HVR3_0_0	HVR4_0_0
GCF_030036675.1	WP_001546107.1	HVR1_0_0	HVR2_0_5	HVR3_0_0	HVR4_0_0
GCF_030036695.1	WP_001546107.1	HVR1_0_0	HVR2_0_5	HVR3_0_0	HVR4_0_0
GCF_030036715.1	WP_001546107.1	HVR1_0_0	HVR2_0_5	HVR3_0_0	HVR4_0_0
GCF_030036755.1	WP_001546107.1	HVR1_0_0	HVR2_0_5	HVR3_0_0	HVR4_0_0
GCF_030036775.1	WP_001546107.1	HVR1_0_0	HVR2_0_5	HVR3_0_0	HVR4_0_0
GCF_030036795.1	WP_001546107.1	HVR1_0_0	HVR2_0_5	HVR3_0_0	HVR4_0_0
GCF_030036835.1	WP_001546107.1	HVR1_0_0	HVR2_0_5	HVR3_0_0	HVR4_0_0
GCF_030036855.1	WP_001546107.1	HVR1_0_0	HVR2_0_5	HVR3_0_0	HVR4_0_0
GCF_030036875.1	WP_000820373.1	HVR1_2_0	HVR2_3_1	HVR3_0_3	HVR4_0_1
GCF_030036895.1	WP_023281695.1	HVR1_2_0	HVR2_3_1	HVR3_0_2	HVR4_0_1
GCF_030036925.1	WP_001546107.1	HVR1_0_0	HVR2_0_5	HVR3_0_0	HVR4_0_0
GCF_030037135.1	WP_023281695.1	HVR1_2_0	HVR2_3_1	HVR3_0_2	HVR4_0_1
GCF_030037255.1	WP_001546107.1	HVR1_0_0	HVR2_0_5	HVR3_0_0	HVR4_0_0
GCF_030037445.1	WP_001546107.1	HVR1_0_0	HVR2_0_5	HVR3_0_0	HVR4_0_0
GCF_030037835.1	WP_000820373.1	HVR1_2_0	HVR2_3_1	HVR3_0_3	HVR4_0_1
GCF_030037975.1	WP_021566101.1	HVR1_0_1	HVR2_0_1	HVR3_0_1	HVR4_1_0
GCF_030038515.1	WP_000820373.1	HVR1_2_0	HVR2_3_1	HVR3_0_3	HVR4_0_1
GCF_030038665.1	WP_000820373.1	HVR1_2_0	HVR2_3_1	HVR3_0_3	HVR4_0_1
GCF_030038915.1	WP_000820373.1	HVR1_2_0	HVR2_3_1	HVR3_0_3	HVR4_0_1
GCF_030039075.1	WP_000820373.1	HVR1_2_0	HVR2_3_1	HVR3_0_3	HVR4_0_1
GCF_030039225.1	WP_000820373.1	HVR1_2_0	HVR2_3_1	HVR3_0_3	HVR4_0_1
GCF_030039325.1	WP_000820373.1	HVR1_2_0	HVR2_3_1	HVR3_0_3	HVR4_0_1
GCF_030039345.1	WP_000820373.1	HVR1_2_0	HVR2_3_1	HVR3_0_3	HVR4_0_1
GCF_030039375.1	WP_000820373.1	HVR1_2_0	HVR2_3_1	HVR3_0_3	HVR4_0_1
GCF_030039395.1	WP_021526504.1	HVR1_0_2	HVR2_0_1	HVR3_0_0	HVR4_1_2
GCF_030039425.1	WP_000820373.1	HVR1_2_0	HVR2_3_1	HVR3_0_3	HVR4_0_1
GCF_030063885.1	WP_001546107.1	HVR1_0_0	HVR2_0_5	HVR3_0_0	HVR4_0_0
GCF_030142205.1	WP_000820410.1	HVR1_0_0	HVR2_0_0	HVR3_0_0	HVR4_0_0
GCF_030142245.1	WP_000820410.1	HVR1_0_0	HVR2_0_0	HVR3_0_0	HVR4_0_0
GCF_030142335.1	WP_000820410.1	HVR1_0_0	HVR2_0_0	HVR3_0_0	HVR4_0_0
GCF_030142415.1	WP_000820410.1	HVR1_0_0	HVR2_0_0	HVR3_0_0	HVR4_0_0
GCF_030142475.1	WP_000820410.1	HVR1_0_0	HVR2_0_0	HVR3_0_0	HVR4_0_0
GCF_030162035.2	WP_063122630.1	HVR1_0_2	HVR2_0_1	HVR3_0_0	HVR4_1_2
GCF_030162075.2	WP_063122630.1	HVR1_0_2	HVR2_0_1	HVR3_0_0	HVR4_1_2
GCF_030162175.2	WP_089647760.1	HVR1_0_0	HVR2_0_0	HVR3_0_0	HVR4_0_0
GCF_030168715.1	WP_000820596.1	HVR1_0_1	HVR2_0_4	HVR3_0_0	HVR4_1_2
GCF_030168735.1	WP_021566425.1	HVR1_0_0	HVR2_0_0	HVR3_0_0	HVR4_0_0
GCF_030285545.1	WP_130570002.1	HVR1_0_0	HVR2_4_0	HVR3_0_1	HVR4_1_0
GCF_030285565.1	WP_000820596.1	HVR1_0_1	HVR2_0_4	HVR3_0_0	HVR4_1_2
GCF_030285605.1	WP_000820369.1	HVR1_2_1	HVR2_3_1	HVR3_0_3	HVR4_0_1
GCF_030295505.1	WP_000820441.1	HVR1_0_5	HVR2_0_1	HVR3_0_0	HVR4_0_0
GCF_030295525.1	WP_000820542.1	HVR1_0_6	HVR2_0_1	HVR3_0_0	HVR4_0_0
GCF_030295545.1	WP_086351848.1	HVR1_0_1	HVR2_0_1	HVR3_0_0	HVR4_0_0
GCF_030295585.1	WP_000820542.1	HVR1_0_6	HVR2_0_1	HVR3_0_0	HVR4_0_0
GCF_030295625.1	WP_000820542.1	HVR1_0_6	HVR2_0_1	HVR3_0_0	HVR4_0_0
GCF_030296095.1	WP_286347782.1	HVR1_0_2	HVR2_0_1	HVR3_0_0	HVR4_0_0
GCF_030296115.1	WP_286343039.1	HVR1_0_0	HVR2_0_1	HVR3_0_0	HVR4_1_2
GCF_030296155.1	WP_021552036.1	HVR1_0_2	HVR2_1_1	HVR3_0_2	HVR4_0_0
GCF_030316195.1	WP_000820410.1	HVR1_0_0	HVR2_0_0	HVR3_0_0	HVR4_0_0
GCF_030344975.1	WP_021522033.1	HVR1_2_2	HVR2_3_2	HVR3_0_2	HVR4_0_0
GCF_030345415.1	WP_000820410.1	HVR1_0_0	HVR2_0_0	HVR3_0_0	HVR4_0_0
GCF_030345435.1	WP_000820410.1	HVR1_0_0	HVR2_0_0	HVR3_0_0	HVR4_0_0
GCF_030345455.1	WP_000820410.1	HVR1_0_0	HVR2_0_0	HVR3_0_0	HVR4_0_0
GCF_030345475.1	WP_000820410.1	HVR1_0_0	HVR2_0_0	HVR3_0_0	HVR4_0_0
GCF_030345495.1	WP_000820410.1	HVR1_0_0	HVR2_0_0	HVR3_0_0	HVR4_0_0
GCF_030345515.1	WP_000820410.1	HVR1_0_0	HVR2_0_0	HVR3_0_0	HVR4_0_0
GCF_030345535.1	WP_000820410.1	HVR1_0_0	HVR2_0_0	HVR3_0_0	HVR4_0_0
GCF_030345555.1	WP_000820410.1	HVR1_0_0	HVR2_0_0	HVR3_0_0	HVR4_0_0
GCF_030345575.1	WP_000820410.1	HVR1_0_0	HVR2_0_0	HVR3_0_0	HVR4_0_0
GCF_030345595.1	WP_000820410.1	HVR1_0_0	HVR2_0_0	HVR3_0_0	HVR4_0_0
GCF_030345615.1	WP_000820410.1	HVR1_0_0	HVR2_0_0	HVR3_0_0	HVR4_0_0
GCF_030345635.1	WP_000820410.1	HVR1_0_0	HVR2_0_0	HVR3_0_0	HVR4_0_0
GCF_030346995.2	WP_039023429.1	HVR1_0_0	HVR2_0_0	HVR3_0_0	HVR4_0_0
GCF_030347015.1	WP_171995085.1	HVR1_0_1	HVR2_0_1	HVR3_0_1	HVR4_1_0
GCF_030347035.1	WP_000820511.1	HVR1_0_1	HVR2_0_1	HVR3_0_0	HVR4_0_0
GCF_030347055.1	WP_039023336.1	HVR1_0_2	HVR2_0_1	HVR3_0_1	HVR4_1_0
GCF_030347095.1	WP_000820574.1	HVR1_0_2	HVR2_0_4	HVR3_0_0	HVR4_1_0
GCF_030347135.1	WP_001622574.1	HVR1_0_2	HVR2_0_1	HVR3_0_0	HVR4_0_5
GCF_030347155.1	WP_001622574.1	HVR1_0_2	HVR2_0_1	HVR3_0_0	HVR4_0_5
GCF_030347175.1	WP_289245823.1	HVR1_0_2	HVR2_0_1	HVR3_0_0	HVR4_0_0
GCF_030347215.1	WP_289257129.1	HVR1_0_0	HVR2_0_0	HVR3_0_0	HVR4_0_0
GCF_030384705.1	WP_152659882.1	HVR1_0_2	HVR2_1_1	HVR3_0_2	HVR4_0_0
GCF_030388645.1	WP_000820596.1	HVR1_0_1	HVR2_0_4	HVR3_0_0	HVR4_1_2
GCF_030389215.1	WP_033560580.1	HVR1_0_1	HVR2_0_1	HVR3_0_0	HVR4_1_2
GCF_030389295.1	WP_001520161.1	HVR1_0_2	HVR2_1_1	HVR3_0_2	HVR4_0_0
GCF_030389315.1	WP_001546107.1	HVR1_0_0	HVR2_0_5	HVR3_0_0	HVR4_0_0
GCF_030389595.1	WP_001520161.1	HVR1_0_2	HVR2_1_1	HVR3_0_2	HVR4_0_0
GCF_030389715.1	WP_000820497.1	HVR1_0_2	HVR2_0_1	HVR3_0_0	HVR4_0_0
GCF_030389755.1	WP_000820373.1	HVR1_2_0	HVR2_3_1	HVR3_0_3	HVR4_0_1
GCF_030389835.1	WP_021561375.1	HVR1_0_2	HVR2_0_4	HVR3_0_0	HVR4_1_0
GCF_030389855.1	WP_264831779.1	HVR1_0_2	HVR2_0_1	HVR3_0_0	HVR4_0_0
GCF_030389925.1	WP_032083177.1	HVR1_2_0	HVR2_3_3	HVR3_0_2	HVR4_0_6
GCF_030413745.1	WP_136829977.1	HVR1_0_5	HVR2_0_1	HVR3_0_0	HVR4_0_0
GCF_030413765.1	WP_301002491.1	HVR1_0_6	HVR2_0_2	HVR3_0_0	HVR4_0_0
GCF_030413785.1	WP_301001299.1	HVR1_0_5	HVR2_0_1	HVR3_0_0	HVR4_0_4
GCF_030413805.1	WP_300999441.1	HVR1_0_2	HVR2_0_1	HVR3_0_1	HVR4_1_0
GCF_030419025.1	WP_000820511.1	HVR1_0_1	HVR2_0_1	HVR3_0_0	HVR4_0_0
GCF_030419045.1	WP_000820511.1	HVR1_0_1	HVR2_0_1	HVR3_0_0	HVR4_0_0
GCF_030419065.1	WP_032240930.1	HVR1_0_1	HVR2_0_1	HVR3_0_0	HVR4_0_0
GCF_030419085.1	WP_000820511.1	HVR1_0_1	HVR2_0_1	HVR3_0_0	HVR4_0_0
GCF_030419105.1	WP_097513291.1	HVR1_0_1	HVR2_0_4	HVR3_0_0	HVR4_1_2
GCF_030419125.1	WP_106912666.1	HVR1_0_2	HVR2_0_1	HVR3_0_0	HVR4_1_1
GCF_030435895.1	WP_301391727.1	HVR1_0_0	HVR2_0_1	HVR3_0_3	HVR4_0_0
GCF_030436695.1	WP_039023429.1	HVR1_0_0	HVR2_0_0	HVR3_0_0	HVR4_0_0
GCF_030438435.1	WP_136829977.1	HVR1_0_5	HVR2_0_1	HVR3_0_0	HVR4_0_0
GCF_030501455.2	WP_129542003.1	HVR1_2_0	HVR2_3_0	HVR3_0_2	HVR4_0_0
GCF_030515195.1	WP_000820499.1	HVR1_0_2	HVR2_0_1	HVR3_0_0	HVR4_0_0
GCF_030515215.1	WP_000820499.1	HVR1_0_2	HVR2_0_1	HVR3_0_0	HVR4_0_0
GCF_030515235.1	WP_000820498.1	HVR1_0_2	HVR2_0_1	HVR3_0_0	HVR4_0_0
GCF_030515255.1	WP_000820499.1	HVR1_0_2	HVR2_0_1	HVR3_0_0	HVR4_0_0
GCF_030515355.1	WP_000820499.1	HVR1_0_2	HVR2_0_1	HVR3_0_0	HVR4_0_0
GCF_030515375.1	WP_001520161.1	HVR1_0_2	HVR2_1_1	HVR3_0_2	HVR4_0_0
GCF_030515405.1	WP_137571957.1	HVR1_0_2	HVR2_0_1	HVR3_0_1	HVR4_1_1
GCF_030515455.1	WP_000820443.1	HVR1_0_2	HVR2_0_1	HVR3_0_1	HVR4_1_2
GCF_030515475.1	WP_302364953.1	HVR1_0_2	HVR2_0_1	HVR3_0_0	HVR4_1_2
GCF_030515495.1	WP_001774924.1	HVR1_0_2	HVR2_0_1	HVR3_0_0	HVR4_0_0
GCF_030515515.1	WP_000820511.1	HVR1_0_1	HVR2_0_1	HVR3_0_0	HVR4_0_0
GCF_030515535.1	WP_016237206.1	HVR1_0_2	HVR2_0_1	HVR3_0_0	HVR4_0_0
GCF_030515555.1	WP_021518062.1	HVR1_0_2	HVR2_1_1	HVR3_0_2	HVR4_0_0
GCF_030515575.1	WP_021524804.1	HVR1_0_2	HVR2_0_1	HVR3_0_0	HVR4_0_0
GCF_030515595.1	WP_302350373.1	HVR1_0_2	HVR2_0_1	HVR3_0_1	HVR4_1_0
GCF_030515615.1	WP_000820373.1	HVR1_2_0	HVR2_3_1	HVR3_0_3	HVR4_0_1
GCF_030553115.1	WP_108703246.1	HVR1_3_0	HVR2_0_4	HVR3_0_0	HVR4_1_2
GCF_030553135.1	WP_108703246.1	HVR1_3_0	HVR2_0_4	HVR3_0_0	HVR4_1_2
GCF_030707855.1	WP_000820373.1	HVR1_2_0	HVR2_3_1	HVR3_0_3	HVR4_0_1
GCF_030707875.1	WP_000820373.1	HVR1_2_0	HVR2_3_1	HVR3_0_3	HVR4_0_1
GCF_030707895.1	WP_023281695.1	HVR1_2_0	HVR2_3_1	HVR3_0_2	HVR4_0_1
GCF_030707915.1	WP_000820373.1	HVR1_2_0	HVR2_3_1	HVR3_0_3	HVR4_0_1
GCF_030707935.1	WP_305773596.1	HVR1_2_0	HVR2_3_1	HVR3_0_2	HVR4_0_1
GCF_030707955.1	WP_000820373.1	HVR1_2_0	HVR2_3_1	HVR3_0_3	HVR4_0_1
GCF_030707975.1	WP_000820373.1	HVR1_2_0	HVR2_3_1	HVR3_0_3	HVR4_0_1
GCF_030707995.1	WP_000820373.1	HVR1_2_0	HVR2_3_1	HVR3_0_3	HVR4_0_1
GCF_030708015.1	WP_000820373.1	HVR1_2_0	HVR2_3_1	HVR3_0_3	HVR4_0_1
GCF_030708035.1	WP_000820373.1	HVR1_2_0	HVR2_3_1	HVR3_0_3	HVR4_0_1
GCF_030708055.1	WP_000820373.1	HVR1_2_0	HVR2_3_1	HVR3_0_3	HVR4_0_1
GCF_030708135.1	WP_305768991.1	HVR1_2_0	HVR2_3_1	HVR3_0_3	HVR4_0_1
GCF_030708155.1	WP_000820373.1	HVR1_2_0	HVR2_3_1	HVR3_0_3	HVR4_0_1
GCF_030708175.1	WP_000820373.1	HVR1_2_0	HVR2_3_1	HVR3_0_3	HVR4_0_1
GCF_030708195.1	WP_000820373.1	HVR1_2_0	HVR2_3_1	HVR3_0_3	HVR4_0_1
GCF_030708215.1	WP_113576123.1	HVR1_2_0	HVR2_3_1	HVR3_0_3	HVR4_0_1
GCF_030708235.1	WP_000820373.1	HVR1_2_0	HVR2_3_1	HVR3_0_3	HVR4_0_1
GCF_030708255.1	WP_113576123.1	HVR1_2_0	HVR2_3_1	HVR3_0_3	HVR4_0_1
GCF_030708275.1	WP_000820373.1	HVR1_2_0	HVR2_3_1	HVR3_0_3	HVR4_0_1
GCF_030708295.1	WP_000820373.1	HVR1_2_0	HVR2_3_1	HVR3_0_3	HVR4_0_1
GCF_030708315.1	WP_021526504.1	HVR1_0_2	HVR2_0_1	HVR3_0_0	HVR4_1_2
GCF_030708335.1	WP_000820373.1	HVR1_2_0	HVR2_3_1	HVR3_0_3	HVR4_0_1
GCF_030708375.1	WP_106502939.1	HVR1_2_0	HVR2_3_1	HVR3_0_2	HVR4_0_1
GCF_030708395.1	WP_106502939.1	HVR1_2_0	HVR2_3_1	HVR3_0_2	HVR4_0_1
GCF_030708495.2	WP_023281695.1	HVR1_2_0	HVR2_3_1	HVR3_0_2	HVR4_0_1
GCF_030708535.1	WP_000820373.1	HVR1_2_0	HVR2_3_1	HVR3_0_3	HVR4_0_1
GCF_030717485.1	WP_021542765.1	HVR1_0_1	HVR2_0_1	HVR3_0_0	HVR4_1_2
GCF_030717505.1	WP_021542765.1	HVR1_0_1	HVR2_0_1	HVR3_0_0	HVR4_1_2
GCF_030717525.1	WP_021542765.1	HVR1_0_1	HVR2_0_1	HVR3_0_0	HVR4_1_2
GCF_030717665.1	WP_063082739.1	HVR1_0_1	HVR2_0_1	HVR3_0_0	HVR4_0_0
GCF_030845355.1	WP_000820410.1	HVR1_0_0	HVR2_0_0	HVR3_0_0	HVR4_0_0
GCF_030847535.1	WP_000820410.1	HVR1_0_0	HVR2_0_0	HVR3_0_0	HVR4_0_0
GCF_030863965.1	WP_077166699.1	HVR1_0_2	HVR2_1_1	HVR3_0_2	HVR4_0_0
GCF_030988725.1	WP_000820499.1	HVR1_0_2	HVR2_0_1	HVR3_0_0	HVR4_0_0
GCF_030988825.1	WP_000820499.1	HVR1_0_2	HVR2_0_1	HVR3_0_0	HVR4_0_0
GCF_030988915.1	WP_000820499.1	HVR1_0_2	HVR2_0_1	HVR3_0_0	HVR4_0_0
GCF_030991405.1	WP_201513151.1	HVR1_2_0	HVR2_3_1	HVR3_0_3	HVR4_0_1
GCF_030991425.1	WP_000820499.1	HVR1_0_2	HVR2_0_1	HVR3_0_0	HVR4_0_0
GCF_030995185.1	WP_000820499.1	HVR1_0_2	HVR2_0_1	HVR3_0_0	HVR4_0_0
GCF_030995205.1	WP_016238754.1	HVR1_2_0	HVR2_3_1	HVR3_0_3	HVR4_0_1
GCF_030995245.1	WP_021523255.1	HVR1_2_1	HVR2_3_1	HVR3_0_3	HVR4_0_1
GCF_030996425.1	WP_000820499.1	HVR1_0_2	HVR2_0_1	HVR3_0_0	HVR4_0_0
GCF_030996545.1	WP_046464191.1	HVR1_0_1	HVR2_0_4	HVR3_0_0	HVR4_1_2
GCF_030996645.1	WP_053884034.1	HVR1_0_0	HVR2_0_0	HVR3_0_0	HVR4_0_0
GCF_030996785.1	WP_000820499.1	HVR1_0_2	HVR2_0_1	HVR3_0_0	HVR4_0_0
GCF_030998165.1	WP_001546107.1	HVR1_0_0	HVR2_0_5	HVR3_0_0	HVR4_0_0
GCF_031357065.1	WP_106490446.1	HVR1_0_5	HVR2_0_1	HVR3_0_0	HVR4_0_0
GCF_031432875.1	WP_023910065.1	HVR1_0_2	HVR2_0_8	HVR3_0_1	HVR4_1_0
GCF_031660515.1	WP_310982921.1	HVR1_0_2	HVR2_1_1	HVR3_0_2	HVR4_0_0
GCF_031665995.1	WP_039004485.1	HVR1_0_0	HVR2_0_1	HVR3_0_0	HVR4_0_0
GCF_031786515.1	WP_000820500.1	HVR1_0_2	HVR2_0_1	HVR3_0_0	HVR4_0_0
GCF_031787095.1	WP_157715320.1	HVR1_0_2	HVR2_1_1	HVR3_0_2	HVR4_0_0
GCF_031788295.1	WP_000820423.1	HVR1_2_2	HVR2_3_2	HVR3_0_2	HVR4_0_0
GCF_031852295.1	WP_202847134.1	HVR1_0_1	HVR2_0_1	HVR3_0_1	HVR4_1_1
GCF_031852315.1	WP_202847134.1	HVR1_0_1	HVR2_0_1	HVR3_0_1	HVR4_1_1
GCF_031852335.1	WP_202847134.1	HVR1_0_1	HVR2_0_1	HVR3_0_1	HVR4_1_1
GCF_031852355.1	WP_202847134.1	HVR1_0_1	HVR2_0_1	HVR3_0_1	HVR4_1_1
GCF_032229265.1	WP_000820410.1	HVR1_0_0	HVR2_0_0	HVR3_0_0	HVR4_0_0
GCF_032293625.1	WP_000820373.1	HVR1_2_0	HVR2_3_1	HVR3_0_3	HVR4_0_1
GCF_032294365.1	WP_000820373.1	HVR1_2_0	HVR2_3_1	HVR3_0_3	HVR4_0_1
GCF_032295145.1	WP_000820373.1	HVR1_2_0	HVR2_3_1	HVR3_0_3	HVR4_0_1
GCF_032295845.1	WP_000820499.1	HVR1_0_2	HVR2_0_1	HVR3_0_0	HVR4_0_0
GCF_032296485.1	WP_000820499.1	HVR1_0_2	HVR2_0_1	HVR3_0_0	HVR4_0_0
GCF_032297255.1	WP_000820499.1	HVR1_0_2	HVR2_0_1	HVR3_0_0	HVR4_0_0
GCF_032298115.1	WP_000820373.1	HVR1_2_0	HVR2_3_1	HVR3_0_3	HVR4_0_1
GCF_032345195.1	WP_000820373.1	HVR1_2_0	HVR2_3_1	HVR3_0_3	HVR4_0_1
GCF_032359195.1	WP_073861039.1	HVR1_2_0	HVR2_3_0	HVR3_0_2	HVR4_0_1
GCF_032365155.1	WP_315738939.1	HVR1_0_1	HVR2_0_1	HVR3_0_0	HVR4_0_0
GCF_032368225.1	WP_000820433.1	HVR1_0_1	HVR2_1_1	HVR3_0_2	HVR4_0_7
GCF_032375085.1	WP_000820373.1	HVR1_2_0	HVR2_3_1	HVR3_0_3	HVR4_0_1
GCF_032375125.1	WP_021512761.1	HVR1_2_0	HVR2_3_1	HVR3_0_3	HVR4_0_1
GCF_032375145.1	WP_142438822.1	HVR1_2_1	HVR2_3_1	HVR3_0_3	HVR4_0_1
GCF_032375165.1	WP_060626402.1	HVR1_0_0	HVR2_0_2	HVR3_0_0	HVR4_0_0
GCF_032375185.1	WP_000820373.1	HVR1_2_0	HVR2_3_1	HVR3_0_3	HVR4_0_1
GCF_032375205.1	WP_001546107.1	HVR1_0_0	HVR2_0_5	HVR3_0_0	HVR4_0_0
GCF_032375225.1	WP_021566425.1	HVR1_0_0	HVR2_0_0	HVR3_0_0	HVR4_0_0
GCF_032375245.1	WP_000820373.1	HVR1_2_0	HVR2_3_1	HVR3_0_3	HVR4_0_1
GCF_032375265.1	WP_000820373.1	HVR1_2_0	HVR2_3_1	HVR3_0_3	HVR4_0_1
GCF_032377095.1	WP_000820373.1	HVR1_2_0	HVR2_3_1	HVR3_0_3	HVR4_0_1
GCF_032384295.1	WP_096917976.1	HVR1_0_1	HVR2_4_1	HVR3_0_1	HVR4_3_0
GCF_032385915.1	WP_001546107.1	HVR1_0_0	HVR2_0_5	HVR3_0_0	HVR4_0_0
GCF_032386315.1	WP_121272436.1	HVR1_0_2	HVR2_0_1	HVR3_0_2	HVR4_1_0
GCF_032386835.1	WP_000820576.1	HVR1_0_2	HVR2_0_4	HVR3_0_0	HVR4_1_0
GCF_032681125.1	WP_000820410.1	HVR1_0_0	HVR2_0_0	HVR3_0_0	HVR4_0_0
GCF_032681145.1	WP_000820410.1	HVR1_0_0	HVR2_0_0	HVR3_0_0	HVR4_0_0
GCF_032681165.1	WP_000820410.1	HVR1_0_0	HVR2_0_0	HVR3_0_0	HVR4_0_0
GCF_032998425.1	WP_317566960.1	HVR1_0_0	HVR2_0_0	HVR3_0_0	HVR4_0_0
GCF_033114265.2	WP_000820380.1	HVR1_2_0	HVR2_3_1	HVR3_0_3	HVR4_0_2
GCF_033401435.1	WP_000820410.1	HVR1_0_0	HVR2_0_0	HVR3_0_0	HVR4_0_0
GCF_033402235.1	WP_000820410.1	HVR1_0_0	HVR2_0_0	HVR3_0_0	HVR4_0_0
GCF_033449225.1	WP_001518312.1	HVR1_2_0	HVR2_3_1	HVR3_0_3	HVR4_0_1
GCF_033564035.1	WP_000820410.1	HVR1_0_0	HVR2_0_0	HVR3_0_0	HVR4_0_0
GCF_033802505.1	WP_096917976.1	HVR1_0_1	HVR2_4_1	HVR3_0_1	HVR4_3_0
GCF_033970745.1	WP_096938774.1	HVR1_0_2	HVR2_1_1	HVR3_0_2	HVR4_0_0
GCF_034089005.1	WP_085018205.1	HVR1_0_2	HVR2_0_1	HVR3_0_1	HVR4_1_0
GCF_034119745.1	WP_000820497.1	HVR1_0_2	HVR2_0_1	HVR3_0_0	HVR4_0_0
GCF_034334925.1	WP_000820410.1	HVR1_0_0	HVR2_0_0	HVR3_0_0	HVR4_0_0
GCF_034335725.1	WP_000820410.1	HVR1_0_0	HVR2_0_0	HVR3_0_0	HVR4_0_0
GCF_034336645.1	WP_000820410.1	HVR1_0_0	HVR2_0_0	HVR3_0_0	HVR4_0_0
GCF_034337405.1	WP_000820410.1	HVR1_0_0	HVR2_0_0	HVR3_0_0	HVR4_0_0
GCF_034338325.1	WP_000820410.1	HVR1_0_0	HVR2_0_0	HVR3_0_0	HVR4_0_0
GCF_034339465.1	WP_000820410.1	HVR1_0_0	HVR2_0_0	HVR3_0_0	HVR4_0_0
GCF_034421795.1	WP_000820373.1	HVR1_2_0	HVR2_3_1	HVR3_0_3	HVR4_0_1
GCF_034422435.1	WP_322471824.1	HVR1_2_1	HVR2_3_1	HVR3_0_3	HVR4_0_1
GCF_034422495.1	WP_121272436.1	HVR1_0_2	HVR2_0_1	HVR3_0_2	HVR4_1_0
GCF_034423795.1	WP_000820410.1	HVR1_0_0	HVR2_0_0	HVR3_0_0	HVR4_0_0
GCF_034424275.1	WP_060626402.1	HVR1_0_0	HVR2_0_2	HVR3_0_0	HVR4_0_0
GCF_034640615.1	WP_000820497.1	HVR1_0_2	HVR2_0_1	HVR3_0_0	HVR4_0_0
GCF_034642615.1	WP_000820373.1	HVR1_2_0	HVR2_3_1	HVR3_0_3	HVR4_0_1
GCF_034642855.1	WP_021529975.1	HVR1_2_2	HVR2_3_2	HVR3_0_2	HVR4_0_0
GCF_034643255.1	WP_000820423.1	HVR1_2_2	HVR2_3_2	HVR3_0_2	HVR4_0_0
GCF_034643695.1	WP_322887544.1	HVR1_0_2	HVR2_0_1	HVR3_0_1	HVR4_1_0
GCF_034644215.1	WP_000820499.1	HVR1_0_2	HVR2_0_1	HVR3_0_0	HVR4_0_0
GCF_034644455.1	WP_000820498.1	HVR1_0_2	HVR2_0_1	HVR3_0_0	HVR4_0_0
GCF_035581925.1	WP_000820596.1	HVR1_0_1	HVR2_0_4	HVR3_0_0	HVR4_1_2
GCF_035582475.1	WP_099528447.1	HVR1_0_5	HVR2_0_1	HVR3_0_0	HVR4_0_4
GCF_035609265.1	WP_124042516.1	HVR1_0_2	HVR2_0_1	HVR3_0_1	HVR4_1_0
GCF_035621595.1	WP_000820410.1	HVR1_0_0	HVR2_0_0	HVR3_0_0	HVR4_0_0
GCF_035621615.1	WP_000820410.1	HVR1_0_0	HVR2_0_0	HVR3_0_0	HVR4_0_0
GCF_035928085.1	WP_113576123.1	HVR1_2_0	HVR2_3_1	HVR3_0_3	HVR4_0_1
GCF_035972895.1	WP_257259927.1	HVR1_0_2	HVR2_0_1	HVR3_0_0	HVR4_0_0
GCF_035973695.1	WP_326934407.1	HVR1_0_0	HVR2_0_0	HVR3_0_0	HVR4_0_0
GCF_035974095.1	WP_072617299.1	HVR1_0_2	HVR2_1_1	HVR3_0_2	HVR4_0_0
GCF_035974115.1	WP_001514756.1	HVR1_0_2	HVR2_0_1	HVR3_0_1	HVR4_1_0
GCF_035974135.1	WP_059332281.1	HVR1_2_0	HVR2_1_1	HVR3_0_2	HVR4_0_0
GCF_035974155.1	WP_059332281.1	HVR1_2_0	HVR2_1_1	HVR3_0_2	HVR4_0_0
GCF_036287645.1	WP_033803194.1	HVR1_2_0	HVR2_3_1	HVR3_0_3	HVR4_0_1
GCF_036287665.1	WP_086353653.1	HVR1_0_1	HVR2_0_1	HVR3_0_2	HVR4_1_0
GCF_036287685.1	WP_329475858.1	HVR1_0_2	HVR2_0_1	HVR3_0_0	HVR4_1_2
GCF_036287705.1	WP_329493436.1	HVR1_0_2	HVR2_0_1	HVR3_0_0	HVR4_0_0
GCF_036287745.1	WP_000820498.1	HVR1_0_2	HVR2_0_1	HVR3_0_0	HVR4_0_0
GCF_036287825.1	WP_000820413.1	HVR1_0_0	HVR2_0_2	HVR3_0_0	HVR4_0_0
GCF_036549195.1	WP_000820497.1	HVR1_0_2	HVR2_0_1	HVR3_0_0	HVR4_0_0
GCF_900088105.1	WP_171870240.1	HVR1_0_2	HVR2_0_4	HVR3_0_0	HVR4_1_1
GCF_900092615.1	WP_068879496.1	HVR1_0_1	HVR2_0_4	HVR3_0_0	HVR4_1_0
GCF_900096795.1	WP_000820410.1	HVR1_0_0	HVR2_0_0	HVR3_0_0	HVR4_0_0
GCF_900096845.1	WP_000820410.1	HVR1_0_0	HVR2_0_0	HVR3_0_0	HVR4_0_0
GCF_900166955.1	WP_000820500.1	HVR1_0_2	HVR2_0_1	HVR3_0_0	HVR4_0_0
GCF_900174625.1	WP_000820596.1	HVR1_0_1	HVR2_0_4	HVR3_0_0	HVR4_1_2
GCF_900174635.1	WP_000820596.1	HVR1_0_1	HVR2_0_4	HVR3_0_0	HVR4_1_2
GCF_900497095.1	WP_057915995.1	HVR1_0_2	HVR2_0_1	HVR3_0_1	HVR4_1_0
GCF_900497415.1	WP_000820373.1	HVR1_2_0	HVR2_3_1	HVR3_0_3	HVR4_0_1
GCF_900497455.1	WP_134159193.1	HVR1_0_0	HVR2_0_2	HVR3_0_0	HVR4_0_0
GCF_900497485.1	WP_001586602.1	HVR1_0_2	HVR2_0_4	HVR3_0_0	HVR4_1_0
GCF_900520305.1	WP_025693542.1	HVR1_0_1	HVR2_0_1	HVR3_0_0	HVR4_1_2
GCF_900520325.1	WP_000820373.1	HVR1_2_0	HVR2_3_1	HVR3_0_3	HVR4_0_1
GCF_900520345.1	WP_023281695.1	HVR1_2_0	HVR2_3_1	HVR3_0_2	HVR4_0_1
GCF_900520365.1	WP_000820373.1	HVR1_2_0	HVR2_3_1	HVR3_0_3	HVR4_0_1
GCF_900520395.1	WP_023281695.1	HVR1_2_0	HVR2_3_1	HVR3_0_2	HVR4_0_1
GCF_900618295.1	WP_001774924.1	HVR1_0_2	HVR2_0_1	HVR3_0_0	HVR4_0_0
GCF_900622635.1	WP_023281695.1	HVR1_2_0	HVR2_3_1	HVR3_0_2	HVR4_0_1
GCF_900622685.1	WP_000820498.1	HVR1_0_2	HVR2_0_1	HVR3_0_0	HVR4_0_0
GCF_900635165.1	WP_000820499.1	HVR1_0_2	HVR2_0_1	HVR3_0_0	HVR4_0_0
GCF_900635185.1	WP_060773928.1	HVR1_2_0	HVR2_3_0	HVR3_0_2	HVR4_0_1
GCF_900635205.1	WP_115207036.1	HVR1_0_1	HVR2_1_0	HVR3_0_2	HVR4_1_0
GCF_900635325.1	WP_126297943.1	HVR1_0_2	HVR2_0_1	HVR3_0_0	HVR4_1_0
GCF_900636045.1	WP_000820497.1	HVR1_0_2	HVR2_0_1	HVR3_0_0	HVR4_0_0
GCF_900636595.1	WP_000820497.1	HVR1_0_2	HVR2_0_1	HVR3_0_0	HVR4_0_0
GCF_900636785.1	WP_126352556.1	HVR1_0_5	HVR2_0_1	HVR3_0_0	HVR4_0_0
GCF_900699165.1	WP_068879475.1	HVR1_0_1	HVR2_0_4	HVR3_0_0	HVR4_1_0
GCF_902703415.1	WP_161477583.1	HVR1_0_0	HVR2_0_1	HVR3_0_1	HVR4_1_0
GCF_902810275.1	WP_078206185.1	HVR1_0_1	HVR2_1_1	HVR3_0_2	HVR4_0_0
GCF_902810285.1	WP_078206185.1	HVR1_0_1	HVR2_1_1	HVR3_0_2	HVR4_0_0
GCF_902810295.1	WP_078206185.1	HVR1_0_1	HVR2_1_1	HVR3_0_2	HVR4_0_0
GCF_902810415.1	WP_000820500.1	HVR1_0_2	HVR2_0_1	HVR3_0_0	HVR4_0_0
GCF_904425475.1	WP_000820410.1	HVR1_0_0	HVR2_0_0	HVR3_0_0	HVR4_0_0
GCF_904711305.1	WP_021530557.1	HVR1_0_0	HVR2_0_0	HVR3_0_0	HVR4_0_0
GCF_904831825.1	WP_001760116.1	HVR1_0_1	HVR2_0_1	HVR3_0_0	HVR4_1_2
GCF_904831845.1	WP_000820435.1	HVR1_0_0	HVR2_0_2	HVR3_0_0	HVR4_0_0
GCF_904831875.1	WP_001745453.1	HVR1_0_1	HVR2_0_6	HVR3_0_1	HVR4_1_3
GCF_904863105.1	WP_001520161.1	HVR1_0_2	HVR2_1_1	HVR3_0_2	HVR4_0_0
GCF_904863235.1	WP_115768181.1	HVR1_0_2	HVR2_0_1	HVR3_0_1	HVR4_1_2
GCF_904863305.1	WP_089438482.1	HVR1_0_0	HVR2_0_0	HVR3_0_0	HVR4_0_0
GCF_904863385.1	WP_000820596.1	HVR1_0_1	HVR2_0_4	HVR3_0_0	HVR4_1_2
GCF_904864555.1	WP_201517616.1	HVR1_0_2	HVR2_0_1	HVR3_0_0	HVR4_0_0
GCF_904864615.1	WP_089438482.1	HVR1_0_0	HVR2_0_0	HVR3_0_0	HVR4_0_0
GCF_904864635.1	WP_000820499.1	HVR1_0_2	HVR2_0_1	HVR3_0_0	HVR4_0_0
GCF_904866225.1	WP_000820596.1	HVR1_0_1	HVR2_0_4	HVR3_0_0	HVR4_1_2
GCF_904866455.1	WP_000820373.1	HVR1_2_0	HVR2_3_1	HVR3_0_3	HVR4_0_1
GCF_904866495.1	WP_059332281.1	HVR1_2_0	HVR2_1_1	HVR3_0_2	HVR4_0_0
GCF_905071835.1	WP_201555530.1	HVR1_0_2	HVR2_0_1	HVR3_0_0	HVR4_0_0
GCF_905218875.2	WP_000820373.1	HVR1_2_0	HVR2_3_1	HVR3_0_3	HVR4_0_1
GCF_905219285.2	WP_112043663.1	HVR1_0_1	HVR2_0_1	HVR3_0_0	HVR4_1_2
GCF_905219315.2	WP_023281695.1	HVR1_2_0	HVR2_3_1	HVR3_0_2	HVR4_0_1
GCF_905330065.2	WP_230138845.1	HVR1_0_2	HVR2_0_1	HVR3_0_1	HVR4_1_0
GCF_905330875.2	WP_000820373.1	HVR1_2_0	HVR2_3_1	HVR3_0_3	HVR4_0_1
GCF_905330895.2	WP_021526504.1	HVR1_0_2	HVR2_0_1	HVR3_0_0	HVR4_1_2
GCF_905330955.2	WP_142438822.1	HVR1_2_1	HVR2_3_1	HVR3_0_3	HVR4_0_1
GCF_905332355.1	WP_202847134.1	HVR1_0_1	HVR2_0_1	HVR3_0_1	HVR4_1_1
GCF_905332365.1	WP_202847134.1	HVR1_0_1	HVR2_0_1	HVR3_0_1	HVR4_1_1
GCF_905332395.2	WP_001514756.1	HVR1_0_2	HVR2_0_1	HVR3_0_1	HVR4_1_0
GCF_916098155.1	WP_023910065.1	HVR1_0_2	HVR2_0_8	HVR3_0_1	HVR4_1_0
GCF_916098175.1	WP_023910065.1	HVR1_0_2	HVR2_0_8	HVR3_0_1	HVR4_1_0
GCF_949786275.1	WP_001774924.1	HVR1_0_2	HVR2_0_1	HVR3_0_0	HVR4_0_0
GCF_949786295.1	WP_001774924.1	HVR1_0_2	HVR2_0_1	HVR3_0_0	HVR4_0_0
GCF_949786355.1	WP_001774924.1	HVR1_0_2	HVR2_0_1	HVR3_0_0	HVR4_0_0
GCF_949786365.1	WP_001774924.1	HVR1_0_2	HVR2_0_1	HVR3_0_0	HVR4_0_0
GCF_951802855.1	WP_000820373.1	HVR1_2_0	HVR2_3_1	HVR3_0_3	HVR4_0_1
GCF_951802865.1	WP_000820373.1	HVR1_2_0	HVR2_3_1	HVR3_0_3	HVR4_0_1
GCF_955652485.1	WP_000820373.1	HVR1_2_0	HVR2_3_1	HVR3_0_3	HVR4_0_1
GCF_963575385.1	WP_042972598.1	HVR1_0_1	HVR2_0_1	HVR3_0_0	HVR4_0_0
GCF_963575395.1	WP_317754741.1	HVR1_0_0	HVR2_0_2	HVR3_0_0	HVR4_0_0
GCF_963575405.1	WP_258752342.1	HVR1_0_1	HVR2_0_1	HVR3_0_1	HVR4_1_2
GCF_963575415.1	WP_096097845.1	HVR1_2_0	HVR2_3_3	HVR3_0_2	HVR4_0_6
GCF_963575435.1	WP_001774924.1	HVR1_0_2	HVR2_0_1	HVR3_0_0	HVR4_0_0
GCF_963575445.1	WP_001518312.1	HVR1_2_0	HVR2_3_1	HVR3_0_3	HVR4_0_1
GCF_963575455.1	WP_317737030.1	HVR1_2_0	HVR2_3_3	HVR3_0_2	HVR4_0_6
GCF_963575485.1	WP_021548587.1	HVR1_0_2	HVR2_0_4	HVR3_0_0	HVR4_1_0
GCF_963575635.1	WP_094249261.1	HVR1_0_0	HVR2_0_2	HVR3_0_0	HVR4_0_0

## Sheet: BtuB
1. Summary of the HVRs, HVR sequence types and subtypes in NCBI 3104 E. coli strains with full genome sequenced (newly identified HVR sequence types were highlighted in red)
Subject Protein Occurance Count	2825
Subject Protein Occurance Rate	0.910116
HVR1	HVR1_0	HVR1_0_0	HVR1_0_1	HVR1_0_2	HVR1_0_3	HVR1_0_4	HVR1_0_5
HVR1 count	2778	1919	850	2	2	4	1
HVR1 count rate	0.983363	0.679292	0.300885	0.000707965	0.000707965	0.00141593	0.000353982
HVR1	HVR1_2	HVR1_2_0	HVR1_2_1
HVR1 count	47	35	12
HVR1 count rate	0.0166372	0.0123894	0.00424779
HVR2	HVR2_0	HVR2_0_0	HVR2_0_1	HVR2_0_2	HVR2_0_3	HVR2_0_4	HVR2_0_5	HVR2_0_6	HVR2_0_7
HVR2 count	2825	1882	584	260	47	2	46	1	3
HVR2 count rate	1	0.666195	0.206726	0.0920354	0.0166372	0.000707965	0.0162832	0.000353982	0.00106195
HVR3	HVR3_0	HVR3_0_0	HVR3_0_1	HVR3_0_2	HVR3_0_3	HVR3_0_4	HVR3_0_5
HVR3 count	1882	1271	607	1	1	1	1
HVR3 count rate	0.666195	0.449912	0.214867	0.000353982	0.000353982	0.000353982	0.000353982
HVR3	HVR3_1	HVR3_1_0	HVR3_1_1
HVR3 count	896	375	521
HVR3 count rate	0.317168	0.132743	0.184425
HVR3	HVR3_3	HVR3_3_0	HVR3_3_1
HVR3 count	47	46	1
HVR3 count rate	0.0166372	0.0162832	0.000353982
HVR4	HVR4_0	HVR4_0_0	HVR4_0_1	HVR4_0_2	HVR4_0_3	HVR4_0_4
HVR4 count	2825	2518	131	129	17	30
HVR4 count rate	1	0.891327	0.0463717	0.0456637	0.0060177	0.0106195
Note: An HVR sequence type was defined as the one with a sequence of more than two point substitutions or indels with the sequence of any other subtype; a HVR sequence subtype was defined as the one with sequence of 1-2 point substitutions or indels with at least one other subtype.
2. Sequence of the HVR sequence subtypes (the positions were according to those in the MG1655 proteins, with upstream -1 and downstream +1 positions of each HVR being recorded)
>HVR1_0_0
202-YGNTGTQAQT-213
>HVR1_0_1
202-YGNTGTQAQP-213
>HVR1_0_2
202-YGNTVTQAQT-213
>HVR1_0_3
202-YGNTGTQAQK-213
>HVR1_0_4
202-NGNTGTQAQT-213
>HVR1_0_5
202-YGNTGTQVQT-213
>HVR1_1_0
202-GSPYSGDS-213
>HVR1_2_0
202-YGNTGMQPQS-213
>HVR1_2_1
202-YGSTGMQPQS-213
>HVR1_3_0
202-HSSYSGDG-213
>HVR2_0_0
251-YYSPGSPLLDTRKL-266
>HVR2_0_1
251-YYSPGSPLVDTRKL-266
>HVR2_0_2
251-YYSPGLPLVDTRKL-266
>HVR2_0_3
251-WYSPGSPLIDTRKL-266
>HVR2_0_4
251-YYSPGSPLLDTCKL-266
>HVR2_0_5
251-YFSPGSPLLDTRKL-266
>HVR2_0_6
251-YYSPGSPLLNTRKL-266
>HVR2_0_7
251-FYSPGLPLVDTRKL-266
>HVR2_1_0
251-GSMYGSATGNEEAQN-266
>HVR2_2_0
251-GNWGYDGGNDEHQN-266
>HVR3_0_0
337-QKQTTTPGTGYVEDGYDQR-357
>HVR3_0_1
337-QKQTTTPGTGYVENGYDQR-357
>HVR3_0_2
337-QKQTTTPGTGYVEDGYDQC-357
>HVR3_0_3
337-QKQATTPGTGYVEDGYDQR-357
>HVR3_0_4
337-QKQTTTPGTGYVENGYDQC-357
>HVR3_0_5
337-QKQTTMPGTGYVENGYDQR-357
>HVR3_1_0
337-QKQSTAPGTAYVKDGYDQR-357
>HVR3_1_1
337-QKQSTAPGTAYVEDGYDQR-357
>HVR3_1_2
337-QKQSTALGTAYVKDGYDQR-357
>HVR3_2_0
337-KQEKLTSSSITKSDDYERD-357
>HVR3_3_0
337-QKQSTTPGTGYLPKGYDQR-357
>HVR3_3_1
337-QKQSTTPGTGYLPKGYDQS-357
>HVR3_4_0
337-KQEKLMSFGANGTDNYKRN-357
>HVR4_0_0
423-FYGN-428
>HVR4_0_1
423-SYGN-428
>HVR4_0_2
423-TYGN-428
>HVR4_0_3
423-MYGN-428
>HVR4_0_4
423-YKGN-428
>HVR4_1_0
423-RFASIYGPGIAAN-428
>HVR4_2_0
423-RFGIASN-428
3. Real distribution of the HVR types and subtypes in the 3104 E. coli strains detected with the OMP family
Strain	Protein	HVR1	HVR2	HVR3	HVR4
GCF_000005845.2	NP_418401.1	HVR1_0_0	HVR2_0_0	HVR3_0_0	HVR4_0_0
GCF_000007445.1	WP_011076716.1	HVR1_0_1	HVR2_0_2	HVR3_1_1	HVR4_0_1
GCF_000008865.2	NP_312924.1	HVR1_0_1	HVR2_0_1	HVR3_1_0	HVR4_0_0
GCF_000010245.2	WP_000591359.1	HVR1_0_0	HVR2_0_0	HVR3_0_0	HVR4_0_0
GCF_000010385.1	WP_000591359.1	HVR1_0_0	HVR2_0_0	HVR3_0_0	HVR4_0_0
GCF_000010485.1	WP_001296629.1	HVR1_0_1	HVR2_0_1	HVR3_1_1	HVR4_0_0
GCF_000010745.1	WP_000591355.1	HVR1_0_0	HVR2_0_0	HVR3_0_1	HVR4_0_0
GCF_000010765.1	WP_000591365.1	HVR1_0_0	HVR2_0_0	HVR3_0_1	HVR4_0_0
GCF_000013265.1	WP_000591379.1	HVR1_0_1	HVR2_0_2	HVR3_1_1	HVR4_0_2
GCF_000013305.1	WP_000591378.1	HVR1_0_1	HVR2_0_2	HVR3_1_1	HVR4_0_1
GCF_000014845.1	WP_000591379.1	HVR1_0_1	HVR2_0_2	HVR3_1_1	HVR4_0_2
GCF_000017745.1	WP_000591352.1	HVR1_0_0	HVR2_0_0	HVR3_0_1	HVR4_0_0
GCF_000017765.1	WP_000591355.1	HVR1_0_0	HVR2_0_0	HVR3_0_1	HVR4_0_0
GCF_000017985.1	WP_000591340.1	HVR1_0_0	HVR2_0_0	HVR3_0_0	HVR4_0_0
GCF_000019385.1	WP_000591359.1	HVR1_0_0	HVR2_0_0	HVR3_0_0	HVR4_0_0
GCF_000019425.1	WP_000591359.1	HVR1_0_0	HVR2_0_0	HVR3_0_0	HVR4_0_0
GCF_000019645.1	WP_000591346.1	HVR1_0_0	HVR2_0_0	HVR3_0_0	HVR4_0_0
GCF_000021125.1	WP_000591342.1	HVR1_0_1	HVR2_0_1	HVR3_1_0	HVR4_0_0
GCF_000022225.1	WP_000591342.1	HVR1_0_1	HVR2_0_1	HVR3_1_0	HVR4_0_0
GCF_000022345.1	WP_000591375.1	HVR1_0_0	HVR2_0_0	HVR3_0_0	HVR4_0_0
GCF_000023365.1	WP_000591359.1	HVR1_0_0	HVR2_0_0	HVR3_0_0	HVR4_0_0
GCF_000025165.1	WP_000591349.1	HVR1_0_1	HVR2_0_1	HVR3_1_0	HVR4_0_0
GCF_000026245.1	WP_000591366.1	HVR1_0_0	HVR2_0_0	HVR3_0_1	HVR4_0_0
GCF_000026265.1	WP_000591359.1	HVR1_0_0	HVR2_0_0	HVR3_0_0	HVR4_0_0
GCF_000026285.1	WP_000591379.1	HVR1_0_1	HVR2_0_2	HVR3_1_1	HVR4_0_2
GCF_000026345.1	WP_000591361.1	HVR1_0_0	HVR2_0_0	HVR3_0_0	HVR4_0_0
GCF_000027125.1	WP_000591367.1	HVR1_0_0	HVR2_0_0	HVR3_0_0	HVR4_0_0
GCF_000091005.1	WP_000591366.1	HVR1_0_0	HVR2_0_0	HVR3_0_1	HVR4_0_0
GCF_000148365.1	WP_001305033.1	HVR1_0_1	HVR2_0_2	HVR3_1_1	HVR4_0_1
GCF_000148605.1	WP_000591379.1	HVR1_0_1	HVR2_0_2	HVR3_1_1	HVR4_0_2
GCF_000167875.2	WP_000591355.1	HVR1_0_0	HVR2_0_0	HVR3_0_1	HVR4_0_0
GCF_000183345.1	WP_001305033.1	HVR1_0_1	HVR2_0_2	HVR3_1_1	HVR4_0_1
GCF_000184185.1	WP_000591359.1	HVR1_0_0	HVR2_0_0	HVR3_0_0	HVR4_0_0
GCF_000210475.1	WP_000591363.1	HVR1_0_0	HVR2_0_0	HVR3_0_0	HVR4_0_0
GCF_000219515.2	WP_001366808.1	HVR1_0_0	HVR2_0_0	HVR3_0_0	HVR4_0_0
GCF_000227625.1	WP_000591361.1	HVR1_0_0	HVR2_0_0	HVR3_0_0	HVR4_0_0
GCF_000233875.1	WP_001305033.1	HVR1_0_1	HVR2_0_2	HVR3_1_1	HVR4_0_1
GCF_000233895.1	WP_001305033.1	HVR1_0_1	HVR2_0_2	HVR3_1_1	HVR4_0_1
GCF_000245515.1	WP_000591349.1	HVR1_0_1	HVR2_0_1	HVR3_1_0	HVR4_0_0
GCF_000258025.1	WP_000591359.1	HVR1_0_0	HVR2_0_0	HVR3_0_0	HVR4_0_0
GCF_000258145.1	WP_000591359.1	HVR1_0_0	HVR2_0_0	HVR3_0_0	HVR4_0_0
GCF_000262125.1	WP_000591342.1	HVR1_0_1	HVR2_0_1	HVR3_1_0	HVR4_0_0
GCF_000269645.1	WP_000591359.1	HVR1_0_0	HVR2_0_0	HVR3_0_0	HVR4_0_0
GCF_000270105.1	WP_000591359.1	HVR1_0_0	HVR2_0_0	HVR3_0_0	HVR4_0_0
GCF_000273425.1	WP_000591359.1	HVR1_0_0	HVR2_0_0	HVR3_0_0	HVR4_0_0
GCF_000284495.1	WP_001305033.1	HVR1_0_1	HVR2_0_2	HVR3_1_1	HVR4_0_1
GCF_000285655.3	WP_001296629.1	HVR1_0_1	HVR2_0_1	HVR3_1_1	HVR4_0_0
GCF_000299255.1	WP_000591366.1	HVR1_0_0	HVR2_0_0	HVR3_0_1	HVR4_0_0
GCF_000299455.1	WP_000591366.1	HVR1_0_0	HVR2_0_0	HVR3_0_1	HVR4_0_0
GCF_000299475.1	WP_000591366.1	HVR1_0_0	HVR2_0_0	HVR3_0_1	HVR4_0_0
GCF_000332755.1	WP_000591355.1	HVR1_0_0	HVR2_0_0	HVR3_0_1	HVR4_0_0
GCF_000464955.2	WP_032317196.1	HVR1_0_0	HVR2_0_0	HVR3_0_1	HVR4_0_0
GCF_000468515.1	WP_000591359.1	HVR1_0_0	HVR2_0_0	HVR3_0_0	HVR4_0_0
GCF_000493595.2	WP_000591379.1	HVR1_0_1	HVR2_0_2	HVR3_1_1	HVR4_0_2
GCF_000493755.1	WP_001296629.1	HVR1_0_1	HVR2_0_1	HVR3_1_1	HVR4_0_0
GCF_000499485.1	WP_000591375.1	HVR1_0_0	HVR2_0_0	HVR3_0_0	HVR4_0_0
GCF_000520035.1	WP_000591372.1	HVR1_0_1	HVR2_0_1	HVR3_1_0	HVR4_0_0
GCF_000520055.1	WP_000591372.1	HVR1_0_1	HVR2_0_1	HVR3_1_0	HVR4_0_0
GCF_000597845.1	WP_001514764.1	HVR1_0_1	HVR2_0_1	HVR3_0_0	HVR4_0_0
GCF_000599625.1	WP_025325176.1	HVR1_0_1	HVR2_0_1	HVR3_0_0	HVR4_0_0
GCF_000599645.1	WP_001514764.1	HVR1_0_1	HVR2_0_1	HVR3_0_0	HVR4_0_0
GCF_000599665.1	WP_025210091.1	HVR1_0_0	HVR2_0_0	HVR3_0_0	HVR4_0_0
GCF_000599685.1	WP_025210091.1	HVR1_0_0	HVR2_0_0	HVR3_0_0	HVR4_0_0
GCF_000599705.1	WP_025210091.1	HVR1_0_0	HVR2_0_0	HVR3_0_0	HVR4_0_0
GCF_000618005.3	WP_000591359.1	HVR1_0_0	HVR2_0_0	HVR3_0_0	HVR4_0_0
GCF_000618905.3	WP_000591355.1	HVR1_0_0	HVR2_0_0	HVR3_0_1	HVR4_0_0
GCF_000662395.1	WP_000591372.1	HVR1_0_1	HVR2_0_1	HVR3_1_0	HVR4_0_0
GCF_000671295.1	WP_000591372.1	HVR1_0_1	HVR2_0_1	HVR3_1_0	HVR4_0_0
GCF_000714595.1	WP_001305033.1	HVR1_0_1	HVR2_0_2	HVR3_1_1	HVR4_0_1
GCF_000725305.1	WP_000591375.1	HVR1_0_0	HVR2_0_0	HVR3_0_0	HVR4_0_0
GCF_000730345.1	WP_000591342.1	HVR1_0_1	HVR2_0_1	HVR3_1_0	HVR4_0_0
GCF_000732965.1	WP_000591342.1	HVR1_0_1	HVR2_0_1	HVR3_1_0	HVR4_0_0
GCF_000743255.1	WP_001305033.1	HVR1_0_1	HVR2_0_2	HVR3_1_1	HVR4_0_1
GCF_000750555.1	WP_000591375.1	HVR1_0_0	HVR2_0_0	HVR3_0_0	HVR4_0_0
GCF_000784925.1	WP_016235454.1	HVR1_0_0	HVR2_0_0	HVR3_0_0	HVR4_0_0
GCF_000800215.1	WP_000591359.1	HVR1_0_0	HVR2_0_0	HVR3_0_0	HVR4_0_0
GCF_000800765.1	WP_000591359.1	HVR1_0_0	HVR2_0_0	HVR3_0_0	HVR4_0_0
GCF_000801165.1	WP_000591355.1	HVR1_0_0	HVR2_0_0	HVR3_0_1	HVR4_0_0
GCF_000801185.2	WP_032317196.1	HVR1_0_0	HVR2_0_0	HVR3_0_1	HVR4_0_0
GCF_000801205.1	WP_000591359.1	HVR1_0_0	HVR2_0_0	HVR3_0_0	HVR4_0_0
GCF_000803705.1	WP_000591342.1	HVR1_0_1	HVR2_0_1	HVR3_1_0	HVR4_0_0
GCF_000813165.1	WP_000591379.1	HVR1_0_1	HVR2_0_2	HVR3_1_1	HVR4_0_2
GCF_000814145.2	WP_000591359.1	HVR1_0_0	HVR2_0_0	HVR3_0_0	HVR4_0_0
GCF_000819645.1	WP_000591355.1	HVR1_0_0	HVR2_0_0	HVR3_0_1	HVR4_0_0
GCF_000827105.1	WP_000591349.1	HVR1_0_1	HVR2_0_1	HVR3_1_0	HVR4_0_0
GCF_000829985.1	WP_000591359.1	HVR1_0_0	HVR2_0_0	HVR3_0_0	HVR4_0_0
GCF_000831565.1	WP_000591359.1	HVR1_0_0	HVR2_0_0	HVR3_0_0	HVR4_0_0
GCF_000833635.2	WP_000591359.1	HVR1_0_0	HVR2_0_0	HVR3_0_0	HVR4_0_0
GCF_000931565.1	WP_001296629.1	HVR1_0_1	HVR2_0_1	HVR3_1_1	HVR4_0_0
GCF_000952955.1	WP_000591359.1	HVR1_0_0	HVR2_0_0	HVR3_0_0	HVR4_0_0
GCF_000953515.1	WP_000591359.1	HVR1_0_0	HVR2_0_0	HVR3_0_0	HVR4_0_0
GCF_000967155.2	WP_000591366.1	HVR1_0_0	HVR2_0_0	HVR3_0_1	HVR4_0_0
GCF_000968515.1	WP_000591359.1	HVR1_0_0	HVR2_0_0	HVR3_0_0	HVR4_0_0
GCF_000971615.1	WP_000591355.1	HVR1_0_0	HVR2_0_0	HVR3_0_1	HVR4_0_0
GCF_000974405.1	WP_000591359.1	HVR1_0_0	HVR2_0_0	HVR3_0_0	HVR4_0_0
GCF_000974465.1	WP_000591359.1	HVR1_0_0	HVR2_0_0	HVR3_0_0	HVR4_0_0
GCF_000974505.1	WP_000591359.1	HVR1_0_0	HVR2_0_0	HVR3_0_0	HVR4_0_0
GCF_000974535.1	WP_000591359.1	HVR1_0_0	HVR2_0_0	HVR3_0_0	HVR4_0_0
GCF_000974575.1	WP_000591375.1	HVR1_0_0	HVR2_0_0	HVR3_0_0	HVR4_0_0
GCF_000974825.1	WP_000591359.1	HVR1_0_0	HVR2_0_0	HVR3_0_0	HVR4_0_0
GCF_000974865.1	WP_000591359.1	HVR1_0_0	HVR2_0_0	HVR3_0_0	HVR4_0_0
GCF_000974885.1	WP_000591375.1	HVR1_0_0	HVR2_0_0	HVR3_0_0	HVR4_0_0
GCF_000978815.2	WP_000591342.1	HVR1_0_1	HVR2_0_1	HVR3_1_0	HVR4_0_0
GCF_000978845.2	WP_000591342.1	HVR1_0_1	HVR2_0_1	HVR3_1_0	HVR4_0_0
GCF_000981485.1	WP_000591359.1	HVR1_0_0	HVR2_0_0	HVR3_0_0	HVR4_0_0
GCF_000986765.1	WP_000591366.1	HVR1_0_0	HVR2_0_0	HVR3_0_1	HVR4_0_0
GCF_000987875.1	WP_000591363.1	HVR1_0_0	HVR2_0_0	HVR3_0_0	HVR4_0_0
GCF_000988355.1	WP_000591359.1	HVR1_0_0	HVR2_0_0	HVR3_0_0	HVR4_0_0
GCF_000988385.1	WP_000591359.1	HVR1_0_0	HVR2_0_0	HVR3_0_0	HVR4_0_0
GCF_000988425.1	WP_000591359.1	HVR1_0_0	HVR2_0_0	HVR3_0_0	HVR4_0_0
GCF_000988465.1	WP_000591359.1	HVR1_0_0	HVR2_0_0	HVR3_0_0	HVR4_0_0
GCF_001007915.1	WP_000591355.1	HVR1_0_0	HVR2_0_0	HVR3_0_1	HVR4_0_0
GCF_001020945.2	WP_000591359.1	HVR1_0_0	HVR2_0_0	HVR3_0_0	HVR4_0_0
GCF_001021005.2	WP_000591359.1	HVR1_0_0	HVR2_0_0	HVR3_0_0	HVR4_0_0
GCF_001021595.1	WP_000591379.1	HVR1_0_1	HVR2_0_2	HVR3_1_1	HVR4_0_2
GCF_001021615.1	WP_000591379.1	HVR1_0_1	HVR2_0_2	HVR3_1_1	HVR4_0_2
GCF_001021635.2	WP_001318168.1	HVR1_2_0	HVR2_0_3	HVR3_3_0	HVR4_0_4
GCF_001029125.1	WP_000591359.1	HVR1_0_0	HVR2_0_0	HVR3_0_0	HVR4_0_0
GCF_001043215.1	WP_000591359.1	HVR1_0_0	HVR2_0_0	HVR3_0_0	HVR4_0_0
GCF_001051135.1	WP_000591355.1	HVR1_0_0	HVR2_0_0	HVR3_0_1	HVR4_0_0
GCF_001183645.1	WP_000591359.1	HVR1_0_0	HVR2_0_0	HVR3_0_0	HVR4_0_0
GCF_001183665.1	WP_000591359.1	HVR1_0_0	HVR2_0_0	HVR3_0_0	HVR4_0_0
GCF_001183685.1	WP_000591359.1	HVR1_0_0	HVR2_0_0	HVR3_0_0	HVR4_0_0
GCF_001276585.2	WP_000591359.1	HVR1_0_0	HVR2_0_0	HVR3_0_0	HVR4_0_0
GCF_001280325.1	WP_000591379.1	HVR1_0_1	HVR2_0_2	HVR3_1_1	HVR4_0_2
GCF_001280345.1	WP_000591379.1	HVR1_0_1	HVR2_0_2	HVR3_1_1	HVR4_0_2
GCF_001280385.1	WP_000591379.1	HVR1_0_1	HVR2_0_2	HVR3_1_1	HVR4_0_2
GCF_001280405.1	WP_000591379.1	HVR1_0_1	HVR2_0_2	HVR3_1_1	HVR4_0_2
GCF_001307215.1	WP_000591342.1	HVR1_0_1	HVR2_0_1	HVR3_1_0	HVR4_0_0
GCF_001308065.1	WP_000591359.1	HVR1_0_0	HVR2_0_0	HVR3_0_0	HVR4_0_0
GCF_001308125.1	WP_000591359.1	HVR1_0_0	HVR2_0_0	HVR3_0_0	HVR4_0_0
GCF_001308165.1	WP_000591359.1	HVR1_0_0	HVR2_0_0	HVR3_0_0	HVR4_0_0
GCF_001420935.1	WP_032206072.1	HVR1_0_0	HVR2_0_4	HVR3_0_0	HVR4_0_0
GCF_001420955.1	WP_001318168.1	HVR1_2_0	HVR2_0_3	HVR3_3_0	HVR4_0_4
GCF_001442495.1	WP_000591355.1	HVR1_0_0	HVR2_0_0	HVR3_0_1	HVR4_0_0
GCF_001469815.1	WP_001296629.1	HVR1_0_1	HVR2_0_1	HVR3_1_1	HVR4_0_0
GCF_001485455.1	WP_016235454.1	HVR1_0_0	HVR2_0_0	HVR3_0_0	HVR4_0_0
GCF_001513615.1	WP_001296629.1	HVR1_0_1	HVR2_0_1	HVR3_1_1	HVR4_0_0
GCF_001513635.1	WP_001296629.1	HVR1_0_1	HVR2_0_1	HVR3_1_1	HVR4_0_0
GCF_001515725.1	WP_000591355.1	HVR1_0_0	HVR2_0_0	HVR3_0_1	HVR4_0_0
GCF_001544635.1	WP_000591359.1	HVR1_0_0	HVR2_0_0	HVR3_0_0	HVR4_0_0
GCF_001558995.2	WP_000591342.1	HVR1_0_1	HVR2_0_1	HVR3_1_0	HVR4_0_0
GCF_001559655.1	WP_000591375.1	HVR1_0_0	HVR2_0_0	HVR3_0_0	HVR4_0_0
GCF_001559675.1	WP_000591375.1	HVR1_0_0	HVR2_0_0	HVR3_0_0	HVR4_0_0
GCF_001566335.1	WP_000591375.1	HVR1_0_0	HVR2_0_0	HVR3_0_0	HVR4_0_0
GCF_001566615.1	WP_001296629.1	HVR1_0_1	HVR2_0_1	HVR3_1_1	HVR4_0_0
GCF_001566635.1	WP_001296629.1	HVR1_0_1	HVR2_0_1	HVR3_1_1	HVR4_0_0
GCF_001566675.1	WP_001296629.1	HVR1_0_1	HVR2_0_1	HVR3_1_1	HVR4_0_0
GCF_001577325.1	WP_001296629.1	HVR1_0_1	HVR2_0_1	HVR3_1_1	HVR4_0_0
GCF_001593565.1	WP_001296629.1	HVR1_0_1	HVR2_0_1	HVR3_1_1	HVR4_0_0
GCF_001610755.1	WP_000591359.1	HVR1_0_0	HVR2_0_0	HVR3_0_0	HVR4_0_0
GCF_001612475.1	WP_000591342.1	HVR1_0_1	HVR2_0_1	HVR3_1_0	HVR4_0_0
GCF_001612495.1	WP_000591342.1	HVR1_0_1	HVR2_0_1	HVR3_1_0	HVR4_0_0
GCF_001617565.1	WP_001296629.1	HVR1_0_1	HVR2_0_1	HVR3_1_1	HVR4_0_0
GCF_001618325.1	WP_001296629.1	HVR1_0_1	HVR2_0_1	HVR3_1_1	HVR4_0_0
GCF_001618345.2	WP_001296629.1	HVR1_0_1	HVR2_0_1	HVR3_1_1	HVR4_0_0
GCF_001618365.1	WP_001296629.1	HVR1_0_1	HVR2_0_1	HVR3_1_1	HVR4_0_0
GCF_001644725.1	WP_000591366.1	HVR1_0_0	HVR2_0_0	HVR3_0_1	HVR4_0_0
GCF_001644745.1	WP_000591349.1	HVR1_0_1	HVR2_0_1	HVR3_1_0	HVR4_0_0
GCF_001645235.2	WP_000591355.1	HVR1_0_0	HVR2_0_0	HVR3_0_1	HVR4_0_0
GCF_001650275.1	WP_000591342.1	HVR1_0_1	HVR2_0_1	HVR3_1_0	HVR4_0_0
GCF_001650295.1	WP_000591342.1	HVR1_0_1	HVR2_0_1	HVR3_1_0	HVR4_0_0
GCF_001651925.2	WP_000591342.1	HVR1_0_1	HVR2_0_1	HVR3_1_0	HVR4_0_0
GCF_001651945.2	WP_000591342.1	HVR1_0_1	HVR2_0_1	HVR3_1_0	HVR4_0_0
GCF_001651965.2	WP_000591342.1	HVR1_0_1	HVR2_0_1	HVR3_1_0	HVR4_0_0
GCF_001660585.1	WP_001305033.1	HVR1_0_1	HVR2_0_2	HVR3_1_1	HVR4_0_1
GCF_001663075.1	WP_000591359.1	HVR1_0_0	HVR2_0_0	HVR3_0_0	HVR4_0_0
GCF_001663475.1	WP_001296629.1	HVR1_0_1	HVR2_0_1	HVR3_1_1	HVR4_0_0
GCF_001675145.1	WP_000591378.1	HVR1_0_1	HVR2_0_2	HVR3_1_1	HVR4_0_1
GCF_001677475.2	WP_065228026.1	HVR1_0_1	HVR2_0_1	HVR3_0_0	HVR4_0_0
GCF_001677495.1	WP_000591388.1	HVR1_0_0	HVR2_0_0	HVR3_0_1	HVR4_0_0
GCF_001677515.1	WP_000591359.1	HVR1_0_0	HVR2_0_0	HVR3_0_0	HVR4_0_0
GCF_001678925.1	WP_000591359.1	HVR1_0_0	HVR2_0_0	HVR3_0_0	HVR4_0_0
GCF_001678965.1	WP_000591388.1	HVR1_0_0	HVR2_0_0	HVR3_0_1	HVR4_0_0
GCF_001679985.1	WP_000591359.1	HVR1_0_0	HVR2_0_0	HVR3_0_0	HVR4_0_0
GCF_001682305.2	WP_000591359.1	HVR1_0_0	HVR2_0_0	HVR3_0_0	HVR4_0_0
GCF_001683435.1	WP_000591378.1	HVR1_0_1	HVR2_0_2	HVR3_1_1	HVR4_0_1
GCF_001693315.1	WP_001305033.1	HVR1_0_1	HVR2_0_2	HVR3_1_1	HVR4_0_1
GCF_001693635.1	WP_000591355.1	HVR1_0_0	HVR2_0_0	HVR3_0_1	HVR4_0_0
GCF_001695515.1	WP_000591342.1	HVR1_0_1	HVR2_0_1	HVR3_1_0	HVR4_0_0
GCF_001721125.1	WP_000591366.1	HVR1_0_0	HVR2_0_0	HVR3_0_1	HVR4_0_0
GCF_001721225.1	WP_000591359.1	HVR1_0_0	HVR2_0_0	HVR3_0_0	HVR4_0_0
GCF_001721525.1	WP_016235454.1	HVR1_0_0	HVR2_0_0	HVR3_0_0	HVR4_0_0
GCF_001723505.1	WP_000591359.1	HVR1_0_0	HVR2_0_0	HVR3_0_0	HVR4_0_0
GCF_001750845.1	WP_000591359.1	HVR1_0_0	HVR2_0_0	HVR3_0_0	HVR4_0_0
GCF_001753445.1	WP_000591349.1	HVR1_0_1	HVR2_0_1	HVR3_1_0	HVR4_0_0
GCF_001753465.1	WP_000591349.1	HVR1_0_1	HVR2_0_1	HVR3_1_0	HVR4_0_0
GCF_001753485.1	WP_000591342.1	HVR1_0_1	HVR2_0_1	HVR3_1_0	HVR4_0_0
GCF_001753505.1	WP_000591349.1	HVR1_0_1	HVR2_0_1	HVR3_1_0	HVR4_0_0
GCF_001753525.1	WP_000591349.1	HVR1_0_1	HVR2_0_1	HVR3_1_0	HVR4_0_0
GCF_001753545.1	WP_000591342.1	HVR1_0_1	HVR2_0_1	HVR3_1_0	HVR4_0_0
GCF_001753565.1	WP_000591349.1	HVR1_0_1	HVR2_0_1	HVR3_1_0	HVR4_0_0
GCF_001806265.1	WP_000591342.1	HVR1_0_1	HVR2_0_1	HVR3_1_0	HVR4_0_0
GCF_001806285.1	WP_000591342.1	HVR1_0_1	HVR2_0_1	HVR3_1_0	HVR4_0_0
GCF_001860505.1	WP_000591359.1	HVR1_0_0	HVR2_0_0	HVR3_0_0	HVR4_0_0
GCF_001865295.1	WP_000591342.1	HVR1_0_1	HVR2_0_1	HVR3_1_0	HVR4_0_0
GCF_001874485.1	WP_001296629.1	HVR1_0_1	HVR2_0_1	HVR3_1_1	HVR4_0_0
GCF_001886535.1	WP_000591359.1	HVR1_0_0	HVR2_0_0	HVR3_0_0	HVR4_0_0
GCF_001886555.1	WP_000591359.1	HVR1_0_0	HVR2_0_0	HVR3_0_0	HVR4_0_0
GCF_001886575.1	WP_000591359.1	HVR1_0_0	HVR2_0_0	HVR3_0_0	HVR4_0_0
GCF_001886755.1	WP_000591359.1	HVR1_0_0	HVR2_0_0	HVR3_0_0	HVR4_0_0
GCF_001886895.1	WP_000591366.1	HVR1_0_0	HVR2_0_0	HVR3_0_1	HVR4_0_0
GCF_001886935.1	WP_000591359.1	HVR1_0_0	HVR2_0_0	HVR3_0_0	HVR4_0_0
GCF_001888075.1	WP_000591359.1	HVR1_0_0	HVR2_0_0	HVR3_0_0	HVR4_0_0
GCF_001890205.1	WP_000591342.1	HVR1_0_1	HVR2_0_1	HVR3_1_0	HVR4_0_0
GCF_001890225.1	WP_000591342.1	HVR1_0_1	HVR2_0_1	HVR3_1_0	HVR4_0_0
GCF_001890245.1	WP_000591342.1	HVR1_0_1	HVR2_0_1	HVR3_1_0	HVR4_0_0
GCF_001890265.1	WP_000591342.1	HVR1_0_1	HVR2_0_1	HVR3_1_0	HVR4_0_0
GCF_001890285.2	WP_000591342.1	HVR1_0_1	HVR2_0_1	HVR3_1_0	HVR4_0_0
GCF_001890305.1	WP_000591342.1	HVR1_0_1	HVR2_0_1	HVR3_1_0	HVR4_0_0
GCF_001890325.1	WP_000591342.1	HVR1_0_1	HVR2_0_1	HVR3_1_0	HVR4_0_0
GCF_001890345.1	WP_000591342.1	HVR1_0_1	HVR2_0_1	HVR3_1_0	HVR4_0_0
GCF_001890365.1	WP_072617186.1	HVR1_0_0	HVR2_0_0	HVR3_0_0	HVR4_0_0
GCF_001900295.1	WP_072617186.1	HVR1_0_0	HVR2_0_0	HVR3_0_0	HVR4_0_0
GCF_001900315.1	WP_073461803.1	HVR1_0_0	HVR2_0_0	HVR3_0_0	HVR4_0_0
GCF_001900335.1	WP_000591355.1	HVR1_0_0	HVR2_0_0	HVR3_0_1	HVR4_0_0
GCF_001900355.1	WP_000591355.1	HVR1_0_0	HVR2_0_0	HVR3_0_1	HVR4_0_0
GCF_001900375.1	WP_000591355.1	HVR1_0_0	HVR2_0_0	HVR3_0_1	HVR4_0_0
GCF_001900415.1	WP_000591366.1	HVR1_0_0	HVR2_0_0	HVR3_0_1	HVR4_0_0
GCF_001900435.1	WP_000591366.1	HVR1_0_0	HVR2_0_0	HVR3_0_1	HVR4_0_0
GCF_001900455.1	WP_000591359.1	HVR1_0_0	HVR2_0_0	HVR3_0_0	HVR4_0_0
GCF_001900475.1	WP_000591355.1	HVR1_0_0	HVR2_0_0	HVR3_0_1	HVR4_0_0
GCF_001900495.1	WP_000591366.1	HVR1_0_0	HVR2_0_0	HVR3_0_1	HVR4_0_0
GCF_001900515.1	WP_000591355.1	HVR1_0_0	HVR2_0_0	HVR3_0_1	HVR4_0_0
GCF_001900535.1	WP_000591359.1	HVR1_0_0	HVR2_0_0	HVR3_0_0	HVR4_0_0
GCF_001900555.1	WP_073534219.1	HVR1_0_0	HVR2_0_0	HVR3_0_1	HVR4_0_0
GCF_001900595.1	WP_073514630.1	HVR1_0_0	HVR2_0_0	HVR3_0_1	HVR4_0_0
GCF_001900635.1	WP_000591355.1	HVR1_0_0	HVR2_0_0	HVR3_0_1	HVR4_0_0
GCF_001900655.1	WP_000591359.1	HVR1_0_0	HVR2_0_0	HVR3_0_0	HVR4_0_0
GCF_001900675.1	WP_000591355.1	HVR1_0_0	HVR2_0_0	HVR3_0_1	HVR4_0_0
GCF_001900695.1	WP_000591355.1	HVR1_0_0	HVR2_0_0	HVR3_0_1	HVR4_0_0
GCF_001900715.1	WP_000591359.1	HVR1_0_0	HVR2_0_0	HVR3_0_0	HVR4_0_0
GCF_001900735.1	WP_001318168.1	HVR1_2_0	HVR2_0_3	HVR3_3_0	HVR4_0_4
GCF_001900795.1	WP_000591359.1	HVR1_0_0	HVR2_0_0	HVR3_0_0	HVR4_0_0
GCF_001900815.1	WP_000591355.1	HVR1_0_0	HVR2_0_0	HVR3_0_1	HVR4_0_0
GCF_001900835.1	WP_000591359.1	HVR1_0_0	HVR2_0_0	HVR3_0_0	HVR4_0_0
GCF_001900885.1	WP_000591355.1	HVR1_0_0	HVR2_0_0	HVR3_0_1	HVR4_0_0
GCF_001900905.1	WP_000591366.1	HVR1_0_0	HVR2_0_0	HVR3_0_1	HVR4_0_0
GCF_001900925.1	WP_000591355.1	HVR1_0_0	HVR2_0_0	HVR3_0_1	HVR4_0_0
GCF_001900945.1	WP_000591355.1	HVR1_0_0	HVR2_0_0	HVR3_0_1	HVR4_0_0
GCF_001900965.1	WP_000591359.1	HVR1_0_0	HVR2_0_0	HVR3_0_0	HVR4_0_0
GCF_001901005.1	WP_000591355.1	HVR1_0_0	HVR2_0_0	HVR3_0_1	HVR4_0_0
GCF_001901025.1	WP_000591355.1	HVR1_0_0	HVR2_0_0	HVR3_0_1	HVR4_0_0
GCF_001901045.1	WP_000591355.1	HVR1_0_0	HVR2_0_0	HVR3_0_1	HVR4_0_0
GCF_001901065.1	WP_000591355.1	HVR1_0_0	HVR2_0_0	HVR3_0_1	HVR4_0_0
GCF_001901085.1	WP_000591355.1	HVR1_0_0	HVR2_0_0	HVR3_0_1	HVR4_0_0
GCF_001901105.1	WP_000591355.1	HVR1_0_0	HVR2_0_0	HVR3_0_1	HVR4_0_0
GCF_001901125.1	WP_000591355.1	HVR1_0_0	HVR2_0_0	HVR3_0_1	HVR4_0_0
GCF_001901145.1	WP_000591355.1	HVR1_0_0	HVR2_0_0	HVR3_0_1	HVR4_0_0
GCF_001901165.1	WP_000591355.1	HVR1_0_0	HVR2_0_0	HVR3_0_1	HVR4_0_0
GCF_001901185.1	WP_000591355.1	HVR1_0_0	HVR2_0_0	HVR3_0_1	HVR4_0_0
GCF_001901215.1	WP_000591355.1	HVR1_0_0	HVR2_0_0	HVR3_0_1	HVR4_0_0
GCF_001901315.1	WP_000591359.1	HVR1_0_0	HVR2_0_0	HVR3_0_0	HVR4_0_0
GCF_001901365.1	WP_000591359.1	HVR1_0_0	HVR2_0_0	HVR3_0_0	HVR4_0_0
GCF_001901405.1	WP_000591359.1	HVR1_0_0	HVR2_0_0	HVR3_0_0	HVR4_0_0
GCF_001901425.1	WP_000591355.1	HVR1_0_0	HVR2_0_0	HVR3_0_1	HVR4_0_0
GCF_001901445.1	WP_000591355.1	HVR1_0_0	HVR2_0_0	HVR3_0_1	HVR4_0_0
GCF_001901465.1	WP_000591355.1	HVR1_0_0	HVR2_0_0	HVR3_0_1	HVR4_0_0
GCF_001932515.1	WP_000591359.1	HVR1_0_0	HVR2_0_0	HVR3_0_0	HVR4_0_0
GCF_001969285.3	WP_063501897.1	HVR1_0_0	HVR2_0_0	HVR3_0_0	HVR4_0_0
GCF_001971765.1	WP_000591349.1	HVR1_0_1	HVR2_0_1	HVR3_1_0	HVR4_0_0
GCF_001999185.1	WP_000591359.1	HVR1_0_0	HVR2_0_0	HVR3_0_0	HVR4_0_0
GCF_002007705.1	WP_000591359.1	HVR1_0_0	HVR2_0_0	HVR3_0_0	HVR4_0_0
GCF_002009315.1	WP_001318168.1	HVR1_2_0	HVR2_0_3	HVR3_3_0	HVR4_0_4
GCF_002011945.1	WP_000591355.1	HVR1_0_0	HVR2_0_0	HVR3_0_1	HVR4_0_0
GCF_002011965.1	WP_001296629.1	HVR1_0_1	HVR2_0_1	HVR3_1_1	HVR4_0_0
GCF_002011985.1	WP_000591367.1	HVR1_0_0	HVR2_0_0	HVR3_0_0	HVR4_0_0
GCF_002012005.1	WP_000591355.1	HVR1_0_0	HVR2_0_0	HVR3_0_1	HVR4_0_0
GCF_002012025.1	WP_001296629.1	HVR1_0_1	HVR2_0_1	HVR3_1_1	HVR4_0_0
GCF_002012045.1	WP_072617186.1	HVR1_0_0	HVR2_0_0	HVR3_0_0	HVR4_0_0
GCF_002012065.1	WP_001296629.1	HVR1_0_1	HVR2_0_1	HVR3_1_1	HVR4_0_0
GCF_002012085.1	WP_001296629.1	HVR1_0_1	HVR2_0_1	HVR3_1_1	HVR4_0_0
GCF_002012105.1	WP_001514764.1	HVR1_0_1	HVR2_0_1	HVR3_0_0	HVR4_0_0
GCF_002012125.1	WP_000591359.1	HVR1_0_0	HVR2_0_0	HVR3_0_0	HVR4_0_0
GCF_002012145.1	WP_001296629.1	HVR1_0_1	HVR2_0_1	HVR3_1_1	HVR4_0_0
GCF_002012165.1	WP_001296629.1	HVR1_0_1	HVR2_0_1	HVR3_1_1	HVR4_0_0
GCF_002012205.1	WP_001296629.1	HVR1_0_1	HVR2_0_1	HVR3_1_1	HVR4_0_0
GCF_002012225.1	WP_016235454.1	HVR1_0_0	HVR2_0_0	HVR3_0_0	HVR4_0_0
GCF_002012245.1	WP_001296629.1	HVR1_0_1	HVR2_0_1	HVR3_1_1	HVR4_0_0
GCF_002012265.1	WP_001296629.1	HVR1_0_1	HVR2_0_1	HVR3_1_1	HVR4_0_0
GCF_002012305.1	WP_001296629.1	HVR1_0_1	HVR2_0_1	HVR3_1_1	HVR4_0_0
GCF_002024865.1	WP_000591379.1	HVR1_0_1	HVR2_0_2	HVR3_1_1	HVR4_0_2
GCF_002055605.1	WP_000591368.1	HVR1_0_0	HVR2_0_1	HVR3_0_0	HVR4_0_0
GCF_002055635.1	WP_000591355.1	HVR1_0_0	HVR2_0_0	HVR3_0_1	HVR4_0_0
GCF_002056065.1	WP_004019509.1	HVR1_0_1	HVR2_0_1	HVR3_0_0	HVR4_0_0
GCF_002056145.1	WP_000591355.1	HVR1_0_0	HVR2_0_0	HVR3_0_1	HVR4_0_0
GCF_002056635.1	WP_001296629.1	HVR1_0_1	HVR2_0_1	HVR3_1_1	HVR4_0_0
GCF_002057245.1	WP_032314759.1	HVR1_0_0	HVR2_0_1	HVR3_0_0	HVR4_0_0
GCF_002057355.1	WP_000591366.1	HVR1_0_0	HVR2_0_0	HVR3_0_1	HVR4_0_0
GCF_002077195.1	WP_000591359.1	HVR1_0_0	HVR2_0_0	HVR3_0_0	HVR4_0_0
GCF_002079225.1	WP_000591359.1	HVR1_0_0	HVR2_0_0	HVR3_0_0	HVR4_0_0
GCF_002105735.1	WP_000591359.1	HVR1_0_0	HVR2_0_0	HVR3_0_0	HVR4_0_0
GCF_002116715.2	WP_000591355.1	HVR1_0_0	HVR2_0_0	HVR3_0_1	HVR4_0_0
GCF_002118095.1	WP_000591359.1	HVR1_0_0	HVR2_0_0	HVR3_0_0	HVR4_0_0
GCF_002142675.1	WP_021523320.1	HVR1_0_0	HVR2_0_5	HVR3_1_0	HVR4_0_0
GCF_002142695.1	WP_000591359.1	HVR1_0_0	HVR2_0_0	HVR3_0_0	HVR4_0_0
GCF_002142715.1	WP_001296629.1	HVR1_0_1	HVR2_0_1	HVR3_1_1	HVR4_0_0
GCF_002156825.1	WP_000591365.1	HVR1_0_0	HVR2_0_0	HVR3_0_1	HVR4_0_0
GCF_002156845.1	WP_000591365.1	HVR1_0_0	HVR2_0_0	HVR3_0_1	HVR4_0_0
GCF_002157245.1	WP_001296629.1	HVR1_0_1	HVR2_0_1	HVR3_1_1	HVR4_0_0
GCF_002163655.1	WP_000591355.1	HVR1_0_0	HVR2_0_0	HVR3_0_1	HVR4_0_0
GCF_002163695.1	WP_000591355.1	HVR1_0_0	HVR2_0_0	HVR3_0_1	HVR4_0_0
GCF_002163935.1	WP_000591355.1	HVR1_0_0	HVR2_0_0	HVR3_0_1	HVR4_0_0
GCF_002163955.1	WP_000591355.1	HVR1_0_0	HVR2_0_0	HVR3_0_1	HVR4_0_0
GCF_002164595.2	WP_021523320.1	HVR1_0_0	HVR2_0_5	HVR3_1_0	HVR4_0_0
GCF_002164635.4	WP_021523320.1	HVR1_0_0	HVR2_0_5	HVR3_1_0	HVR4_0_0
GCF_002164645.3	WP_021523320.1	HVR1_0_0	HVR2_0_5	HVR3_1_0	HVR4_0_0
GCF_002164865.2	WP_000591355.1	HVR1_0_0	HVR2_0_0	HVR3_0_1	HVR4_0_0
GCF_002164975.2	WP_000591355.1	HVR1_0_0	HVR2_0_0	HVR3_0_1	HVR4_0_0
GCF_002165095.2	WP_000591359.1	HVR1_0_0	HVR2_0_0	HVR3_0_0	HVR4_0_0
GCF_002165115.2	WP_000591355.1	HVR1_0_0	HVR2_0_0	HVR3_0_1	HVR4_0_0
GCF_002180055.1	WP_000591359.1	HVR1_0_0	HVR2_0_0	HVR3_0_0	HVR4_0_0
GCF_002180095.1	WP_000591355.1	HVR1_0_0	HVR2_0_0	HVR3_0_1	HVR4_0_0
GCF_002180135.1	WP_000591359.1	HVR1_0_0	HVR2_0_0	HVR3_0_0	HVR4_0_0
GCF_002180195.1	WP_001296629.1	HVR1_0_1	HVR2_0_1	HVR3_1_1	HVR4_0_0
GCF_002180215.1	WP_000591359.1	HVR1_0_0	HVR2_0_0	HVR3_0_0	HVR4_0_0
GCF_002180275.1	WP_000591355.1	HVR1_0_0	HVR2_0_0	HVR3_0_1	HVR4_0_0
GCF_002192275.1	WP_000591359.1	HVR1_0_0	HVR2_0_0	HVR3_0_0	HVR4_0_0
GCF_002192295.1	WP_000591359.1	HVR1_0_0	HVR2_0_0	HVR3_0_0	HVR4_0_0
GCF_002193095.1	WP_001296629.1	HVR1_0_1	HVR2_0_1	HVR3_1_1	HVR4_0_0
GCF_002201835.1	WP_000591359.1	HVR1_0_0	HVR2_0_0	HVR3_0_0	HVR4_0_0
GCF_002202175.1	WP_001296629.1	HVR1_0_1	HVR2_0_1	HVR3_1_1	HVR4_0_0
GCF_002208865.2	WP_000591342.1	HVR1_0_1	HVR2_0_1	HVR3_1_0	HVR4_0_0
GCF_002209105.2	WP_000591366.1	HVR1_0_0	HVR2_0_0	HVR3_0_1	HVR4_0_0
GCF_002211725.1	WP_000591359.1	HVR1_0_0	HVR2_0_0	HVR3_0_0	HVR4_0_0
GCF_002214205.1	WP_016235454.1	HVR1_0_0	HVR2_0_0	HVR3_0_0	HVR4_0_0
GCF_002214745.2	WP_000591366.1	HVR1_0_0	HVR2_0_0	HVR3_0_1	HVR4_0_0
GCF_002215095.1	WP_001305033.1	HVR1_0_1	HVR2_0_2	HVR3_1_1	HVR4_0_1
GCF_002220215.1	WP_000591359.1	HVR1_0_0	HVR2_0_0	HVR3_0_0	HVR4_0_0
GCF_002220265.1	WP_000591342.1	HVR1_0_1	HVR2_0_1	HVR3_1_0	HVR4_0_0
GCF_002237305.1	WP_000591376.1	HVR1_0_1	HVR2_0_2	HVR3_1_1	HVR4_0_2
GCF_002237325.1	WP_000591355.1	HVR1_0_0	HVR2_0_0	HVR3_0_1	HVR4_0_0
GCF_002246595.2	WP_000591359.1	HVR1_0_0	HVR2_0_0	HVR3_0_0	HVR4_0_0
GCF_002249955.1	WP_000591342.1	HVR1_0_1	HVR2_0_1	HVR3_1_0	HVR4_0_0
GCF_002269325.1	WP_000591359.1	HVR1_0_0	HVR2_0_0	HVR3_0_0	HVR4_0_0
GCF_002278115.2	WP_000591367.1	HVR1_0_0	HVR2_0_0	HVR3_0_0	HVR4_0_0
GCF_002285755.1	WP_000591379.1	HVR1_0_1	HVR2_0_2	HVR3_1_1	HVR4_0_2
GCF_002302315.1	WP_000591355.1	HVR1_0_0	HVR2_0_0	HVR3_0_1	HVR4_0_0
GCF_002302335.1	WP_000591359.1	HVR1_0_0	HVR2_0_0	HVR3_0_0	HVR4_0_0
GCF_002310555.1	WP_096035133.1	HVR1_0_0	HVR2_0_0	HVR3_0_1	HVR4_0_0
GCF_002310575.1	WP_000591378.1	HVR1_0_1	HVR2_0_2	HVR3_1_1	HVR4_0_1
GCF_002310595.1	WP_001366808.1	HVR1_0_0	HVR2_0_0	HVR3_0_0	HVR4_0_0
GCF_002310615.1	WP_000591356.1	HVR1_0_0	HVR2_0_0	HVR3_1_0	HVR4_0_0
GCF_002310635.1	WP_001683444.1	HVR1_0_1	HVR2_0_2	HVR3_1_1	HVR4_0_1
GCF_002310655.1	WP_001366808.1	HVR1_0_0	HVR2_0_0	HVR3_0_0	HVR4_0_0
GCF_002310675.1	WP_000591359.1	HVR1_0_0	HVR2_0_0	HVR3_0_0	HVR4_0_0
GCF_002310695.1	WP_016235454.1	HVR1_0_0	HVR2_0_0	HVR3_0_0	HVR4_0_0
GCF_002310715.1	WP_000591359.1	HVR1_0_0	HVR2_0_0	HVR3_0_0	HVR4_0_0
GCF_002310735.1	WP_000591359.1	HVR1_0_0	HVR2_0_0	HVR3_0_0	HVR4_0_0
GCF_002357875.1	WP_000591346.1	HVR1_0_0	HVR2_0_0	HVR3_0_0	HVR4_0_0
GCF_002357895.1	WP_000591346.1	HVR1_0_0	HVR2_0_0	HVR3_0_0	HVR4_0_0
GCF_002357915.1	WP_001318168.1	HVR1_2_0	HVR2_0_3	HVR3_3_0	HVR4_0_4
GCF_002393365.1	WP_000591366.1	HVR1_0_0	HVR2_0_0	HVR3_0_1	HVR4_0_0
GCF_002393465.1	WP_000591366.1	HVR1_0_0	HVR2_0_0	HVR3_0_1	HVR4_0_0
GCF_002494365.2	WP_000591359.1	HVR1_0_0	HVR2_0_0	HVR3_0_0	HVR4_0_0
GCF_002587005.1	WP_016235454.1	HVR1_0_0	HVR2_0_0	HVR3_0_0	HVR4_0_0
GCF_002589795.1	WP_000591355.1	HVR1_0_0	HVR2_0_0	HVR3_0_1	HVR4_0_0
GCF_002591135.1	WP_021523320.1	HVR1_0_0	HVR2_0_5	HVR3_1_0	HVR4_0_0
GCF_002716885.1	WP_000591355.1	HVR1_0_0	HVR2_0_0	HVR3_0_1	HVR4_0_0
GCF_002741175.1	WP_000591359.1	HVR1_0_0	HVR2_0_0	HVR3_0_0	HVR4_0_0
GCF_002741195.1	WP_000591359.1	HVR1_0_0	HVR2_0_0	HVR3_0_0	HVR4_0_0
GCF_002741215.1	WP_000591359.1	HVR1_0_0	HVR2_0_0	HVR3_0_0	HVR4_0_0
GCF_002741255.1	WP_000591359.1	HVR1_0_0	HVR2_0_0	HVR3_0_0	HVR4_0_0
GCF_002741295.1	WP_000591359.1	HVR1_0_0	HVR2_0_0	HVR3_0_0	HVR4_0_0
GCF_002741315.1	WP_000591359.1	HVR1_0_0	HVR2_0_0	HVR3_0_0	HVR4_0_0
GCF_002741335.1	WP_000591359.1	HVR1_0_0	HVR2_0_0	HVR3_0_0	HVR4_0_0
GCF_002741355.1	WP_096974548.1	HVR1_0_0	HVR2_0_0	HVR3_0_2	HVR4_0_0
GCF_002741455.1	WP_000591355.1	HVR1_0_0	HVR2_0_0	HVR3_0_1	HVR4_0_0
GCF_002741475.1	WP_000591355.1	HVR1_0_0	HVR2_0_0	HVR3_0_1	HVR4_0_0
GCF_002741515.1	WP_134881152.1	HVR1_0_0	HVR2_0_0	HVR3_0_0	HVR4_0_0
GCF_002741575.1	WP_000591359.1	HVR1_0_0	HVR2_0_0	HVR3_0_0	HVR4_0_0
GCF_002741595.1	WP_000593011.1	HVR1_2_1	HVR2_0_3	HVR3_3_0	HVR4_0_3
GCF_002761835.1	WP_000591359.1	HVR1_0_0	HVR2_0_0	HVR3_0_0	HVR4_0_0
GCF_002763515.2	WP_000591378.1	HVR1_0_1	HVR2_0_2	HVR3_1_1	HVR4_0_1
GCF_002763995.1	WP_001296629.1	HVR1_0_1	HVR2_0_1	HVR3_1_1	HVR4_0_0
GCF_002764015.1	WP_001296629.1	HVR1_0_1	HVR2_0_1	HVR3_1_1	HVR4_0_0
GCF_002786655.1	WP_000591359.1	HVR1_0_0	HVR2_0_0	HVR3_0_0	HVR4_0_0
GCF_002787215.1	WP_021523320.1	HVR1_0_0	HVR2_0_5	HVR3_1_0	HVR4_0_0
GCF_002787315.1	WP_000591359.1	HVR1_0_0	HVR2_0_0	HVR3_0_0	HVR4_0_0
GCF_002787545.1	WP_000591359.1	HVR1_0_0	HVR2_0_0	HVR3_0_0	HVR4_0_0
GCF_002787645.1	WP_000591346.1	HVR1_0_0	HVR2_0_0	HVR3_0_0	HVR4_0_0
GCF_002787935.1	WP_000591355.1	HVR1_0_0	HVR2_0_0	HVR3_0_1	HVR4_0_0
GCF_002788115.1	WP_021523320.1	HVR1_0_0	HVR2_0_5	HVR3_1_0	HVR4_0_0
GCF_002788295.1	WP_000591359.1	HVR1_0_0	HVR2_0_0	HVR3_0_0	HVR4_0_0
GCF_002796445.1	WP_000591389.1	HVR1_0_0	HVR2_0_0	HVR3_0_0	HVR4_0_0
GCF_002803805.1	WP_063079376.1	HVR1_0_0	HVR2_0_0	HVR3_0_0	HVR4_0_0
GCF_002803905.1	WP_000591355.1	HVR1_0_0	HVR2_0_0	HVR3_0_1	HVR4_0_0
GCF_002811555.3	WP_000591355.1	HVR1_0_0	HVR2_0_0	HVR3_0_1	HVR4_0_0
GCF_002812545.1	WP_000591359.1	HVR1_0_0	HVR2_0_0	HVR3_0_0	HVR4_0_0
GCF_002843685.1	WP_000591359.1	HVR1_0_0	HVR2_0_0	HVR3_0_0	HVR4_0_0
GCF_002844165.1	WP_000591366.1	HVR1_0_0	HVR2_0_0	HVR3_0_1	HVR4_0_0
GCF_002844685.1	WP_000591379.1	HVR1_0_1	HVR2_0_2	HVR3_1_1	HVR4_0_2
GCF_002846135.1	WP_000591379.1	HVR1_0_1	HVR2_0_2	HVR3_1_1	HVR4_0_2
GCF_002848225.1	WP_000591359.1	HVR1_0_0	HVR2_0_0	HVR3_0_0	HVR4_0_0
GCF_002850675.4	WP_000591359.1	HVR1_0_0	HVR2_0_0	HVR3_0_0	HVR4_0_0
GCF_002853715.1	WP_001318168.1	HVR1_2_0	HVR2_0_3	HVR3_3_0	HVR4_0_4
GCF_002853805.1	WP_000591355.1	HVR1_0_0	HVR2_0_0	HVR3_0_1	HVR4_0_0
GCF_002859105.1	WP_000591378.1	HVR1_0_1	HVR2_0_2	HVR3_1_1	HVR4_0_1
GCF_002860085.1	WP_000591359.1	HVR1_0_0	HVR2_0_0	HVR3_0_0	HVR4_0_0
GCF_002860105.1	WP_000591359.1	HVR1_0_0	HVR2_0_0	HVR3_0_0	HVR4_0_0
GCF_002863665.1	WP_062881830.1	HVR1_0_0	HVR2_0_0	HVR3_0_0	HVR4_0_0
GCF_002863685.1	WP_062881830.1	HVR1_0_0	HVR2_0_0	HVR3_0_0	HVR4_0_0
GCF_002863885.1	WP_062881830.1	HVR1_0_0	HVR2_0_0	HVR3_0_0	HVR4_0_0
GCF_002870165.1	WP_000591359.1	HVR1_0_0	HVR2_0_0	HVR3_0_0	HVR4_0_0
GCF_002879975.1	WP_000591359.1	HVR1_0_0	HVR2_0_0	HVR3_0_0	HVR4_0_0
GCF_002887715.1	WP_000591378.1	HVR1_0_1	HVR2_0_2	HVR3_1_1	HVR4_0_1
GCF_002893905.2	WP_000591355.1	HVR1_0_0	HVR2_0_0	HVR3_0_1	HVR4_0_0
GCF_002899475.1	WP_000591359.1	HVR1_0_0	HVR2_0_0	HVR3_0_0	HVR4_0_0
GCF_002899495.1	WP_000591359.1	HVR1_0_0	HVR2_0_0	HVR3_0_0	HVR4_0_0
GCF_002899515.1	WP_000591359.1	HVR1_0_0	HVR2_0_0	HVR3_0_0	HVR4_0_0
GCF_002899535.1	WP_000591359.1	HVR1_0_0	HVR2_0_0	HVR3_0_0	HVR4_0_0
GCF_002900305.1	WP_000591378.1	HVR1_0_1	HVR2_0_2	HVR3_1_1	HVR4_0_1
GCF_002903105.1	WP_000591359.1	HVR1_0_0	HVR2_0_0	HVR3_0_0	HVR4_0_0
GCF_002903125.1	WP_000591359.1	HVR1_0_0	HVR2_0_0	HVR3_0_0	HVR4_0_0
GCF_002925525.1	WP_021523320.1	HVR1_0_0	HVR2_0_5	HVR3_1_0	HVR4_0_0
GCF_002934025.1	WP_000591359.1	HVR1_0_0	HVR2_0_0	HVR3_0_0	HVR4_0_0
GCF_002934895.1	WP_000591359.1	HVR1_0_0	HVR2_0_0	HVR3_0_0	HVR4_0_0
GCF_002944935.1	WP_001523625.1	HVR1_0_1	HVR2_0_1	HVR3_1_1	HVR4_0_0
GCF_002945135.3	WP_000591359.1	HVR1_0_0	HVR2_0_0	HVR3_0_0	HVR4_0_0
GCF_002946715.1	WP_001366808.1	HVR1_0_0	HVR2_0_0	HVR3_0_0	HVR4_0_0
GCF_002948655.1	WP_094030207.1	HVR1_0_0	HVR2_0_0	HVR3_0_0	HVR4_0_0
GCF_002951655.1	WP_001318168.1	HVR1_2_0	HVR2_0_3	HVR3_3_0	HVR4_0_4
GCF_002951675.1	WP_000591378.1	HVR1_0_1	HVR2_0_2	HVR3_1_1	HVR4_0_1
GCF_002951715.1	WP_000591355.1	HVR1_0_0	HVR2_0_0	HVR3_0_1	HVR4_0_0
GCF_002951735.1	WP_000591359.1	HVR1_0_0	HVR2_0_0	HVR3_0_0	HVR4_0_0
GCF_002951755.1	WP_000591366.1	HVR1_0_0	HVR2_0_0	HVR3_0_1	HVR4_0_0
GCF_002951795.1	WP_000591355.1	HVR1_0_0	HVR2_0_0	HVR3_0_1	HVR4_0_0
GCF_002951855.1	WP_000591378.1	HVR1_0_1	HVR2_0_2	HVR3_1_1	HVR4_0_1
GCF_002952695.1	WP_000591355.1	HVR1_0_0	HVR2_0_0	HVR3_0_1	HVR4_0_0
GCF_002952855.1	WP_000591359.1	HVR1_0_0	HVR2_0_0	HVR3_0_0	HVR4_0_0
GCF_002952875.1	WP_000591359.1	HVR1_0_0	HVR2_0_0	HVR3_0_0	HVR4_0_0
GCF_002952895.1	WP_000591359.1	HVR1_0_0	HVR2_0_0	HVR3_0_0	HVR4_0_0
GCF_002952915.1	WP_000591359.1	HVR1_0_0	HVR2_0_0	HVR3_0_0	HVR4_0_0
GCF_002952935.1	WP_000591359.1	HVR1_0_0	HVR2_0_0	HVR3_0_0	HVR4_0_0
GCF_002952955.1	WP_000591359.1	HVR1_0_0	HVR2_0_0	HVR3_0_0	HVR4_0_0
GCF_002952995.1	WP_000591359.1	HVR1_0_0	HVR2_0_0	HVR3_0_0	HVR4_0_0
GCF_002953015.1	WP_000591359.1	HVR1_0_0	HVR2_0_0	HVR3_0_0	HVR4_0_0
GCF_002953035.1	WP_000591359.1	HVR1_0_0	HVR2_0_0	HVR3_0_0	HVR4_0_0
GCF_002953055.1	WP_000591359.1	HVR1_0_0	HVR2_0_0	HVR3_0_0	HVR4_0_0
GCF_002953075.1	WP_000591359.1	HVR1_0_0	HVR2_0_0	HVR3_0_0	HVR4_0_0
GCF_002953095.1	WP_000591359.1	HVR1_0_0	HVR2_0_0	HVR3_0_0	HVR4_0_0
GCF_002953435.1	WP_000591379.1	HVR1_0_1	HVR2_0_2	HVR3_1_1	HVR4_0_2
GCF_002953455.1	WP_000591355.1	HVR1_0_0	HVR2_0_0	HVR3_0_1	HVR4_0_0
GCF_002953755.1	WP_000591359.1	HVR1_0_0	HVR2_0_0	HVR3_0_0	HVR4_0_0
GCF_002953775.1	WP_000591359.1	HVR1_0_0	HVR2_0_0	HVR3_0_0	HVR4_0_0
GCF_002953795.1	WP_000591359.1	HVR1_0_0	HVR2_0_0	HVR3_0_0	HVR4_0_0
GCF_002953815.1	WP_000591359.1	HVR1_0_0	HVR2_0_0	HVR3_0_0	HVR4_0_0
GCF_002953835.1	WP_000591359.1	HVR1_0_0	HVR2_0_0	HVR3_0_0	HVR4_0_0
GCF_002953855.1	WP_000591359.1	HVR1_0_0	HVR2_0_0	HVR3_0_0	HVR4_0_0
GCF_002953875.1	WP_000591359.1	HVR1_0_0	HVR2_0_0	HVR3_0_0	HVR4_0_0
GCF_002953895.1	WP_000591359.1	HVR1_0_0	HVR2_0_0	HVR3_0_0	HVR4_0_0
GCF_002966755.1	WP_016235454.1	HVR1_0_0	HVR2_0_0	HVR3_0_0	HVR4_0_0
GCF_002967855.2	WP_000591359.1	HVR1_0_0	HVR2_0_0	HVR3_0_0	HVR4_0_0
GCF_002967875.2	WP_021523320.1	HVR1_0_0	HVR2_0_5	HVR3_1_0	HVR4_0_0
GCF_002967885.2	WP_000591359.1	HVR1_0_0	HVR2_0_0	HVR3_0_0	HVR4_0_0
GCF_002967935.2	WP_000591359.1	HVR1_0_0	HVR2_0_0	HVR3_0_0	HVR4_0_0
GCF_002967955.2	WP_000591359.1	HVR1_0_0	HVR2_0_0	HVR3_0_0	HVR4_0_0
GCF_002967975.2	WP_000591359.1	HVR1_0_0	HVR2_0_0	HVR3_0_0	HVR4_0_0
GCF_002968715.1	WP_000591359.1	HVR1_0_0	HVR2_0_0	HVR3_0_0	HVR4_0_0
GCF_002968735.1	WP_021523320.1	HVR1_0_0	HVR2_0_5	HVR3_1_0	HVR4_0_0
GCF_002968935.1	WP_000591355.1	HVR1_0_0	HVR2_0_0	HVR3_0_1	HVR4_0_0
GCF_002983645.1	WP_000591366.1	HVR1_0_0	HVR2_0_0	HVR3_0_1	HVR4_0_0
GCF_002996665.1	WP_000591355.1	HVR1_0_0	HVR2_0_0	HVR3_0_1	HVR4_0_0
GCF_002999075.1	WP_000591359.1	HVR1_0_0	HVR2_0_0	HVR3_0_0	HVR4_0_0
GCF_003013205.1	WP_000591359.1	HVR1_0_0	HVR2_0_0	HVR3_0_0	HVR4_0_0
GCF_003017375.1	WP_000591355.1	HVR1_0_0	HVR2_0_0	HVR3_0_1	HVR4_0_0
GCF_003017455.1	WP_000591365.1	HVR1_0_0	HVR2_0_0	HVR3_0_1	HVR4_0_0
GCF_003017555.1	WP_000591365.1	HVR1_0_0	HVR2_0_0	HVR3_0_1	HVR4_0_0
GCF_003017615.1	WP_000593011.1	HVR1_2_1	HVR2_0_3	HVR3_3_0	HVR4_0_3
GCF_003017765.1	WP_000591355.1	HVR1_0_0	HVR2_0_0	HVR3_0_1	HVR4_0_0
GCF_003017805.1	WP_032206072.1	HVR1_0_0	HVR2_0_4	HVR3_0_0	HVR4_0_0
GCF_003017915.1	WP_000591366.1	HVR1_0_0	HVR2_0_0	HVR3_0_1	HVR4_0_0
GCF_003017935.1	WP_000591366.1	HVR1_0_0	HVR2_0_0	HVR3_0_1	HVR4_0_0
GCF_003017975.1	WP_000591365.1	HVR1_0_0	HVR2_0_0	HVR3_0_1	HVR4_0_0
GCF_003017995.1	WP_000591355.1	HVR1_0_0	HVR2_0_0	HVR3_0_1	HVR4_0_0
GCF_003018035.1	WP_000591366.1	HVR1_0_0	HVR2_0_0	HVR3_0_1	HVR4_0_0
GCF_003018055.1	WP_000591366.1	HVR1_0_0	HVR2_0_0	HVR3_0_1	HVR4_0_0
GCF_003018075.1	WP_047087723.1	HVR1_0_2	HVR2_0_0	HVR3_0_0	HVR4_0_0
GCF_003018135.1	WP_000591366.1	HVR1_0_0	HVR2_0_0	HVR3_0_1	HVR4_0_0
GCF_003018155.1	WP_000591368.1	HVR1_0_0	HVR2_0_1	HVR3_0_0	HVR4_0_0
GCF_003018195.1	WP_000593011.1	HVR1_2_1	HVR2_0_3	HVR3_3_0	HVR4_0_3
GCF_003018215.1	WP_000591359.1	HVR1_0_0	HVR2_0_0	HVR3_0_0	HVR4_0_0
GCF_003018235.1	WP_106906431.1	HVR1_0_0	HVR2_0_0	HVR3_0_0	HVR4_0_0
GCF_003018275.1	WP_000591359.1	HVR1_0_0	HVR2_0_0	HVR3_0_0	HVR4_0_0
GCF_003018315.1	WP_000591366.1	HVR1_0_0	HVR2_0_0	HVR3_0_1	HVR4_0_0
GCF_003018335.1	WP_001353725.1	HVR1_0_1	HVR2_0_0	HVR3_0_0	HVR4_0_0
GCF_003018355.1	WP_000591355.1	HVR1_0_0	HVR2_0_0	HVR3_0_1	HVR4_0_0
GCF_003018375.1	WP_000591357.1	HVR1_0_0	HVR2_0_0	HVR3_0_0	HVR4_0_0
GCF_003018395.1	WP_062881830.1	HVR1_0_0	HVR2_0_0	HVR3_0_0	HVR4_0_0
GCF_003018455.1	WP_000591366.1	HVR1_0_0	HVR2_0_0	HVR3_0_1	HVR4_0_0
GCF_003018475.1	WP_001357032.1	HVR1_0_1	HVR2_0_2	HVR3_1_1	HVR4_0_2
GCF_003018495.1	WP_044805079.1	HVR1_0_0	HVR2_0_0	HVR3_0_1	HVR4_0_0
GCF_003018535.1	WP_000591365.1	HVR1_0_0	HVR2_0_0	HVR3_0_1	HVR4_0_0
GCF_003018555.1	WP_000591366.1	HVR1_0_0	HVR2_0_0	HVR3_0_1	HVR4_0_0
GCF_003018575.1	WP_000591366.1	HVR1_0_0	HVR2_0_0	HVR3_0_1	HVR4_0_0
GCF_003018615.1	WP_000591366.1	HVR1_0_0	HVR2_0_0	HVR3_0_1	HVR4_0_0
GCF_003018655.1	WP_000593013.1	HVR1_2_1	HVR2_0_3	HVR3_3_0	HVR4_0_3
GCF_003018695.1	WP_000591366.1	HVR1_0_0	HVR2_0_0	HVR3_0_1	HVR4_0_0
GCF_003018715.1	WP_000591366.1	HVR1_0_0	HVR2_0_0	HVR3_0_1	HVR4_0_0
GCF_003018755.1	WP_000591355.1	HVR1_0_0	HVR2_0_0	HVR3_0_1	HVR4_0_0
GCF_003018775.1	WP_000591366.1	HVR1_0_0	HVR2_0_0	HVR3_0_1	HVR4_0_0
GCF_003018795.1	WP_000591366.1	HVR1_0_0	HVR2_0_0	HVR3_0_1	HVR4_0_0
GCF_003018855.1	WP_000591355.1	HVR1_0_0	HVR2_0_0	HVR3_0_1	HVR4_0_0
GCF_003018875.1	WP_000591365.1	HVR1_0_0	HVR2_0_0	HVR3_0_1	HVR4_0_0
GCF_003018895.1	WP_000591366.1	HVR1_0_0	HVR2_0_0	HVR3_0_1	HVR4_0_0
GCF_003018915.1	WP_000591355.1	HVR1_0_0	HVR2_0_0	HVR3_0_1	HVR4_0_0
GCF_003018935.1	WP_000591366.1	HVR1_0_0	HVR2_0_0	HVR3_0_1	HVR4_0_0
GCF_003018995.1	WP_000591372.1	HVR1_0_1	HVR2_0_1	HVR3_1_0	HVR4_0_0
GCF_003019035.1	WP_000591361.1	HVR1_0_0	HVR2_0_0	HVR3_0_0	HVR4_0_0
GCF_003019055.1	WP_000591366.1	HVR1_0_0	HVR2_0_0	HVR3_0_1	HVR4_0_0
GCF_003019075.1	WP_047087723.1	HVR1_0_2	HVR2_0_0	HVR3_0_0	HVR4_0_0
GCF_003019115.1	WP_000591355.1	HVR1_0_0	HVR2_0_0	HVR3_0_1	HVR4_0_0
GCF_003019155.1	WP_000591368.1	HVR1_0_0	HVR2_0_1	HVR3_0_0	HVR4_0_0
GCF_003019175.1	WP_000591366.1	HVR1_0_0	HVR2_0_0	HVR3_0_1	HVR4_0_0
GCF_003019215.1	WP_044805079.1	HVR1_0_0	HVR2_0_0	HVR3_0_1	HVR4_0_0
GCF_003020885.1	WP_000591379.1	HVR1_0_1	HVR2_0_2	HVR3_1_1	HVR4_0_2
GCF_003030025.1	WP_000591359.1	HVR1_0_0	HVR2_0_0	HVR3_0_0	HVR4_0_0
GCF_003030245.1	WP_001366808.1	HVR1_0_0	HVR2_0_0	HVR3_0_0	HVR4_0_0
GCF_003030365.1	WP_000591359.1	HVR1_0_0	HVR2_0_0	HVR3_0_0	HVR4_0_0
GCF_003031735.1	WP_000591355.1	HVR1_0_0	HVR2_0_0	HVR3_0_1	HVR4_0_0
GCF_003031775.1	WP_000591359.1	HVR1_0_0	HVR2_0_0	HVR3_0_0	HVR4_0_0
GCF_003031795.1	WP_021523320.1	HVR1_0_0	HVR2_0_5	HVR3_1_0	HVR4_0_0
GCF_003031815.1	WP_000591355.1	HVR1_0_0	HVR2_0_0	HVR3_0_1	HVR4_0_0
GCF_003033905.1	WP_000591359.1	HVR1_0_0	HVR2_0_0	HVR3_0_0	HVR4_0_0
GCF_003043915.1	WP_001357032.1	HVR1_0_1	HVR2_0_2	HVR3_1_1	HVR4_0_2
GCF_003051985.2	WP_000591359.1	HVR1_0_0	HVR2_0_0	HVR3_0_0	HVR4_0_0
GCF_003052645.1	WP_000591359.1	HVR1_0_0	HVR2_0_0	HVR3_0_0	HVR4_0_0
GCF_003052665.1	WP_000591359.1	HVR1_0_0	HVR2_0_0	HVR3_0_0	HVR4_0_0
GCF_003073815.1	WP_000591355.1	HVR1_0_0	HVR2_0_0	HVR3_0_1	HVR4_0_0
GCF_003073835.1	WP_000591359.1	HVR1_0_0	HVR2_0_0	HVR3_0_0	HVR4_0_0
GCF_003073875.1	WP_000591359.1	HVR1_0_0	HVR2_0_0	HVR3_0_0	HVR4_0_0
GCF_003073955.1	WP_000591355.1	HVR1_0_0	HVR2_0_0	HVR3_0_1	HVR4_0_0
GCF_003076395.1	WP_000591379.1	HVR1_0_1	HVR2_0_2	HVR3_1_1	HVR4_0_2
GCF_003095635.1	WP_001318168.1	HVR1_2_0	HVR2_0_3	HVR3_3_0	HVR4_0_4
GCF_003111785.1	WP_000591359.1	HVR1_0_0	HVR2_0_0	HVR3_0_0	HVR4_0_0
GCF_003112145.1	WP_000591366.1	HVR1_0_0	HVR2_0_0	HVR3_0_1	HVR4_0_0
GCF_003112165.1	WP_000591366.1	HVR1_0_0	HVR2_0_0	HVR3_0_1	HVR4_0_0
GCF_003112185.1	WP_000591366.1	HVR1_0_0	HVR2_0_0	HVR3_0_1	HVR4_0_0
GCF_003112205.1	WP_000591355.1	HVR1_0_0	HVR2_0_0	HVR3_0_1	HVR4_0_0
GCF_003112225.1	WP_000591366.1	HVR1_0_0	HVR2_0_0	HVR3_0_1	HVR4_0_0
GCF_003112245.1	WP_000591365.1	HVR1_0_0	HVR2_0_0	HVR3_0_1	HVR4_0_0
GCF_003122105.1	WP_000591359.1	HVR1_0_0	HVR2_0_0	HVR3_0_0	HVR4_0_0
GCF_003172465.2	WP_000591359.1	HVR1_0_0	HVR2_0_0	HVR3_0_0	HVR4_0_0
GCF_003176855.1	WP_000591355.1	HVR1_0_0	HVR2_0_0	HVR3_0_1	HVR4_0_0
GCF_003180975.1	WP_000591359.1	HVR1_0_0	HVR2_0_0	HVR3_0_0	HVR4_0_0
GCF_003180995.1	WP_021523320.1	HVR1_0_0	HVR2_0_5	HVR3_1_0	HVR4_0_0
GCF_003181035.1	WP_001296629.1	HVR1_0_1	HVR2_0_1	HVR3_1_1	HVR4_0_0
GCF_003194345.1	WP_001296629.1	HVR1_0_1	HVR2_0_1	HVR3_1_1	HVR4_0_0
GCF_003203755.1	WP_000591365.1	HVR1_0_0	HVR2_0_0	HVR3_0_1	HVR4_0_0
GCF_003204155.1	WP_000591359.1	HVR1_0_0	HVR2_0_0	HVR3_0_0	HVR4_0_0
GCF_003204955.1	WP_000591346.1	HVR1_0_0	HVR2_0_0	HVR3_0_0	HVR4_0_0
GCF_003231115.1	WP_000591359.1	HVR1_0_0	HVR2_0_0	HVR3_0_0	HVR4_0_0
GCF_003254065.1	WP_000591359.1	HVR1_0_0	HVR2_0_0	HVR3_0_0	HVR4_0_0
GCF_003268695.1	WP_000591355.1	HVR1_0_0	HVR2_0_0	HVR3_0_1	HVR4_0_0
GCF_003288275.1	WP_000591365.1	HVR1_0_0	HVR2_0_0	HVR3_0_1	HVR4_0_0
GCF_003288295.1	WP_000591365.1	HVR1_0_0	HVR2_0_0	HVR3_0_1	HVR4_0_0
GCF_003288415.1	WP_000591359.1	HVR1_0_0	HVR2_0_0	HVR3_0_0	HVR4_0_0
GCF_003288455.1	WP_001296629.1	HVR1_0_1	HVR2_0_1	HVR3_1_1	HVR4_0_0
GCF_003290205.1	WP_000591359.1	HVR1_0_0	HVR2_0_0	HVR3_0_0	HVR4_0_0
GCF_003308955.1	WP_000591342.1	HVR1_0_1	HVR2_0_1	HVR3_1_0	HVR4_0_0
GCF_003308975.1	WP_000591367.1	HVR1_0_0	HVR2_0_0	HVR3_0_0	HVR4_0_0
GCF_003325975.1	WP_053888039.1	HVR1_0_0	HVR2_0_0	HVR3_0_0	HVR4_0_0
GCF_003336405.1	WP_000591366.1	HVR1_0_0	HVR2_0_0	HVR3_0_1	HVR4_0_0
GCF_003342715.1	WP_000591389.1	HVR1_0_0	HVR2_0_0	HVR3_0_0	HVR4_0_0
GCF_003344465.1	WP_000591376.1	HVR1_0_1	HVR2_0_2	HVR3_1_1	HVR4_0_2
GCF_003346835.1	WP_000591376.1	HVR1_0_1	HVR2_0_2	HVR3_1_1	HVR4_0_2
GCF_003351385.1	WP_000591355.1	HVR1_0_0	HVR2_0_0	HVR3_0_1	HVR4_0_0
GCF_003351485.1	WP_001305033.1	HVR1_0_1	HVR2_0_2	HVR3_1_1	HVR4_0_1
GCF_003352425.1	WP_000591359.1	HVR1_0_0	HVR2_0_0	HVR3_0_0	HVR4_0_0
GCF_003355175.1	WP_000591359.1	HVR1_0_0	HVR2_0_0	HVR3_0_0	HVR4_0_0
GCF_003367885.1	WP_000591359.1	HVR1_0_0	HVR2_0_0	HVR3_0_0	HVR4_0_0
GCF_003399775.2	WP_000591355.1	HVR1_0_0	HVR2_0_0	HVR3_0_1	HVR4_0_0
GCF_003399795.2	WP_072617186.1	HVR1_0_0	HVR2_0_0	HVR3_0_0	HVR4_0_0
GCF_003399845.2	WP_000591359.1	HVR1_0_0	HVR2_0_0	HVR3_0_0	HVR4_0_0
GCF_003399885.2	WP_072617186.1	HVR1_0_0	HVR2_0_0	HVR3_0_0	HVR4_0_0
GCF_003399895.2	WP_053287220.1	HVR1_0_0	HVR2_0_0	HVR3_0_0	HVR4_0_0
GCF_003399945.2	WP_000591359.1	HVR1_0_0	HVR2_0_0	HVR3_0_0	HVR4_0_0
GCF_003400045.2	WP_016235454.1	HVR1_0_0	HVR2_0_0	HVR3_0_0	HVR4_0_0
GCF_003402955.1	WP_000591355.1	HVR1_0_0	HVR2_0_0	HVR3_0_1	HVR4_0_0
GCF_003413625.1	WP_000591355.1	HVR1_0_0	HVR2_0_0	HVR3_0_1	HVR4_0_0
GCF_003432305.1	WP_000591359.1	HVR1_0_0	HVR2_0_0	HVR3_0_0	HVR4_0_0
GCF_003433275.1	WP_000591366.1	HVR1_0_0	HVR2_0_0	HVR3_0_1	HVR4_0_0
GCF_003443795.1	WP_000591359.1	HVR1_0_0	HVR2_0_0	HVR3_0_0	HVR4_0_0
GCF_003443815.1	WP_000591359.1	HVR1_0_0	HVR2_0_0	HVR3_0_0	HVR4_0_0
GCF_003491165.1	WP_000591366.1	HVR1_0_0	HVR2_0_0	HVR3_0_1	HVR4_0_0
GCF_003546975.1	WP_001305033.1	HVR1_0_1	HVR2_0_2	HVR3_1_1	HVR4_0_1
GCF_003570765.1	WP_000591355.1	HVR1_0_0	HVR2_0_0	HVR3_0_1	HVR4_0_0
GCF_003571665.1	WP_001296629.1	HVR1_0_1	HVR2_0_1	HVR3_1_1	HVR4_0_0
GCF_003571685.1	WP_000591361.1	HVR1_0_0	HVR2_0_0	HVR3_0_0	HVR4_0_0
GCF_003571765.1	WP_000591359.1	HVR1_0_0	HVR2_0_0	HVR3_0_0	HVR4_0_0
GCF_003571785.1	WP_021523320.1	HVR1_0_0	HVR2_0_5	HVR3_1_0	HVR4_0_0
GCF_003571825.1	WP_001296629.1	HVR1_0_1	HVR2_0_1	HVR3_1_1	HVR4_0_0
GCF_003586045.1	WP_000591355.1	HVR1_0_0	HVR2_0_0	HVR3_0_1	HVR4_0_0
GCF_003586065.1	WP_000591372.1	HVR1_0_1	HVR2_0_1	HVR3_1_0	HVR4_0_0
GCF_003591595.1	WP_000591359.1	HVR1_0_0	HVR2_0_0	HVR3_0_0	HVR4_0_0
GCF_003627195.1	WP_000591359.1	HVR1_0_0	HVR2_0_0	HVR3_0_0	HVR4_0_0
GCF_003627855.1	WP_000591367.1	HVR1_0_0	HVR2_0_0	HVR3_0_0	HVR4_0_0
GCF_003667405.1	WP_000591359.1	HVR1_0_0	HVR2_0_0	HVR3_0_0	HVR4_0_0
GCF_003667425.1	WP_000591359.1	HVR1_0_0	HVR2_0_0	HVR3_0_0	HVR4_0_0
GCF_003697165.2	WP_000591379.1	HVR1_0_1	HVR2_0_2	HVR3_1_1	HVR4_0_2
GCF_003703795.1	WP_000591359.1	HVR1_0_0	HVR2_0_0	HVR3_0_0	HVR4_0_0
GCF_003711005.1	WP_000591359.1	HVR1_0_0	HVR2_0_0	HVR3_0_0	HVR4_0_0
GCF_003711045.1	WP_000591355.1	HVR1_0_0	HVR2_0_0	HVR3_0_1	HVR4_0_0
GCF_003717595.1	WP_000591359.1	HVR1_0_0	HVR2_0_0	HVR3_0_0	HVR4_0_0
GCF_003722195.1	WP_123178771.1	HVR1_0_1	HVR2_0_1	HVR3_0_3	HVR4_0_0
GCF_003790525.1	WP_000591346.1	HVR1_0_0	HVR2_0_0	HVR3_0_0	HVR4_0_0
GCF_003812625.1	WP_000591378.1	HVR1_0_1	HVR2_0_2	HVR3_1_1	HVR4_0_1
GCF_003812945.1	WP_016235454.1	HVR1_0_0	HVR2_0_0	HVR3_0_0	HVR4_0_0
GCF_003813145.1	WP_021523320.1	HVR1_0_0	HVR2_0_5	HVR3_1_0	HVR4_0_0
GCF_003856575.1	WP_000591359.1	HVR1_0_0	HVR2_0_0	HVR3_0_0	HVR4_0_0
GCF_003856615.1	WP_001296629.1	HVR1_0_1	HVR2_0_1	HVR3_1_1	HVR4_0_0
GCF_003856635.1	WP_001296629.1	HVR1_0_1	HVR2_0_1	HVR3_1_1	HVR4_0_0
GCF_003856655.1	WP_001296629.1	HVR1_0_1	HVR2_0_1	HVR3_1_1	HVR4_0_0
GCF_003856675.1	WP_021523320.1	HVR1_0_0	HVR2_0_5	HVR3_1_0	HVR4_0_0
GCF_003856695.1	WP_001296629.1	HVR1_0_1	HVR2_0_1	HVR3_1_1	HVR4_0_0
GCF_003856995.1	WP_001296629.1	HVR1_0_1	HVR2_0_1	HVR3_1_1	HVR4_0_0
GCF_003925895.1	WP_000591359.1	HVR1_0_0	HVR2_0_0	HVR3_0_0	HVR4_0_0
GCF_003956165.1	WP_000591359.1	HVR1_0_0	HVR2_0_0	HVR3_0_0	HVR4_0_0
GCF_003956185.1	WP_000591355.1	HVR1_0_0	HVR2_0_0	HVR3_0_1	HVR4_0_0
GCF_003956205.1	WP_000591355.1	HVR1_0_0	HVR2_0_0	HVR3_0_1	HVR4_0_0
GCF_003956225.1	WP_000591359.1	HVR1_0_0	HVR2_0_0	HVR3_0_0	HVR4_0_0
GCF_003956245.1	WP_129547108.1	HVR1_0_0	HVR2_0_0	HVR3_0_0	HVR4_0_0
GCF_003956285.1	WP_000591389.1	HVR1_0_0	HVR2_0_0	HVR3_0_0	HVR4_0_0
GCF_003956305.1	WP_001414411.1	HVR1_0_0	HVR2_0_0	HVR3_0_0	HVR4_0_0
GCF_003956325.1	WP_000591355.1	HVR1_0_0	HVR2_0_0	HVR3_0_1	HVR4_0_0
GCF_003956345.1	WP_000591359.1	HVR1_0_0	HVR2_0_0	HVR3_0_0	HVR4_0_0
GCF_003956365.1	WP_000591355.1	HVR1_0_0	HVR2_0_0	HVR3_0_1	HVR4_0_0
GCF_003956385.1	WP_000591359.1	HVR1_0_0	HVR2_0_0	HVR3_0_0	HVR4_0_0
GCF_003956405.1	WP_000591359.1	HVR1_0_0	HVR2_0_0	HVR3_0_0	HVR4_0_0
GCF_003956425.1	WP_000591389.1	HVR1_0_0	HVR2_0_0	HVR3_0_0	HVR4_0_0
GCF_003956445.1	WP_000591389.1	HVR1_0_0	HVR2_0_0	HVR3_0_0	HVR4_0_0
GCF_003956465.1	WP_000591389.1	HVR1_0_0	HVR2_0_0	HVR3_0_0	HVR4_0_0
GCF_003956485.1	WP_000591355.1	HVR1_0_0	HVR2_0_0	HVR3_0_1	HVR4_0_0
GCF_003966425.1	WP_000591365.1	HVR1_0_0	HVR2_0_0	HVR3_0_1	HVR4_0_0
GCF_003966445.1	WP_000591365.1	HVR1_0_0	HVR2_0_0	HVR3_0_1	HVR4_0_0
GCF_003966465.1	WP_000591366.1	HVR1_0_0	HVR2_0_0	HVR3_0_1	HVR4_0_0
GCF_003966775.1	WP_001296629.1	HVR1_0_1	HVR2_0_1	HVR3_1_1	HVR4_0_0
GCF_003966795.1	WP_000591349.1	HVR1_0_1	HVR2_0_1	HVR3_1_0	HVR4_0_0
GCF_003971215.1	WP_063501897.1	HVR1_0_0	HVR2_0_0	HVR3_0_0	HVR4_0_0
GCF_003991155.1	WP_000591346.1	HVR1_0_0	HVR2_0_0	HVR3_0_0	HVR4_0_0
GCF_003999795.1	WP_000591355.1	HVR1_0_0	HVR2_0_0	HVR3_0_1	HVR4_0_0
GCF_004010575.1	WP_000591342.1	HVR1_0_1	HVR2_0_1	HVR3_1_0	HVR4_0_0
GCF_004010595.1	WP_000591342.1	HVR1_0_1	HVR2_0_1	HVR3_1_0	HVR4_0_0
GCF_004010615.1	WP_000591342.1	HVR1_0_1	HVR2_0_1	HVR3_1_0	HVR4_0_0
GCF_004010635.1	WP_000591342.1	HVR1_0_1	HVR2_0_1	HVR3_1_0	HVR4_0_0
GCF_004010655.1	WP_000591342.1	HVR1_0_1	HVR2_0_1	HVR3_1_0	HVR4_0_0
GCF_004010675.1	WP_000591342.1	HVR1_0_1	HVR2_0_1	HVR3_1_0	HVR4_0_0
GCF_004010695.1	WP_000591342.1	HVR1_0_1	HVR2_0_1	HVR3_1_0	HVR4_0_0
GCF_004010715.1	WP_000591342.1	HVR1_0_1	HVR2_0_1	HVR3_1_0	HVR4_0_0
GCF_004011015.1	WP_001366808.1	HVR1_0_0	HVR2_0_0	HVR3_0_0	HVR4_0_0
GCF_004022505.2	WP_000591375.1	HVR1_0_0	HVR2_0_0	HVR3_0_0	HVR4_0_0
GCF_004088295.1	WP_000591355.1	HVR1_0_0	HVR2_0_0	HVR3_0_1	HVR4_0_0
GCF_004114395.1	WP_128897031.1	HVR1_0_0	HVR2_0_0	HVR3_0_0	HVR4_0_0
GCF_004118915.1	WP_000591342.1	HVR1_0_1	HVR2_0_1	HVR3_1_0	HVR4_0_0
GCF_004135125.1	WP_001305033.1	HVR1_0_1	HVR2_0_2	HVR3_1_1	HVR4_0_1
GCF_004135165.1	WP_001296629.1	HVR1_0_1	HVR2_0_1	HVR3_1_1	HVR4_0_0
GCF_004135775.1	WP_000591389.1	HVR1_0_0	HVR2_0_0	HVR3_0_0	HVR4_0_0
GCF_004135815.1	WP_000591389.1	HVR1_0_0	HVR2_0_0	HVR3_0_0	HVR4_0_0
GCF_004135855.1	WP_097476425.1	HVR1_0_0	HVR2_0_6	HVR3_0_0	HVR4_0_0
GCF_004135915.1	WP_001296629.1	HVR1_0_1	HVR2_0_1	HVR3_1_1	HVR4_0_0
GCF_004141955.1	WP_001296629.1	HVR1_0_1	HVR2_0_1	HVR3_1_1	HVR4_0_0
GCF_004193755.1	WP_001296629.1	HVR1_0_1	HVR2_0_1	HVR3_1_1	HVR4_0_0
GCF_004295365.1	WP_000591359.1	HVR1_0_0	HVR2_0_0	HVR3_0_0	HVR4_0_0
GCF_004299805.1	WP_001296629.1	HVR1_0_1	HVR2_0_1	HVR3_1_1	HVR4_0_0
GCF_004301465.1	WP_000591355.1	HVR1_0_0	HVR2_0_0	HVR3_0_1	HVR4_0_0
GCF_004355105.2	WP_000591375.1	HVR1_0_0	HVR2_0_0	HVR3_0_0	HVR4_0_0
GCF_004358365.1	WP_000591366.1	HVR1_0_0	HVR2_0_0	HVR3_0_1	HVR4_0_0
GCF_004358385.1	WP_000591366.1	HVR1_0_0	HVR2_0_0	HVR3_0_1	HVR4_0_0
GCF_004358405.1	WP_000591366.1	HVR1_0_0	HVR2_0_0	HVR3_0_1	HVR4_0_0
GCF_004358965.1	WP_000591359.1	HVR1_0_0	HVR2_0_0	HVR3_0_0	HVR4_0_0
GCF_004358985.1	WP_000591359.1	HVR1_0_0	HVR2_0_0	HVR3_0_0	HVR4_0_0
GCF_004368015.1	WP_000591359.1	HVR1_0_0	HVR2_0_0	HVR3_0_0	HVR4_0_0
GCF_004377995.2	WP_000591346.1	HVR1_0_0	HVR2_0_0	HVR3_0_0	HVR4_0_0
GCF_004405205.2	WP_000591359.1	HVR1_0_0	HVR2_0_0	HVR3_0_0	HVR4_0_0
GCF_004526255.1	WP_000591359.1	HVR1_0_0	HVR2_0_0	HVR3_0_0	HVR4_0_0
GCF_004564035.1	WP_001546387.1	HVR1_0_1	HVR2_0_2	HVR3_1_1	HVR4_0_1
GCF_004564175.1	WP_021523320.1	HVR1_0_0	HVR2_0_5	HVR3_1_0	HVR4_0_0
GCF_004759025.1	WP_001366808.1	HVR1_0_0	HVR2_0_0	HVR3_0_0	HVR4_0_0
GCF_004771135.1	WP_001305033.1	HVR1_0_1	HVR2_0_2	HVR3_1_1	HVR4_0_1
GCF_004771235.1	WP_000591359.1	HVR1_0_0	HVR2_0_0	HVR3_0_0	HVR4_0_0
GCF_004792495.1	WP_000591359.1	HVR1_0_0	HVR2_0_0	HVR3_0_0	HVR4_0_0
GCF_004801575.1	WP_000591359.1	HVR1_0_0	HVR2_0_0	HVR3_0_0	HVR4_0_0
GCF_004804185.1	WP_001357032.1	HVR1_0_1	HVR2_0_2	HVR3_1_1	HVR4_0_2
GCF_004804205.1	WP_001357032.1	HVR1_0_1	HVR2_0_2	HVR3_1_1	HVR4_0_2
GCF_004924275.1	WP_000591358.1	HVR1_0_0	HVR2_0_0	HVR3_0_0	HVR4_0_0
GCF_004924355.1	WP_000591355.1	HVR1_0_0	HVR2_0_0	HVR3_0_1	HVR4_0_0
GCF_005014055.1	WP_000591355.1	HVR1_0_0	HVR2_0_0	HVR3_0_1	HVR4_0_0
GCF_005014075.1	WP_000591366.1	HVR1_0_0	HVR2_0_0	HVR3_0_1	HVR4_0_0
GCF_005037715.1	WP_000591366.1	HVR1_0_0	HVR2_0_0	HVR3_0_1	HVR4_0_0
GCF_005037725.1	WP_000591366.1	HVR1_0_0	HVR2_0_0	HVR3_0_1	HVR4_0_0
GCF_005037735.1	WP_000591342.1	HVR1_0_1	HVR2_0_1	HVR3_1_0	HVR4_0_0
GCF_005037775.1	WP_000591355.1	HVR1_0_0	HVR2_0_0	HVR3_0_1	HVR4_0_0
GCF_005037795.1	WP_000591355.1	HVR1_0_0	HVR2_0_0	HVR3_0_1	HVR4_0_0
GCF_005037805.1	WP_000591365.1	HVR1_0_0	HVR2_0_0	HVR3_0_1	HVR4_0_0
GCF_005037815.1	WP_000591372.1	HVR1_0_1	HVR2_0_1	HVR3_1_0	HVR4_0_0
GCF_005037845.1	WP_000591355.1	HVR1_0_0	HVR2_0_0	HVR3_0_1	HVR4_0_0
GCF_005156265.1	WP_000591359.1	HVR1_0_0	HVR2_0_0	HVR3_0_0	HVR4_0_0
GCF_005221505.1	WP_000591342.1	HVR1_0_1	HVR2_0_1	HVR3_1_0	HVR4_0_0
GCF_005221525.1	WP_000591342.1	HVR1_0_1	HVR2_0_1	HVR3_1_0	HVR4_0_0
GCF_005221545.1	WP_000591342.1	HVR1_0_1	HVR2_0_1	HVR3_1_0	HVR4_0_0
GCF_005221565.1	WP_000591342.1	HVR1_0_1	HVR2_0_1	HVR3_1_0	HVR4_0_0
GCF_005221585.1	WP_000591342.1	HVR1_0_1	HVR2_0_1	HVR3_1_0	HVR4_0_0
GCF_005221605.1	WP_000591342.1	HVR1_0_1	HVR2_0_1	HVR3_1_0	HVR4_0_0
GCF_005221625.1	WP_000591342.1	HVR1_0_1	HVR2_0_1	HVR3_1_0	HVR4_0_0
GCF_005221645.1	WP_000591342.1	HVR1_0_1	HVR2_0_1	HVR3_1_0	HVR4_0_0
GCF_005221665.1	WP_000591342.1	HVR1_0_1	HVR2_0_1	HVR3_1_0	HVR4_0_0
GCF_005221685.1	WP_000591342.1	HVR1_0_1	HVR2_0_1	HVR3_1_0	HVR4_0_0
GCF_005221705.1	WP_000591342.1	HVR1_0_1	HVR2_0_1	HVR3_1_0	HVR4_0_0
GCF_005221725.1	WP_000591342.1	HVR1_0_1	HVR2_0_1	HVR3_1_0	HVR4_0_0
GCF_005221745.1	WP_000591342.1	HVR1_0_1	HVR2_0_1	HVR3_1_0	HVR4_0_0
GCF_005221765.1	WP_000591342.1	HVR1_0_1	HVR2_0_1	HVR3_1_0	HVR4_0_0
GCF_005221785.1	WP_000591342.1	HVR1_0_1	HVR2_0_1	HVR3_1_0	HVR4_0_0
GCF_005221805.1	WP_000591342.1	HVR1_0_1	HVR2_0_1	HVR3_1_0	HVR4_0_0
GCF_005221825.1	WP_000591342.1	HVR1_0_1	HVR2_0_1	HVR3_1_0	HVR4_0_0
GCF_005221845.1	WP_000591342.1	HVR1_0_1	HVR2_0_1	HVR3_1_0	HVR4_0_0
GCF_005221865.1	WP_000591342.1	HVR1_0_1	HVR2_0_1	HVR3_1_0	HVR4_0_0
GCF_005221885.1	WP_000591342.1	HVR1_0_1	HVR2_0_1	HVR3_1_0	HVR4_0_0
GCF_005221905.1	WP_000591342.1	HVR1_0_1	HVR2_0_1	HVR3_1_0	HVR4_0_0
GCF_005221925.1	WP_000591342.1	HVR1_0_1	HVR2_0_1	HVR3_1_0	HVR4_0_0
GCF_005221945.1	WP_000591342.1	HVR1_0_1	HVR2_0_1	HVR3_1_0	HVR4_0_0
GCF_005221965.1	WP_000591342.1	HVR1_0_1	HVR2_0_1	HVR3_1_0	HVR4_0_0
GCF_005221985.1	WP_000591342.1	HVR1_0_1	HVR2_0_1	HVR3_1_0	HVR4_0_0
GCF_005222005.1	WP_000591342.1	HVR1_0_1	HVR2_0_1	HVR3_1_0	HVR4_0_0
GCF_005222025.1	WP_000591342.1	HVR1_0_1	HVR2_0_1	HVR3_1_0	HVR4_0_0
GCF_005222045.1	WP_000591342.1	HVR1_0_1	HVR2_0_1	HVR3_1_0	HVR4_0_0
GCF_005222065.1	WP_000591342.1	HVR1_0_1	HVR2_0_1	HVR3_1_0	HVR4_0_0
GCF_005222265.1	WP_000591342.1	HVR1_0_1	HVR2_0_1	HVR3_1_0	HVR4_0_0
GCF_005222285.1	WP_000591342.1	HVR1_0_1	HVR2_0_1	HVR3_1_0	HVR4_0_0
GCF_005222305.1	WP_000591342.1	HVR1_0_1	HVR2_0_1	HVR3_1_0	HVR4_0_0
GCF_005222325.1	WP_000591342.1	HVR1_0_1	HVR2_0_1	HVR3_1_0	HVR4_0_0
GCF_005222345.1	WP_000591342.1	HVR1_0_1	HVR2_0_1	HVR3_1_0	HVR4_0_0
GCF_005222365.1	WP_000591342.1	HVR1_0_1	HVR2_0_1	HVR3_1_0	HVR4_0_0
GCF_005222385.1	WP_000591342.1	HVR1_0_1	HVR2_0_1	HVR3_1_0	HVR4_0_0
GCF_005222405.1	WP_000591342.1	HVR1_0_1	HVR2_0_1	HVR3_1_0	HVR4_0_0
GCF_005222425.1	WP_000591342.1	HVR1_0_1	HVR2_0_1	HVR3_1_0	HVR4_0_0
GCF_005222445.1	WP_000591342.1	HVR1_0_1	HVR2_0_1	HVR3_1_0	HVR4_0_0
GCF_005383105.2	WP_001366808.1	HVR1_0_0	HVR2_0_0	HVR3_0_0	HVR4_0_0
GCF_005389605.2	WP_000591355.1	HVR1_0_0	HVR2_0_0	HVR3_0_1	HVR4_0_0
GCF_005391285.2	WP_000591355.1	HVR1_0_0	HVR2_0_0	HVR3_0_1	HVR4_0_0
GCF_005393605.2	WP_000591355.1	HVR1_0_0	HVR2_0_0	HVR3_0_1	HVR4_0_0
GCF_005396225.2	WP_137564380.1	HVR1_0_0	HVR2_0_0	HVR3_0_1	HVR4_0_0
GCF_005484365.1	WP_000591355.1	HVR1_0_0	HVR2_0_0	HVR3_0_1	HVR4_0_0
GCF_005671355.1	WP_000591355.1	HVR1_0_0	HVR2_0_0	HVR3_0_1	HVR4_0_0
GCF_005885915.1	WP_000591342.1	HVR1_0_1	HVR2_0_1	HVR3_1_0	HVR4_0_0
GCF_005885955.1	WP_000591342.1	HVR1_0_1	HVR2_0_1	HVR3_1_0	HVR4_0_0
GCF_005886035.1	WP_001366808.1	HVR1_0_0	HVR2_0_0	HVR3_0_0	HVR4_0_0
GCF_005890115.1	WP_000591359.1	HVR1_0_0	HVR2_0_0	HVR3_0_0	HVR4_0_0
GCF_005954605.1	WP_000591359.1	HVR1_0_0	HVR2_0_0	HVR3_0_0	HVR4_0_0
GCF_005954625.1	WP_000591359.1	HVR1_0_0	HVR2_0_0	HVR3_0_0	HVR4_0_0
GCF_005954725.1	WP_000591359.1	HVR1_0_0	HVR2_0_0	HVR3_0_0	HVR4_0_0
GCF_006088875.1	WP_001296629.1	HVR1_0_1	HVR2_0_1	HVR3_1_1	HVR4_0_0
GCF_006337025.1	WP_000591355.1	HVR1_0_0	HVR2_0_0	HVR3_0_1	HVR4_0_0
GCF_006351885.1	WP_016235454.1	HVR1_0_0	HVR2_0_0	HVR3_0_0	HVR4_0_0
GCF_006352265.1	WP_000591355.1	HVR1_0_0	HVR2_0_0	HVR3_0_1	HVR4_0_0
GCF_006364695.1	WP_000591366.1	HVR1_0_0	HVR2_0_0	HVR3_0_1	HVR4_0_0
GCF_006536085.2	WP_000591355.1	HVR1_0_0	HVR2_0_0	HVR3_0_1	HVR4_0_0
GCF_006537505.2	WP_000591355.1	HVR1_0_0	HVR2_0_0	HVR3_0_1	HVR4_0_0
GCF_006777045.1	WP_016235454.1	HVR1_0_0	HVR2_0_0	HVR3_0_0	HVR4_0_0
GCF_006777065.1	WP_000591355.1	HVR1_0_0	HVR2_0_0	HVR3_0_1	HVR4_0_0
GCF_006777085.1	WP_001318168.1	HVR1_2_0	HVR2_0_3	HVR3_3_0	HVR4_0_4
GCF_006874785.1	WP_000591342.1	HVR1_0_1	HVR2_0_1	HVR3_1_0	HVR4_0_0
GCF_006965465.1	WP_001366808.1	HVR1_0_0	HVR2_0_0	HVR3_0_0	HVR4_0_0
GCF_007012305.1	WP_000591359.1	HVR1_0_0	HVR2_0_0	HVR3_0_0	HVR4_0_0
GCF_007632435.1	WP_000591359.1	HVR1_0_0	HVR2_0_0	HVR3_0_0	HVR4_0_0
GCF_007833255.1	WP_000591379.1	HVR1_0_1	HVR2_0_2	HVR3_1_1	HVR4_0_2
GCF_007833295.1	WP_000591379.1	HVR1_0_1	HVR2_0_2	HVR3_1_1	HVR4_0_2
GCF_007922655.1	WP_000591342.1	HVR1_0_1	HVR2_0_1	HVR3_1_0	HVR4_0_0
GCF_007954215.2	WP_000591355.1	HVR1_0_0	HVR2_0_0	HVR3_0_1	HVR4_0_0
GCF_007990655.1	WP_000591365.1	HVR1_0_0	HVR2_0_0	HVR3_0_1	HVR4_0_0
GCF_007995175.1	WP_000591359.1	HVR1_0_0	HVR2_0_0	HVR3_0_0	HVR4_0_0
GCF_008033295.1	WP_000591359.1	HVR1_0_0	HVR2_0_0	HVR3_0_0	HVR4_0_0
GCF_008033315.1	WP_000591359.1	HVR1_0_0	HVR2_0_0	HVR3_0_0	HVR4_0_0
GCF_008042015.2	WP_000591355.1	HVR1_0_0	HVR2_0_0	HVR3_0_1	HVR4_0_0
GCF_008065435.1	WP_047085182.1	HVR1_0_0	HVR2_0_0	HVR3_0_0	HVR4_0_0
GCF_008065455.1	WP_000593013.1	HVR1_2_1	HVR2_0_3	HVR3_3_0	HVR4_0_3
GCF_008080655.1	WP_000591359.1	HVR1_0_0	HVR2_0_0	HVR3_0_0	HVR4_0_0
GCF_008124085.1	WP_001305033.1	HVR1_0_1	HVR2_0_2	HVR3_1_1	HVR4_0_1
GCF_008124105.1	WP_000591359.1	HVR1_0_0	HVR2_0_0	HVR3_0_0	HVR4_0_0
GCF_008124125.1	WP_000591359.1	HVR1_0_0	HVR2_0_0	HVR3_0_0	HVR4_0_0
GCF_008124145.1	WP_000591359.1	HVR1_0_0	HVR2_0_0	HVR3_0_0	HVR4_0_0
GCF_008124165.1	WP_000591359.1	HVR1_0_0	HVR2_0_0	HVR3_0_0	HVR4_0_0
GCF_008124185.1	WP_000591359.1	HVR1_0_0	HVR2_0_0	HVR3_0_0	HVR4_0_0
GCF_008124205.1	WP_000591359.1	HVR1_0_0	HVR2_0_0	HVR3_0_0	HVR4_0_0
GCF_008124225.1	WP_000591359.1	HVR1_0_0	HVR2_0_0	HVR3_0_0	HVR4_0_0
GCF_008124245.1	WP_000591359.1	HVR1_0_0	HVR2_0_0	HVR3_0_0	HVR4_0_0
GCF_008124285.1	WP_000591359.1	HVR1_0_0	HVR2_0_0	HVR3_0_0	HVR4_0_0
GCF_008124305.1	WP_000591359.1	HVR1_0_0	HVR2_0_0	HVR3_0_0	HVR4_0_0
GCF_008124325.1	WP_000591359.1	HVR1_0_0	HVR2_0_0	HVR3_0_0	HVR4_0_0
GCF_008124345.1	WP_000591359.1	HVR1_0_0	HVR2_0_0	HVR3_0_0	HVR4_0_0
GCF_008124385.1	WP_000591359.1	HVR1_0_0	HVR2_0_0	HVR3_0_0	HVR4_0_0
GCF_008124405.1	WP_000591359.1	HVR1_0_0	HVR2_0_0	HVR3_0_0	HVR4_0_0
GCF_008124425.1	WP_000591359.1	HVR1_0_0	HVR2_0_0	HVR3_0_0	HVR4_0_0
GCF_008152105.1	WP_000591346.1	HVR1_0_0	HVR2_0_0	HVR3_0_0	HVR4_0_0
GCF_008329665.1	WP_000593011.1	HVR1_2_1	HVR2_0_3	HVR3_3_0	HVR4_0_3
GCF_008370755.1	WP_053888039.1	HVR1_0_0	HVR2_0_0	HVR3_0_0	HVR4_0_0
GCF_008375335.1	WP_000591359.1	HVR1_0_0	HVR2_0_0	HVR3_0_0	HVR4_0_0
GCF_008462425.1	WP_000591342.1	HVR1_0_1	HVR2_0_1	HVR3_1_0	HVR4_0_0
GCF_008632555.1	WP_000591359.1	HVR1_0_0	HVR2_0_0	HVR3_0_0	HVR4_0_0
GCF_008632575.1	WP_000591359.1	HVR1_0_0	HVR2_0_0	HVR3_0_0	HVR4_0_0
GCF_008632595.1	WP_000591379.1	HVR1_0_1	HVR2_0_2	HVR3_1_1	HVR4_0_2
GCF_008634095.2	WP_000591372.1	HVR1_0_1	HVR2_0_1	HVR3_1_0	HVR4_0_0
GCF_008635785.2	WP_000591372.1	HVR1_0_1	HVR2_0_1	HVR3_1_0	HVR4_0_0
GCF_008642395.1	WP_001366808.1	HVR1_0_0	HVR2_0_0	HVR3_0_0	HVR4_0_0
GCF_008642415.1	WP_000591355.1	HVR1_0_0	HVR2_0_0	HVR3_0_1	HVR4_0_0
GCF_008727135.1	WP_000591342.1	HVR1_0_1	HVR2_0_1	HVR3_1_0	HVR4_0_0
GCF_008727155.1	WP_000591342.1	HVR1_0_1	HVR2_0_1	HVR3_1_0	HVR4_0_0
GCF_008727175.1	WP_000591342.1	HVR1_0_1	HVR2_0_1	HVR3_1_0	HVR4_0_0
GCF_008727195.1	WP_000591342.1	HVR1_0_1	HVR2_0_1	HVR3_1_0	HVR4_0_0
GCF_008761455.2	WP_000591359.1	HVR1_0_0	HVR2_0_0	HVR3_0_0	HVR4_0_0
GCF_008761475.2	WP_000591359.1	HVR1_0_0	HVR2_0_0	HVR3_0_0	HVR4_0_0
GCF_008761495.2	WP_000591359.1	HVR1_0_0	HVR2_0_0	HVR3_0_0	HVR4_0_0
GCF_008761515.1	WP_096549201.1	HVR1_0_0	HVR2_0_0	HVR3_0_1	HVR4_0_0
GCF_008761535.2	WP_000591355.1	HVR1_0_0	HVR2_0_0	HVR3_0_1	HVR4_0_0
GCF_008807135.1	WP_000591359.1	HVR1_0_0	HVR2_0_0	HVR3_0_0	HVR4_0_0
GCF_008807655.1	WP_001366808.1	HVR1_0_0	HVR2_0_0	HVR3_0_0	HVR4_0_0
GCF_008823185.1	WP_000591359.1	HVR1_0_0	HVR2_0_0	HVR3_0_0	HVR4_0_0
GCF_008824125.1	WP_000591359.1	HVR1_0_0	HVR2_0_0	HVR3_0_0	HVR4_0_0
GCF_008925965.1	WP_000591342.1	HVR1_0_1	HVR2_0_1	HVR3_1_0	HVR4_0_0
GCF_008926085.1	WP_000591342.1	HVR1_0_1	HVR2_0_1	HVR3_1_0	HVR4_0_0
GCF_008926105.1	WP_000591342.1	HVR1_0_1	HVR2_0_1	HVR3_1_0	HVR4_0_0
GCF_008926125.1	WP_000591342.1	HVR1_0_1	HVR2_0_1	HVR3_1_0	HVR4_0_0
GCF_008926145.1	WP_000591342.1	HVR1_0_1	HVR2_0_1	HVR3_1_0	HVR4_0_0
GCF_008926165.1	WP_000591342.1	HVR1_0_1	HVR2_0_1	HVR3_1_0	HVR4_0_0
GCF_008926185.1	WP_000591342.1	HVR1_0_1	HVR2_0_1	HVR3_1_0	HVR4_0_0
GCF_008926305.1	WP_000591342.1	HVR1_0_1	HVR2_0_1	HVR3_1_0	HVR4_0_0
GCF_008931135.1	WP_000591342.1	HVR1_0_1	HVR2_0_1	HVR3_1_0	HVR4_0_0
GCF_008931185.1	WP_000591342.1	HVR1_0_1	HVR2_0_1	HVR3_1_0	HVR4_0_0
GCF_008931725.1	WP_000591375.1	HVR1_0_0	HVR2_0_0	HVR3_0_0	HVR4_0_0
GCF_008931745.1	WP_000591375.1	HVR1_0_0	HVR2_0_0	HVR3_0_0	HVR4_0_0
GCF_008931765.1	WP_000591375.1	HVR1_0_0	HVR2_0_0	HVR3_0_0	HVR4_0_0
GCF_008931865.1	WP_000591375.1	HVR1_0_0	HVR2_0_0	HVR3_0_0	HVR4_0_0
GCF_008949495.1	WP_000591346.1	HVR1_0_0	HVR2_0_0	HVR3_0_0	HVR4_0_0
GCF_009363035.1	WP_000591359.1	HVR1_0_0	HVR2_0_0	HVR3_0_0	HVR4_0_0
GCF_009395265.1	WP_000591359.1	HVR1_0_0	HVR2_0_0	HVR3_0_0	HVR4_0_0
GCF_009431955.1	WP_000591342.1	HVR1_0_1	HVR2_0_1	HVR3_1_0	HVR4_0_0
GCF_009432215.1	WP_000591342.1	HVR1_0_1	HVR2_0_1	HVR3_1_0	HVR4_0_0
GCF_009432415.1	WP_000591342.1	HVR1_0_1	HVR2_0_1	HVR3_1_0	HVR4_0_0
GCF_009432635.1	WP_000591342.1	HVR1_0_1	HVR2_0_1	HVR3_1_0	HVR4_0_0
GCF_009432795.1	WP_000591342.1	HVR1_0_1	HVR2_0_1	HVR3_1_0	HVR4_0_0
GCF_009432915.1	WP_000591342.1	HVR1_0_1	HVR2_0_1	HVR3_1_0	HVR4_0_0
GCF_009433135.1	WP_000591342.1	HVR1_0_1	HVR2_0_1	HVR3_1_0	HVR4_0_0
GCF_009577985.1	WP_001296629.1	HVR1_0_1	HVR2_0_1	HVR3_1_1	HVR4_0_0
GCF_009618015.1	WP_096307398.1	HVR1_0_0	HVR2_0_0	HVR3_0_1	HVR4_0_0
GCF_009627495.1	WP_000591342.1	HVR1_0_1	HVR2_0_1	HVR3_1_0	HVR4_0_0
GCF_009648495.1	WP_000591359.1	HVR1_0_0	HVR2_0_0	HVR3_0_0	HVR4_0_0
GCF_009650035.1	WP_000591366.1	HVR1_0_0	HVR2_0_0	HVR3_0_1	HVR4_0_0
GCF_009650175.1	WP_000591342.1	HVR1_0_1	HVR2_0_1	HVR3_1_0	HVR4_0_0
GCF_009664185.1	WP_000591359.1	HVR1_0_0	HVR2_0_0	HVR3_0_0	HVR4_0_0
GCF_009664205.1	WP_000591359.1	HVR1_0_0	HVR2_0_0	HVR3_0_0	HVR4_0_0
GCF_009664305.1	WP_000591342.1	HVR1_0_1	HVR2_0_1	HVR3_1_0	HVR4_0_0
GCF_009664455.1	WP_000591342.1	HVR1_0_1	HVR2_0_1	HVR3_1_0	HVR4_0_0
GCF_009671045.1	WP_000591366.1	HVR1_0_0	HVR2_0_0	HVR3_0_1	HVR4_0_0
GCF_009671125.1	WP_154167142.1	HVR1_0_0	HVR2_0_0	HVR3_0_1	HVR4_0_0
GCF_009720465.1	WP_000591359.1	HVR1_0_0	HVR2_0_0	HVR3_0_0	HVR4_0_0
GCF_009720605.1	WP_000591355.1	HVR1_0_0	HVR2_0_0	HVR3_0_1	HVR4_0_0
GCF_009728565.1	WP_000591355.1	HVR1_0_0	HVR2_0_0	HVR3_0_1	HVR4_0_0
GCF_009738455.1	WP_000591342.1	HVR1_0_1	HVR2_0_1	HVR3_1_0	HVR4_0_0
GCF_009761715.1	WP_000591355.1	HVR1_0_0	HVR2_0_0	HVR3_0_1	HVR4_0_0
GCF_009762385.1	WP_000591359.1	HVR1_0_0	HVR2_0_0	HVR3_0_0	HVR4_0_0
GCF_009832885.1	WP_000591359.1	HVR1_0_0	HVR2_0_0	HVR3_0_0	HVR4_0_0
GCF_009866925.2	WP_000591359.1	HVR1_0_0	HVR2_0_0	HVR3_0_0	HVR4_0_0
GCF_009866945.2	WP_000591359.1	HVR1_0_0	HVR2_0_0	HVR3_0_0	HVR4_0_0
GCF_009867015.2	WP_000591359.1	HVR1_0_0	HVR2_0_0	HVR3_0_0	HVR4_0_0
GCF_009867035.2	WP_000591355.1	HVR1_0_0	HVR2_0_0	HVR3_0_1	HVR4_0_0
GCF_009905135.1	WP_000591359.1	HVR1_0_0	HVR2_0_0	HVR3_0_0	HVR4_0_0
GCF_009905355.1	WP_000591359.1	HVR1_0_0	HVR2_0_0	HVR3_0_0	HVR4_0_0
GCF_009909465.1	WP_000591359.1	HVR1_0_0	HVR2_0_0	HVR3_0_0	HVR4_0_0
GCF_009909485.1	WP_000591355.1	HVR1_0_0	HVR2_0_0	HVR3_0_1	HVR4_0_0
GCF_009909505.1	WP_000591349.1	HVR1_0_1	HVR2_0_1	HVR3_1_0	HVR4_0_0
GCF_009913415.1	WP_000591355.1	HVR1_0_0	HVR2_0_0	HVR3_0_1	HVR4_0_0
GCF_009931235.1	WP_000591342.1	HVR1_0_1	HVR2_0_1	HVR3_1_0	HVR4_0_0
GCF_009948655.1	WP_000591355.1	HVR1_0_0	HVR2_0_0	HVR3_0_1	HVR4_0_0
GCF_009949145.1	WP_000591355.1	HVR1_0_0	HVR2_0_0	HVR3_0_1	HVR4_0_0
GCF_009950125.1	WP_000591359.1	HVR1_0_0	HVR2_0_0	HVR3_0_0	HVR4_0_0
GCF_009950475.1	WP_000591355.1	HVR1_0_0	HVR2_0_0	HVR3_0_1	HVR4_0_0
GCF_009950805.1	WP_000591355.1	HVR1_0_0	HVR2_0_0	HVR3_0_1	HVR4_0_0
GCF_009951245.1	WP_000591355.1	HVR1_0_0	HVR2_0_0	HVR3_0_1	HVR4_0_0
GCF_009951745.1	WP_000591355.1	HVR1_0_0	HVR2_0_0	HVR3_0_1	HVR4_0_0
GCF_009952125.1	WP_000591359.1	HVR1_0_0	HVR2_0_0	HVR3_0_0	HVR4_0_0
GCF_010092405.1	WP_000591359.1	HVR1_0_0	HVR2_0_0	HVR3_0_0	HVR4_0_0
GCF_010092965.1	WP_016235454.1	HVR1_0_0	HVR2_0_0	HVR3_0_0	HVR4_0_0
GCF_010365325.1	WP_001305033.1	HVR1_0_1	HVR2_0_2	HVR3_1_1	HVR4_0_1
GCF_010365345.1	WP_000591359.1	HVR1_0_0	HVR2_0_0	HVR3_0_0	HVR4_0_0
GCF_010365365.1	WP_000591355.1	HVR1_0_0	HVR2_0_0	HVR3_0_1	HVR4_0_0
GCF_010365385.1	WP_016235454.1	HVR1_0_0	HVR2_0_0	HVR3_0_0	HVR4_0_0
GCF_010365405.1	WP_000591355.1	HVR1_0_0	HVR2_0_0	HVR3_0_1	HVR4_0_0
GCF_010365425.1	WP_000591359.1	HVR1_0_0	HVR2_0_0	HVR3_0_0	HVR4_0_0
GCF_010365465.1	WP_000591355.1	HVR1_0_0	HVR2_0_0	HVR3_0_1	HVR4_0_0
GCF_010365485.1	WP_000591359.1	HVR1_0_0	HVR2_0_0	HVR3_0_0	HVR4_0_0
GCF_010365525.1	WP_000591359.1	HVR1_0_0	HVR2_0_0	HVR3_0_0	HVR4_0_0
GCF_010365545.1	WP_000591355.1	HVR1_0_0	HVR2_0_0	HVR3_0_1	HVR4_0_0
GCF_010509415.1	WP_000591359.1	HVR1_0_0	HVR2_0_0	HVR3_0_0	HVR4_0_0
GCF_010668985.1	WP_000591378.1	HVR1_0_1	HVR2_0_2	HVR3_1_1	HVR4_0_1
GCF_010669005.1	WP_000591355.1	HVR1_0_0	HVR2_0_0	HVR3_0_1	HVR4_0_0
GCF_010669025.1	WP_160399478.1	HVR1_0_1	HVR2_0_1	HVR3_0_0	HVR4_0_0
GCF_010724935.1	WP_001296629.1	HVR1_0_1	HVR2_0_1	HVR3_1_1	HVR4_0_0
GCF_010725305.1	WP_001296629.1	HVR1_0_1	HVR2_0_1	HVR3_1_1	HVR4_0_0
GCF_011022275.1	WP_001366808.1	HVR1_0_0	HVR2_0_0	HVR3_0_0	HVR4_0_0
GCF_011044355.1	WP_001523625.1	HVR1_0_1	HVR2_0_1	HVR3_1_1	HVR4_0_0
GCF_011045215.1	WP_000591358.1	HVR1_0_0	HVR2_0_0	HVR3_0_0	HVR4_0_0
GCF_011045235.1	WP_059321258.1	HVR1_0_1	HVR2_0_1	HVR3_1_0	HVR4_0_0
GCF_011045255.1	WP_021523320.1	HVR1_0_0	HVR2_0_5	HVR3_1_0	HVR4_0_0
GCF_011045275.1	WP_021523320.1	HVR1_0_0	HVR2_0_5	HVR3_1_0	HVR4_0_0
GCF_011045295.1	WP_021523320.1	HVR1_0_0	HVR2_0_5	HVR3_1_0	HVR4_0_0
GCF_011045475.1	WP_000591359.1	HVR1_0_0	HVR2_0_0	HVR3_0_0	HVR4_0_0
GCF_011064575.1	WP_000591355.1	HVR1_0_0	HVR2_0_0	HVR3_0_1	HVR4_0_0
GCF_011067085.1	WP_000591359.1	HVR1_0_0	HVR2_0_0	HVR3_0_0	HVR4_0_0
GCF_011330935.2	WP_001296629.1	HVR1_0_1	HVR2_0_1	HVR3_1_1	HVR4_0_0
GCF_011331065.1	WP_000591359.1	HVR1_0_0	HVR2_0_0	HVR3_0_0	HVR4_0_0
GCF_011331215.2	WP_001296629.1	HVR1_0_1	HVR2_0_1	HVR3_1_1	HVR4_0_0
GCF_011383085.1	WP_000591355.1	HVR1_0_0	HVR2_0_0	HVR3_0_1	HVR4_0_0
GCF_011403355.1	WP_000591374.1	HVR1_0_0	HVR2_0_0	HVR3_0_0	HVR4_0_0
GCF_011404895.1	WP_000591359.1	HVR1_0_0	HVR2_0_0	HVR3_0_0	HVR4_0_0
GCF_011492885.1	WP_112912593.1	HVR1_0_0	HVR2_0_0	HVR3_0_0	HVR4_0_0
GCF_011492925.1	WP_000591355.1	HVR1_0_0	HVR2_0_0	HVR3_0_1	HVR4_0_0
GCF_011492985.1	WP_000591359.1	HVR1_0_0	HVR2_0_0	HVR3_0_0	HVR4_0_0
GCF_011769865.1	WP_000591359.1	HVR1_0_0	HVR2_0_0	HVR3_0_0	HVR4_0_0
GCF_011996085.1	WP_000591366.1	HVR1_0_0	HVR2_0_0	HVR3_0_1	HVR4_0_0
GCF_012044775.1	WP_000591355.1	HVR1_0_0	HVR2_0_0	HVR3_0_1	HVR4_0_0
GCF_012149945.1	WP_000591376.1	HVR1_0_1	HVR2_0_2	HVR3_1_1	HVR4_0_2
GCF_012221365.1	WP_000591366.1	HVR1_0_0	HVR2_0_0	HVR3_0_1	HVR4_0_0
GCF_012221565.1	WP_000591366.1	HVR1_0_0	HVR2_0_0	HVR3_0_1	HVR4_0_0
GCF_012516455.1	WP_000591355.1	HVR1_0_0	HVR2_0_0	HVR3_0_1	HVR4_0_0
GCF_012537835.1	WP_000591359.1	HVR1_0_0	HVR2_0_0	HVR3_0_0	HVR4_0_0
GCF_012915625.1	WP_000591342.1	HVR1_0_1	HVR2_0_1	HVR3_1_0	HVR4_0_0
GCF_012934435.1	WP_001366808.1	HVR1_0_0	HVR2_0_0	HVR3_0_0	HVR4_0_0
GCF_012934455.1	WP_001366808.1	HVR1_0_0	HVR2_0_0	HVR3_0_0	HVR4_0_0
GCF_012934475.1	WP_000591379.1	HVR1_0_1	HVR2_0_2	HVR3_1_1	HVR4_0_2
GCF_012934495.1	WP_001366808.1	HVR1_0_0	HVR2_0_0	HVR3_0_0	HVR4_0_0
GCF_012934515.1	WP_000591376.1	HVR1_0_1	HVR2_0_2	HVR3_1_1	HVR4_0_2
GCF_012934535.1	WP_001305033.1	HVR1_0_1	HVR2_0_2	HVR3_1_1	HVR4_0_1
GCF_012934555.1	WP_021532167.1	HVR1_0_1	HVR2_0_2	HVR3_1_1	HVR4_0_2
GCF_012934575.1	WP_000591359.1	HVR1_0_0	HVR2_0_0	HVR3_0_0	HVR4_0_0
GCF_012934595.1	WP_000591379.1	HVR1_0_1	HVR2_0_2	HVR3_1_1	HVR4_0_2
GCF_012934615.1	WP_000591379.1	HVR1_0_1	HVR2_0_2	HVR3_1_1	HVR4_0_2
GCF_012934635.1	WP_001523625.1	HVR1_0_1	HVR2_0_1	HVR3_1_1	HVR4_0_0
GCF_012934675.1	WP_000591359.1	HVR1_0_0	HVR2_0_0	HVR3_0_0	HVR4_0_0
GCF_012934695.1	WP_000591361.1	HVR1_0_0	HVR2_0_0	HVR3_0_0	HVR4_0_0
GCF_012934715.1	WP_000591367.1	HVR1_0_0	HVR2_0_0	HVR3_0_0	HVR4_0_0
GCF_012934765.1	WP_000591376.1	HVR1_0_1	HVR2_0_2	HVR3_1_1	HVR4_0_2
GCF_012934785.1	WP_001305033.1	HVR1_0_1	HVR2_0_2	HVR3_1_1	HVR4_0_1
GCF_012974525.1	WP_000591359.1	HVR1_0_0	HVR2_0_0	HVR3_0_0	HVR4_0_0
GCF_012974565.1	WP_001305033.1	HVR1_0_1	HVR2_0_2	HVR3_1_1	HVR4_0_1
GCF_012974805.1	WP_001305033.1	HVR1_0_1	HVR2_0_2	HVR3_1_1	HVR4_0_1
GCF_013004045.1	WP_000591378.1	HVR1_0_1	HVR2_0_2	HVR3_1_1	HVR4_0_1
GCF_013084945.1	WP_000591379.1	HVR1_0_1	HVR2_0_2	HVR3_1_1	HVR4_0_2
GCF_013085025.1	WP_000591367.1	HVR1_0_0	HVR2_0_0	HVR3_0_0	HVR4_0_0
GCF_013085185.1	WP_000591355.1	HVR1_0_0	HVR2_0_0	HVR3_0_1	HVR4_0_0
GCF_013085205.1	WP_001305033.1	HVR1_0_1	HVR2_0_2	HVR3_1_1	HVR4_0_1
GCF_013085865.1	WP_000591355.1	HVR1_0_0	HVR2_0_0	HVR3_0_1	HVR4_0_0
GCF_013085905.2	WP_000591376.1	HVR1_0_1	HVR2_0_2	HVR3_1_1	HVR4_0_2
GCF_013112335.1	WP_171284520.1	HVR1_0_0	HVR2_0_0	HVR3_0_0	HVR4_0_0
GCF_013122565.1	WP_171460011.1	HVR1_0_0	HVR2_0_0	HVR3_0_0	HVR4_0_0
GCF_013166995.1	WP_000591359.1	HVR1_0_0	HVR2_0_0	HVR3_0_0	HVR4_0_0
GCF_013167035.1	WP_000591359.1	HVR1_0_0	HVR2_0_0	HVR3_0_0	HVR4_0_0
GCF_013167055.1	WP_000591359.1	HVR1_0_0	HVR2_0_0	HVR3_0_0	HVR4_0_0
GCF_013167075.1	WP_000591359.1	HVR1_0_0	HVR2_0_0	HVR3_0_0	HVR4_0_0
GCF_013167155.1	WP_000591342.1	HVR1_0_1	HVR2_0_1	HVR3_1_0	HVR4_0_0
GCF_013167175.1	WP_000591342.1	HVR1_0_1	HVR2_0_1	HVR3_1_0	HVR4_0_0
GCF_013167195.1	WP_000591342.1	HVR1_0_1	HVR2_0_1	HVR3_1_0	HVR4_0_0
GCF_013167235.1	WP_000591342.1	HVR1_0_1	HVR2_0_1	HVR3_1_0	HVR4_0_0
GCF_013167255.1	WP_000591349.1	HVR1_0_1	HVR2_0_1	HVR3_1_0	HVR4_0_0
GCF_013167275.1	WP_000591342.1	HVR1_0_1	HVR2_0_1	HVR3_1_0	HVR4_0_0
GCF_013167295.1	WP_000591342.1	HVR1_0_1	HVR2_0_1	HVR3_1_0	HVR4_0_0
GCF_013167315.1	WP_000591342.1	HVR1_0_1	HVR2_0_1	HVR3_1_0	HVR4_0_0
GCF_013167335.1	WP_000591342.1	HVR1_0_1	HVR2_0_1	HVR3_1_0	HVR4_0_0
GCF_013167355.1	WP_000591342.1	HVR1_0_1	HVR2_0_1	HVR3_1_0	HVR4_0_0
GCF_013167375.1	WP_000591349.1	HVR1_0_1	HVR2_0_1	HVR3_1_0	HVR4_0_0
GCF_013167395.1	WP_000591342.1	HVR1_0_1	HVR2_0_1	HVR3_1_0	HVR4_0_0
GCF_013167415.1	WP_000591342.1	HVR1_0_1	HVR2_0_1	HVR3_1_0	HVR4_0_0
GCF_013167435.1	WP_000591342.1	HVR1_0_1	HVR2_0_1	HVR3_1_0	HVR4_0_0
GCF_013167455.1	WP_000591342.1	HVR1_0_1	HVR2_0_1	HVR3_1_0	HVR4_0_0
GCF_013167475.1	WP_000591342.1	HVR1_0_1	HVR2_0_1	HVR3_1_0	HVR4_0_0
GCF_013167495.1	WP_000591349.1	HVR1_0_1	HVR2_0_1	HVR3_1_0	HVR4_0_0
GCF_013167515.1	WP_000591342.1	HVR1_0_1	HVR2_0_1	HVR3_1_0	HVR4_0_0
GCF_013167535.1	WP_000591342.1	HVR1_0_1	HVR2_0_1	HVR3_1_0	HVR4_0_0
GCF_013167555.1	WP_000591349.1	HVR1_0_1	HVR2_0_1	HVR3_1_0	HVR4_0_0
GCF_013167575.1	WP_000591342.1	HVR1_0_1	HVR2_0_1	HVR3_1_0	HVR4_0_0
GCF_013167595.1	WP_000591342.1	HVR1_0_1	HVR2_0_1	HVR3_1_0	HVR4_0_0
GCF_013167615.1	WP_000591342.1	HVR1_0_1	HVR2_0_1	HVR3_1_0	HVR4_0_0
GCF_013167635.1	WP_000591342.1	HVR1_0_1	HVR2_0_1	HVR3_1_0	HVR4_0_0
GCF_013167655.1	WP_000591342.1	HVR1_0_1	HVR2_0_1	HVR3_1_0	HVR4_0_0
GCF_013167675.1	WP_000591342.1	HVR1_0_1	HVR2_0_1	HVR3_1_0	HVR4_0_0
GCF_013167695.1	WP_000591342.1	HVR1_0_1	HVR2_0_1	HVR3_1_0	HVR4_0_0
GCF_013167715.1	WP_000591342.1	HVR1_0_1	HVR2_0_1	HVR3_1_0	HVR4_0_0
GCF_013167735.1	WP_000591342.1	HVR1_0_1	HVR2_0_1	HVR3_1_0	HVR4_0_0
GCF_013167755.1	WP_000591342.1	HVR1_0_1	HVR2_0_1	HVR3_1_0	HVR4_0_0
GCF_013167775.1	WP_000591342.1	HVR1_0_1	HVR2_0_1	HVR3_1_0	HVR4_0_0
GCF_013167795.1	WP_000591349.1	HVR1_0_1	HVR2_0_1	HVR3_1_0	HVR4_0_0
GCF_013167815.1	WP_000591342.1	HVR1_0_1	HVR2_0_1	HVR3_1_0	HVR4_0_0
GCF_013167875.1	WP_000591342.1	HVR1_0_1	HVR2_0_1	HVR3_1_0	HVR4_0_0
GCF_013167935.1	WP_000591349.1	HVR1_0_1	HVR2_0_1	HVR3_1_0	HVR4_0_0
GCF_013167975.1	WP_000591349.1	HVR1_0_1	HVR2_0_1	HVR3_1_0	HVR4_0_0
GCF_013167995.1	WP_000591349.1	HVR1_0_1	HVR2_0_1	HVR3_1_0	HVR4_0_0
GCF_013168015.1	WP_000591349.1	HVR1_0_1	HVR2_0_1	HVR3_1_0	HVR4_0_0
GCF_013168035.1	WP_000591342.1	HVR1_0_1	HVR2_0_1	HVR3_1_0	HVR4_0_0
GCF_013168055.1	WP_000591342.1	HVR1_0_1	HVR2_0_1	HVR3_1_0	HVR4_0_0
GCF_013168075.1	WP_000591342.1	HVR1_0_1	HVR2_0_1	HVR3_1_0	HVR4_0_0
GCF_013168095.1	WP_000591342.1	HVR1_0_1	HVR2_0_1	HVR3_1_0	HVR4_0_0
GCF_013168115.1	WP_000591349.1	HVR1_0_1	HVR2_0_1	HVR3_1_0	HVR4_0_0
GCF_013168135.1	WP_000591342.1	HVR1_0_1	HVR2_0_1	HVR3_1_0	HVR4_0_0
GCF_013168155.1	WP_000591342.1	HVR1_0_1	HVR2_0_1	HVR3_1_0	HVR4_0_0
GCF_013168175.1	WP_000591342.1	HVR1_0_1	HVR2_0_1	HVR3_1_0	HVR4_0_0
GCF_013168195.1	WP_000591342.1	HVR1_0_1	HVR2_0_1	HVR3_1_0	HVR4_0_0
GCF_013168215.1	WP_000591342.1	HVR1_0_1	HVR2_0_1	HVR3_1_0	HVR4_0_0
GCF_013168235.1	WP_000591342.1	HVR1_0_1	HVR2_0_1	HVR3_1_0	HVR4_0_0
GCF_013168255.1	WP_000591342.1	HVR1_0_1	HVR2_0_1	HVR3_1_0	HVR4_0_0
GCF_013201175.1	WP_000591359.1	HVR1_0_0	HVR2_0_0	HVR3_0_0	HVR4_0_0
GCF_013201195.1	WP_000591355.1	HVR1_0_0	HVR2_0_0	HVR3_0_1	HVR4_0_0
GCF_013201235.1	WP_000591359.1	HVR1_0_0	HVR2_0_0	HVR3_0_0	HVR4_0_0
GCF_013201255.1	WP_000591355.1	HVR1_0_0	HVR2_0_0	HVR3_0_1	HVR4_0_0
GCF_013201505.1	WP_000591355.1	HVR1_0_0	HVR2_0_0	HVR3_0_1	HVR4_0_0
GCF_013201525.1	WP_000591359.1	HVR1_0_0	HVR2_0_0	HVR3_0_0	HVR4_0_0
GCF_013282275.1	WP_001366808.1	HVR1_0_0	HVR2_0_0	HVR3_0_0	HVR4_0_0
GCF_013282315.1	WP_118020221.1	HVR1_0_0	HVR2_0_0	HVR3_0_0	HVR4_0_0
GCF_013282335.1	WP_000591367.1	HVR1_0_0	HVR2_0_0	HVR3_0_0	HVR4_0_0
GCF_013282355.1	WP_021523320.1	HVR1_0_0	HVR2_0_5	HVR3_1_0	HVR4_0_0
GCF_013305705.1	WP_016235454.1	HVR1_0_0	HVR2_0_0	HVR3_0_0	HVR4_0_0
GCF_013315675.1	WP_000591376.1	HVR1_0_1	HVR2_0_2	HVR3_1_1	HVR4_0_2
GCF_013315695.1	WP_001572169.1	HVR1_0_0	HVR2_0_0	HVR3_0_0	HVR4_0_0
GCF_013315735.1	WP_174143964.1	HVR1_0_1	HVR2_0_7	HVR3_1_1	HVR4_0_0
GCF_013315975.1	WP_000591355.1	HVR1_0_0	HVR2_0_0	HVR3_0_1	HVR4_0_0
GCF_013315995.1	WP_016232390.1	HVR1_0_0	HVR2_0_0	HVR3_0_0	HVR4_0_0
GCF_013317085.1	WP_000591355.1	HVR1_0_0	HVR2_0_0	HVR3_0_1	HVR4_0_0
GCF_013340785.1	WP_000591349.1	HVR1_0_1	HVR2_0_1	HVR3_1_0	HVR4_0_0
GCF_013340805.1	WP_000591349.1	HVR1_0_1	HVR2_0_1	HVR3_1_0	HVR4_0_0
GCF_013340825.1	WP_000591355.1	HVR1_0_0	HVR2_0_0	HVR3_0_1	HVR4_0_0
GCF_013342925.1	WP_000591346.1	HVR1_0_0	HVR2_0_0	HVR3_0_0	HVR4_0_0
GCF_013343595.1	WP_000591342.1	HVR1_0_1	HVR2_0_1	HVR3_1_0	HVR4_0_0
GCF_013343615.1	WP_000591349.1	HVR1_0_1	HVR2_0_1	HVR3_1_0	HVR4_0_0
GCF_013343635.1	WP_174844923.1	HVR1_0_1	HVR2_0_1	HVR3_1_0	HVR4_0_0
GCF_013357345.1	WP_000591355.1	HVR1_0_0	HVR2_0_0	HVR3_0_1	HVR4_0_0
GCF_013357365.1	WP_000591355.1	HVR1_0_0	HVR2_0_0	HVR3_0_1	HVR4_0_0
GCF_013371685.1	WP_000591355.1	HVR1_0_0	HVR2_0_0	HVR3_0_1	HVR4_0_0
GCF_013371725.1	WP_000591359.1	HVR1_0_0	HVR2_0_0	HVR3_0_0	HVR4_0_0
GCF_013372305.1	WP_000591376.1	HVR1_0_1	HVR2_0_2	HVR3_1_1	HVR4_0_2
GCF_013372325.1	WP_001296629.1	HVR1_0_1	HVR2_0_1	HVR3_1_1	HVR4_0_0
GCF_013372345.1	WP_000591359.1	HVR1_0_0	HVR2_0_0	HVR3_0_0	HVR4_0_0
GCF_013372365.1	WP_176323524.1	HVR1_0_0	HVR2_0_0	HVR3_0_0	HVR4_0_0
GCF_013372385.1	WP_001305033.1	HVR1_0_1	HVR2_0_2	HVR3_1_1	HVR4_0_1
GCF_013372405.1	WP_001296629.1	HVR1_0_1	HVR2_0_1	HVR3_1_1	HVR4_0_0
GCF_013372425.1	WP_001305033.1	HVR1_0_1	HVR2_0_2	HVR3_1_1	HVR4_0_1
GCF_013374235.2	WP_000591359.1	HVR1_0_0	HVR2_0_0	HVR3_0_0	HVR4_0_0
GCF_013374255.1	WP_000591355.1	HVR1_0_0	HVR2_0_0	HVR3_0_1	HVR4_0_0
GCF_013374275.1	WP_000591359.1	HVR1_0_0	HVR2_0_0	HVR3_0_0	HVR4_0_0
GCF_013374295.2	WP_000591359.1	HVR1_0_0	HVR2_0_0	HVR3_0_0	HVR4_0_0
GCF_013374315.1	WP_000591359.1	HVR1_0_0	HVR2_0_0	HVR3_0_0	HVR4_0_0
GCF_013374335.1	WP_000591355.1	HVR1_0_0	HVR2_0_0	HVR3_0_1	HVR4_0_0
GCF_013376575.1	WP_000591389.1	HVR1_0_0	HVR2_0_0	HVR3_0_0	HVR4_0_0
GCF_013376895.1	WP_000591355.1	HVR1_0_0	HVR2_0_0	HVR3_0_1	HVR4_0_0
GCF_013388275.1	WP_000591367.1	HVR1_0_0	HVR2_0_0	HVR3_0_0	HVR4_0_0
GCF_013389615.1	WP_177754104.1	HVR1_0_0	HVR2_0_0	HVR3_0_1	HVR4_0_0
GCF_013390265.1	WP_000591376.1	HVR1_0_1	HVR2_0_2	HVR3_1_1	HVR4_0_2
GCF_013394575.1	WP_000591376.1	HVR1_0_1	HVR2_0_2	HVR3_1_1	HVR4_0_2
GCF_013402855.1	WP_000591359.1	HVR1_0_0	HVR2_0_0	HVR3_0_0	HVR4_0_0
GCF_013402895.1	WP_000591367.1	HVR1_0_0	HVR2_0_0	HVR3_0_0	HVR4_0_0
GCF_013423805.1	WP_000591359.1	HVR1_0_0	HVR2_0_0	HVR3_0_0	HVR4_0_0
GCF_013425935.1	WP_000591359.1	HVR1_0_0	HVR2_0_0	HVR3_0_0	HVR4_0_0
GCF_013425955.1	WP_000591346.1	HVR1_0_0	HVR2_0_0	HVR3_0_0	HVR4_0_0
GCF_013426075.1	WP_000591355.1	HVR1_0_0	HVR2_0_0	HVR3_0_1	HVR4_0_0
GCF_013426095.1	WP_000591355.1	HVR1_0_0	HVR2_0_0	HVR3_0_1	HVR4_0_0
GCF_013426115.1	WP_000591359.1	HVR1_0_0	HVR2_0_0	HVR3_0_0	HVR4_0_0
GCF_013459015.1	WP_000591346.1	HVR1_0_0	HVR2_0_0	HVR3_0_0	HVR4_0_0
GCF_013459175.1	WP_000591346.1	HVR1_0_0	HVR2_0_0	HVR3_0_0	HVR4_0_0
GCF_013694285.1	WP_181463937.1	HVR1_0_0	HVR2_0_0	HVR3_0_0	HVR4_0_0
GCF_013694325.1	WP_001296629.1	HVR1_0_1	HVR2_0_1	HVR3_1_1	HVR4_0_0
GCF_013694345.1	WP_000591359.1	HVR1_0_0	HVR2_0_0	HVR3_0_0	HVR4_0_0
GCF_013694465.1	WP_001296629.1	HVR1_0_1	HVR2_0_1	HVR3_1_1	HVR4_0_0
GCF_014058445.2	WP_000591366.1	HVR1_0_0	HVR2_0_0	HVR3_0_1	HVR4_0_0
GCF_014075335.1	WP_000591359.1	HVR1_0_0	HVR2_0_0	HVR3_0_0	HVR4_0_0
GCF_014075475.1	WP_000591359.1	HVR1_0_0	HVR2_0_0	HVR3_0_0	HVR4_0_0
GCF_014075595.1	WP_112912593.1	HVR1_0_0	HVR2_0_0	HVR3_0_0	HVR4_0_0
GCF_014075795.1	WP_000591359.1	HVR1_0_0	HVR2_0_0	HVR3_0_0	HVR4_0_0
GCF_014075915.1	WP_000591359.1	HVR1_0_0	HVR2_0_0	HVR3_0_0	HVR4_0_0
GCF_014076685.2	WP_000591359.1	HVR1_0_0	HVR2_0_0	HVR3_0_0	HVR4_0_0
GCF_014117405.1	WP_061093458.1	HVR1_0_0	HVR2_0_0	HVR3_0_0	HVR4_0_0
GCF_014157395.1	WP_001366808.1	HVR1_0_0	HVR2_0_0	HVR3_0_0	HVR4_0_0
GCF_014160155.1	WP_000591355.1	HVR1_0_0	HVR2_0_0	HVR3_0_1	HVR4_0_0
GCF_014162235.1	WP_001366808.1	HVR1_0_0	HVR2_0_0	HVR3_0_0	HVR4_0_0
GCF_014168595.1	WP_000591355.1	HVR1_0_0	HVR2_0_0	HVR3_0_1	HVR4_0_0
GCF_014168675.1	WP_000591346.1	HVR1_0_0	HVR2_0_0	HVR3_0_0	HVR4_0_0
GCF_014168735.1	WP_000591355.1	HVR1_0_0	HVR2_0_0	HVR3_0_1	HVR4_0_0
GCF_014168755.1	WP_000591359.1	HVR1_0_0	HVR2_0_0	HVR3_0_0	HVR4_0_0
GCF_014168775.1	WP_000591376.1	HVR1_0_1	HVR2_0_2	HVR3_1_1	HVR4_0_2
GCF_014168835.1	WP_001296629.1	HVR1_0_1	HVR2_0_1	HVR3_1_1	HVR4_0_0
GCF_014168855.1	WP_001366808.1	HVR1_0_0	HVR2_0_0	HVR3_0_0	HVR4_0_0
GCF_014168935.1	WP_000591359.1	HVR1_0_0	HVR2_0_0	HVR3_0_0	HVR4_0_0
GCF_014168955.1	WP_001296629.1	HVR1_0_1	HVR2_0_1	HVR3_1_1	HVR4_0_0
GCF_014168975.1	WP_000591355.1	HVR1_0_0	HVR2_0_0	HVR3_0_1	HVR4_0_0
GCF_014169015.1	WP_001296629.1	HVR1_0_1	HVR2_0_1	HVR3_1_1	HVR4_0_0
GCF_014169035.1	WP_001366808.1	HVR1_0_0	HVR2_0_0	HVR3_0_0	HVR4_0_0
GCF_014169095.1	WP_001296629.1	HVR1_0_1	HVR2_0_1	HVR3_1_1	HVR4_0_0
GCF_014169115.1	WP_021523320.1	HVR1_0_0	HVR2_0_5	HVR3_1_0	HVR4_0_0
GCF_014169155.1	WP_000591359.1	HVR1_0_0	HVR2_0_0	HVR3_0_0	HVR4_0_0
GCF_014169175.1	WP_016235454.1	HVR1_0_0	HVR2_0_0	HVR3_0_0	HVR4_0_0
GCF_014169275.1	WP_000591355.1	HVR1_0_0	HVR2_0_0	HVR3_0_1	HVR4_0_0
GCF_014169395.1	WP_001366808.1	HVR1_0_0	HVR2_0_0	HVR3_0_0	HVR4_0_0
GCF_014169415.1	WP_016235454.1	HVR1_0_0	HVR2_0_0	HVR3_0_0	HVR4_0_0
GCF_014169435.1	WP_001296629.1	HVR1_0_1	HVR2_0_1	HVR3_1_1	HVR4_0_0
GCF_014169455.1	WP_000591367.1	HVR1_0_0	HVR2_0_0	HVR3_0_0	HVR4_0_0
GCF_014169475.1	WP_000591359.1	HVR1_0_0	HVR2_0_0	HVR3_0_0	HVR4_0_0
GCF_014169575.1	WP_021523320.1	HVR1_0_0	HVR2_0_5	HVR3_1_0	HVR4_0_0
GCF_014169595.1	WP_000591366.1	HVR1_0_0	HVR2_0_0	HVR3_0_1	HVR4_0_0
GCF_014169615.1	WP_000591367.1	HVR1_0_0	HVR2_0_0	HVR3_0_0	HVR4_0_0
GCF_014169775.1	WP_001366808.1	HVR1_0_0	HVR2_0_0	HVR3_0_0	HVR4_0_0
GCF_014169855.1	WP_001366808.1	HVR1_0_0	HVR2_0_0	HVR3_0_0	HVR4_0_0
GCF_014169895.1	WP_000591359.1	HVR1_0_0	HVR2_0_0	HVR3_0_0	HVR4_0_0
GCF_014169915.1	WP_000591367.1	HVR1_0_0	HVR2_0_0	HVR3_0_0	HVR4_0_0
GCF_014169995.1	WP_000591355.1	HVR1_0_0	HVR2_0_0	HVR3_0_1	HVR4_0_0
GCF_014170615.1	WP_001318168.1	HVR1_2_0	HVR2_0_3	HVR3_3_0	HVR4_0_4
GCF_014170675.1	WP_001318168.1	HVR1_2_0	HVR2_0_3	HVR3_3_0	HVR4_0_4
GCF_014170975.1	WP_000591355.1	HVR1_0_0	HVR2_0_0	HVR3_0_1	HVR4_0_0
GCF_014171015.1	WP_000591356.1	HVR1_0_0	HVR2_0_0	HVR3_1_0	HVR4_0_0
GCF_014189395.1	WP_000591359.1	HVR1_0_0	HVR2_0_0	HVR3_0_0	HVR4_0_0
GCF_014217135.1	WP_001296629.1	HVR1_0_1	HVR2_0_1	HVR3_1_1	HVR4_0_0
GCF_014217155.1	WP_001296629.1	HVR1_0_1	HVR2_0_1	HVR3_1_1	HVR4_0_0
GCF_014262945.1	WP_001305033.1	HVR1_0_1	HVR2_0_2	HVR3_1_1	HVR4_0_1
GCF_014295215.1	WP_000591359.1	HVR1_0_0	HVR2_0_0	HVR3_0_0	HVR4_0_0
GCF_014295235.1	WP_000591359.1	HVR1_0_0	HVR2_0_0	HVR3_0_0	HVR4_0_0
GCF_014295255.1	WP_000591359.1	HVR1_0_0	HVR2_0_0	HVR3_0_0	HVR4_0_0
GCF_014295275.1	WP_000591359.1	HVR1_0_0	HVR2_0_0	HVR3_0_0	HVR4_0_0
GCF_014295295.1	WP_000591359.1	HVR1_0_0	HVR2_0_0	HVR3_0_0	HVR4_0_0
GCF_014295315.1	WP_000591359.1	HVR1_0_0	HVR2_0_0	HVR3_0_0	HVR4_0_0
GCF_014338505.1	WP_000591359.1	HVR1_0_0	HVR2_0_0	HVR3_0_0	HVR4_0_0
GCF_014338525.1	WP_000591359.1	HVR1_0_0	HVR2_0_0	HVR3_0_0	HVR4_0_0
GCF_014361285.1	WP_000591359.1	HVR1_0_0	HVR2_0_0	HVR3_0_0	HVR4_0_0
GCF_014522225.1	WP_000591359.1	HVR1_0_0	HVR2_0_0	HVR3_0_0	HVR4_0_0
GCF_014522245.1	WP_001305033.1	HVR1_0_1	HVR2_0_2	HVR3_1_1	HVR4_0_1
GCF_014541045.1	WP_001305033.1	HVR1_0_1	HVR2_0_2	HVR3_1_1	HVR4_0_1
GCF_014605875.1	WP_000591355.1	HVR1_0_0	HVR2_0_0	HVR3_0_1	HVR4_0_0
GCF_014607515.1	WP_000591372.1	HVR1_0_1	HVR2_0_1	HVR3_1_0	HVR4_0_0
GCF_014607535.1	WP_000591372.1	HVR1_0_1	HVR2_0_1	HVR3_1_0	HVR4_0_0
GCF_014607555.1	WP_000591372.1	HVR1_0_1	HVR2_0_1	HVR3_1_0	HVR4_0_0
GCF_014607575.1	WP_000591372.1	HVR1_0_1	HVR2_0_1	HVR3_1_0	HVR4_0_0
GCF_014622725.1	WP_016235454.1	HVR1_0_0	HVR2_0_0	HVR3_0_0	HVR4_0_0
GCF_014622965.1	WP_000591372.1	HVR1_0_1	HVR2_0_1	HVR3_1_0	HVR4_0_0
GCF_014623185.1	WP_000591372.1	HVR1_0_1	HVR2_0_1	HVR3_1_0	HVR4_0_0
GCF_014623205.1	WP_000591372.1	HVR1_0_1	HVR2_0_1	HVR3_1_0	HVR4_0_0
GCF_014623225.1	WP_000591372.1	HVR1_0_1	HVR2_0_1	HVR3_1_0	HVR4_0_0
GCF_014623245.1	WP_000591372.1	HVR1_0_1	HVR2_0_1	HVR3_1_0	HVR4_0_0
GCF_014623405.1	WP_000591372.1	HVR1_0_1	HVR2_0_1	HVR3_1_0	HVR4_0_0
GCF_014623425.1	WP_000591372.1	HVR1_0_1	HVR2_0_1	HVR3_1_0	HVR4_0_0
GCF_014656605.1	WP_000591367.1	HVR1_0_0	HVR2_0_0	HVR3_0_0	HVR4_0_0
GCF_014656625.1	WP_000591367.1	HVR1_0_0	HVR2_0_0	HVR3_0_0	HVR4_0_0
GCF_014679325.1	WP_063501897.1	HVR1_0_0	HVR2_0_0	HVR3_0_0	HVR4_0_0
GCF_014705965.1	WP_000591359.1	HVR1_0_0	HVR2_0_0	HVR3_0_0	HVR4_0_0
GCF_014770655.1	WP_000591359.1	HVR1_0_0	HVR2_0_0	HVR3_0_0	HVR4_0_0
GCF_014770895.1	WP_000591359.1	HVR1_0_0	HVR2_0_0	HVR3_0_0	HVR4_0_0
GCF_014771275.1	WP_000591359.1	HVR1_0_0	HVR2_0_0	HVR3_0_0	HVR4_0_0
GCF_014805805.1	WP_000591355.1	HVR1_0_0	HVR2_0_0	HVR3_0_1	HVR4_0_0
GCF_014825845.1	WP_000591342.1	HVR1_0_1	HVR2_0_1	HVR3_1_0	HVR4_0_0
GCF_014826015.1	WP_000591355.1	HVR1_0_0	HVR2_0_0	HVR3_0_1	HVR4_0_0
GCF_014854575.1	WP_000591355.1	HVR1_0_0	HVR2_0_0	HVR3_0_1	HVR4_0_0
GCF_014854635.1	WP_000591355.1	HVR1_0_0	HVR2_0_0	HVR3_0_1	HVR4_0_0
GCF_014858525.1	WP_000591379.1	HVR1_0_1	HVR2_0_2	HVR3_1_1	HVR4_0_2
GCF_014863625.1	WP_000591375.1	HVR1_0_0	HVR2_0_0	HVR3_0_0	HVR4_0_0
GCF_014863645.1	WP_000591375.1	HVR1_0_0	HVR2_0_0	HVR3_0_0	HVR4_0_0
GCF_014863665.1	WP_000591375.1	HVR1_0_0	HVR2_0_0	HVR3_0_0	HVR4_0_0
GCF_014863685.1	WP_000591375.1	HVR1_0_0	HVR2_0_0	HVR3_0_0	HVR4_0_0
GCF_014863705.1	WP_000591375.1	HVR1_0_0	HVR2_0_0	HVR3_0_0	HVR4_0_0
GCF_014863725.1	WP_000591375.1	HVR1_0_0	HVR2_0_0	HVR3_0_0	HVR4_0_0
GCF_014863745.1	WP_000591375.1	HVR1_0_0	HVR2_0_0	HVR3_0_0	HVR4_0_0
GCF_014863765.1	WP_000591375.1	HVR1_0_0	HVR2_0_0	HVR3_0_0	HVR4_0_0
GCF_014863785.1	WP_000591375.1	HVR1_0_0	HVR2_0_0	HVR3_0_0	HVR4_0_0
GCF_014863805.1	WP_000591375.1	HVR1_0_0	HVR2_0_0	HVR3_0_0	HVR4_0_0
GCF_014863825.1	WP_000591375.1	HVR1_0_0	HVR2_0_0	HVR3_0_0	HVR4_0_0
GCF_014863845.1	WP_000591375.1	HVR1_0_0	HVR2_0_0	HVR3_0_0	HVR4_0_0
GCF_014904145.2	WP_166488301.1	HVR1_0_0	HVR2_0_0	HVR3_0_1	HVR4_0_0
GCF_014904175.2	WP_000591359.1	HVR1_0_0	HVR2_0_0	HVR3_0_0	HVR4_0_0
GCF_014904235.2	WP_166488301.1	HVR1_0_0	HVR2_0_0	HVR3_0_1	HVR4_0_0
GCF_014904265.2	WP_000591359.1	HVR1_0_0	HVR2_0_0	HVR3_0_0	HVR4_0_0
GCF_014904315.2	WP_032298222.1	HVR1_0_0	HVR2_0_0	HVR3_0_0	HVR4_0_0
GCF_014930875.1	WP_000591379.1	HVR1_0_1	HVR2_0_2	HVR3_1_1	HVR4_0_2
GCF_014962565.1	WP_000591367.1	HVR1_0_0	HVR2_0_0	HVR3_0_0	HVR4_0_0
GCF_015033265.1	WP_000591378.1	HVR1_0_1	HVR2_0_2	HVR3_1_1	HVR4_0_1
GCF_015135355.1	WP_000591355.1	HVR1_0_0	HVR2_0_0	HVR3_0_1	HVR4_0_0
GCF_015136715.1	WP_000591367.1	HVR1_0_0	HVR2_0_0	HVR3_0_0	HVR4_0_0
GCF_015136895.1	WP_000591355.1	HVR1_0_0	HVR2_0_0	HVR3_0_1	HVR4_0_0
GCF_015138575.1	WP_001296629.1	HVR1_0_1	HVR2_0_1	HVR3_1_1	HVR4_0_0
GCF_015138955.1	WP_001305033.1	HVR1_0_1	HVR2_0_2	HVR3_1_1	HVR4_0_1
GCF_015139155.1	WP_000591367.1	HVR1_0_0	HVR2_0_0	HVR3_0_0	HVR4_0_0
GCF_015139375.1	WP_000591349.1	HVR1_0_1	HVR2_0_1	HVR3_1_0	HVR4_0_0
GCF_015139735.1	WP_001296629.1	HVR1_0_1	HVR2_0_1	HVR3_1_1	HVR4_0_0
GCF_015277555.1	WP_001296629.1	HVR1_0_1	HVR2_0_1	HVR3_1_1	HVR4_0_0
GCF_015290725.1	WP_001305033.1	HVR1_0_1	HVR2_0_2	HVR3_1_1	HVR4_0_1
GCF_015291785.1	WP_000591355.1	HVR1_0_0	HVR2_0_0	HVR3_0_1	HVR4_0_0
GCF_015291845.1	WP_000591359.1	HVR1_0_0	HVR2_0_0	HVR3_0_0	HVR4_0_0
GCF_015353135.1	WP_000591342.1	HVR1_0_1	HVR2_0_1	HVR3_1_0	HVR4_0_0
GCF_015508805.1	WP_000591359.1	HVR1_0_0	HVR2_0_0	HVR3_0_0	HVR4_0_0
GCF_015509005.1	WP_000591359.1	HVR1_0_0	HVR2_0_0	HVR3_0_0	HVR4_0_0
GCF_015534935.1	WP_000591375.1	HVR1_0_0	HVR2_0_0	HVR3_0_0	HVR4_0_0
GCF_015534955.1	WP_000591375.1	HVR1_0_0	HVR2_0_0	HVR3_0_0	HVR4_0_0
GCF_015534975.1	WP_000591375.1	HVR1_0_0	HVR2_0_0	HVR3_0_0	HVR4_0_0
GCF_015534995.1	WP_000591375.1	HVR1_0_0	HVR2_0_0	HVR3_0_0	HVR4_0_0
GCF_015535015.1	WP_000591375.1	HVR1_0_0	HVR2_0_0	HVR3_0_0	HVR4_0_0
GCF_015571595.1	WP_085459165.1	HVR1_0_0	HVR2_0_0	HVR3_0_0	HVR4_0_0
GCF_015571615.1	WP_000591359.1	HVR1_0_0	HVR2_0_0	HVR3_0_0	HVR4_0_0
GCF_015571635.1	WP_000591359.1	HVR1_0_0	HVR2_0_0	HVR3_0_0	HVR4_0_0
GCF_015571655.1	WP_000591359.1	HVR1_0_0	HVR2_0_0	HVR3_0_0	HVR4_0_0
GCF_015571675.1	WP_000591359.1	HVR1_0_0	HVR2_0_0	HVR3_0_0	HVR4_0_0
GCF_015571695.1	WP_000591359.1	HVR1_0_0	HVR2_0_0	HVR3_0_0	HVR4_0_0
GCF_015571715.1	WP_000591355.1	HVR1_0_0	HVR2_0_0	HVR3_0_1	HVR4_0_0
GCF_015571735.1	WP_000591355.1	HVR1_0_0	HVR2_0_0	HVR3_0_1	HVR4_0_0
GCF_015571755.1	WP_000591359.1	HVR1_0_0	HVR2_0_0	HVR3_0_0	HVR4_0_0
GCF_015571775.1	WP_000591359.1	HVR1_0_0	HVR2_0_0	HVR3_0_0	HVR4_0_0
GCF_015571795.1	WP_000591355.1	HVR1_0_0	HVR2_0_0	HVR3_0_1	HVR4_0_0
GCF_015571815.1	WP_000591359.1	HVR1_0_0	HVR2_0_0	HVR3_0_0	HVR4_0_0
GCF_015571835.1	WP_000591355.1	HVR1_0_0	HVR2_0_0	HVR3_0_1	HVR4_0_0
GCF_015571855.1	WP_000591373.1	HVR1_0_0	HVR2_0_0	HVR3_0_0	HVR4_0_0
GCF_015571875.1	WP_000591359.1	HVR1_0_0	HVR2_0_0	HVR3_0_0	HVR4_0_0
GCF_015571895.1	WP_000591355.1	HVR1_0_0	HVR2_0_0	HVR3_0_1	HVR4_0_0
GCF_015571915.1	WP_000591366.1	HVR1_0_0	HVR2_0_0	HVR3_0_1	HVR4_0_0
GCF_015571955.1	WP_000591359.1	HVR1_0_0	HVR2_0_0	HVR3_0_0	HVR4_0_0
GCF_015644765.1	WP_000591379.1	HVR1_0_1	HVR2_0_2	HVR3_1_1	HVR4_0_2
GCF_015649805.1	WP_000591345.1	HVR1_0_0	HVR2_0_0	HVR3_0_0	HVR4_0_0
GCF_015843075.1	WP_000591359.1	HVR1_0_0	HVR2_0_0	HVR3_0_0	HVR4_0_0
GCF_015910185.1	WP_001296629.1	HVR1_0_1	HVR2_0_1	HVR3_1_1	HVR4_0_0
GCF_016026195.1	WP_000591349.1	HVR1_0_1	HVR2_0_1	HVR3_1_0	HVR4_0_0
GCF_016126995.1	WP_000591355.1	HVR1_0_0	HVR2_0_0	HVR3_0_1	HVR4_0_0
GCF_016127695.1	WP_000591355.1	HVR1_0_0	HVR2_0_0	HVR3_0_1	HVR4_0_0
GCF_016132505.1	WP_001305033.1	HVR1_0_1	HVR2_0_2	HVR3_1_1	HVR4_0_1
GCF_016403625.2	WP_000591366.1	HVR1_0_0	HVR2_0_0	HVR3_0_1	HVR4_0_0
GCF_016403675.2	WP_000591366.1	HVR1_0_0	HVR2_0_0	HVR3_0_1	HVR4_0_0
GCF_016403875.2	WP_000591355.1	HVR1_0_0	HVR2_0_0	HVR3_0_1	HVR4_0_0
GCF_016403975.2	WP_000591366.1	HVR1_0_0	HVR2_0_0	HVR3_0_1	HVR4_0_0
GCF_016404015.2	WP_000591366.1	HVR1_0_0	HVR2_0_0	HVR3_0_1	HVR4_0_0
GCF_016404165.2	WP_000591366.1	HVR1_0_0	HVR2_0_0	HVR3_0_1	HVR4_0_0
GCF_016404325.2	WP_000593013.1	HVR1_2_1	HVR2_0_3	HVR3_3_0	HVR4_0_3
GCF_016404405.2	WP_000591355.1	HVR1_0_0	HVR2_0_0	HVR3_0_1	HVR4_0_0
GCF_016404485.2	WP_198788079.1	HVR1_0_0	HVR2_0_0	HVR3_0_4	HVR4_0_0
GCF_016432785.1	WP_000591355.1	HVR1_0_0	HVR2_0_0	HVR3_0_1	HVR4_0_0
GCF_016432805.1	WP_000591355.1	HVR1_0_0	HVR2_0_0	HVR3_0_1	HVR4_0_0
GCF_016446335.1	WP_000591359.1	HVR1_0_0	HVR2_0_0	HVR3_0_0	HVR4_0_0
GCF_016458885.1	WP_000591342.1	HVR1_0_1	HVR2_0_1	HVR3_1_0	HVR4_0_0
GCF_016458905.1	WP_000591342.1	HVR1_0_1	HVR2_0_1	HVR3_1_0	HVR4_0_0
GCF_016458925.1	WP_000591342.1	HVR1_0_1	HVR2_0_1	HVR3_1_0	HVR4_0_0
GCF_016458945.1	WP_000591342.1	HVR1_0_1	HVR2_0_1	HVR3_1_0	HVR4_0_0
GCF_016592875.1	WP_000591359.1	HVR1_0_0	HVR2_0_0	HVR3_0_0	HVR4_0_0
GCF_016598635.1	WP_000591345.1	HVR1_0_0	HVR2_0_0	HVR3_0_0	HVR4_0_0
GCF_016659085.1	WP_000591359.1	HVR1_0_0	HVR2_0_0	HVR3_0_0	HVR4_0_0
GCF_016696665.1	WP_000591355.1	HVR1_0_0	HVR2_0_0	HVR3_0_1	HVR4_0_0
GCF_016728085.1	WP_000591359.1	HVR1_0_0	HVR2_0_0	HVR3_0_0	HVR4_0_0
GCF_016756455.1	WP_001296629.1	HVR1_0_1	HVR2_0_1	HVR3_1_1	HVR4_0_0
GCF_016757655.1	WP_202255761.1	HVR1_0_1	HVR2_0_2	HVR3_1_1	HVR4_0_1
GCF_016772495.1	WP_000591355.1	HVR1_0_0	HVR2_0_0	HVR3_0_1	HVR4_0_0
GCF_016774415.1	WP_000591359.1	HVR1_0_0	HVR2_0_0	HVR3_0_0	HVR4_0_0
GCF_016775805.1	WP_000591367.1	HVR1_0_0	HVR2_0_0	HVR3_0_0	HVR4_0_0
GCF_016775825.1	WP_001366808.1	HVR1_0_0	HVR2_0_0	HVR3_0_0	HVR4_0_0
GCF_016775845.1	WP_001366808.1	HVR1_0_0	HVR2_0_0	HVR3_0_0	HVR4_0_0
GCF_016775865.1	WP_001366808.1	HVR1_0_0	HVR2_0_0	HVR3_0_0	HVR4_0_0
GCF_016775905.1	WP_000591367.1	HVR1_0_0	HVR2_0_0	HVR3_0_0	HVR4_0_0
GCF_016775925.1	WP_000591378.1	HVR1_0_1	HVR2_0_2	HVR3_1_1	HVR4_0_1
GCF_016775945.1	WP_202849961.1	HVR1_0_0	HVR2_0_0	HVR3_0_0	HVR4_0_0
GCF_016775965.1	WP_001366808.1	HVR1_0_0	HVR2_0_0	HVR3_0_0	HVR4_0_0
GCF_016775985.1	WP_001366808.1	HVR1_0_0	HVR2_0_0	HVR3_0_0	HVR4_0_0
GCF_016776025.1	WP_001366808.1	HVR1_0_0	HVR2_0_0	HVR3_0_0	HVR4_0_0
GCF_016776045.1	WP_001366808.1	HVR1_0_0	HVR2_0_0	HVR3_0_0	HVR4_0_0
GCF_016776065.1	WP_001366808.1	HVR1_0_0	HVR2_0_0	HVR3_0_0	HVR4_0_0
GCF_016776085.1	WP_001366808.1	HVR1_0_0	HVR2_0_0	HVR3_0_0	HVR4_0_0
GCF_016776105.1	WP_001366808.1	HVR1_0_0	HVR2_0_0	HVR3_0_0	HVR4_0_0
GCF_016776125.1	WP_000591378.1	HVR1_0_1	HVR2_0_2	HVR3_1_1	HVR4_0_1
GCF_016776145.1	WP_001366808.1	HVR1_0_0	HVR2_0_0	HVR3_0_0	HVR4_0_0
GCF_016776165.1	WP_001366808.1	HVR1_0_0	HVR2_0_0	HVR3_0_0	HVR4_0_0
GCF_016776185.1	WP_000591378.1	HVR1_0_1	HVR2_0_2	HVR3_1_1	HVR4_0_1
GCF_016776205.1	WP_001366808.1	HVR1_0_0	HVR2_0_0	HVR3_0_0	HVR4_0_0
GCF_016776225.1	WP_000591378.1	HVR1_0_1	HVR2_0_2	HVR3_1_1	HVR4_0_1
GCF_016776245.1	WP_001366808.1	HVR1_0_0	HVR2_0_0	HVR3_0_0	HVR4_0_0
GCF_016776265.1	WP_000591367.1	HVR1_0_0	HVR2_0_0	HVR3_0_0	HVR4_0_0
GCF_016776285.1	WP_000591378.1	HVR1_0_1	HVR2_0_2	HVR3_1_1	HVR4_0_1
GCF_016776305.1	WP_000591378.1	HVR1_0_1	HVR2_0_2	HVR3_1_1	HVR4_0_1
GCF_016776325.1	WP_001366808.1	HVR1_0_0	HVR2_0_0	HVR3_0_0	HVR4_0_0
GCF_016776345.1	WP_000591355.1	HVR1_0_0	HVR2_0_0	HVR3_0_1	HVR4_0_0
GCF_016776365.1	WP_000591356.1	HVR1_0_0	HVR2_0_0	HVR3_1_0	HVR4_0_0
GCF_016776385.1	WP_001366808.1	HVR1_0_0	HVR2_0_0	HVR3_0_0	HVR4_0_0
GCF_016779865.1	WP_001366808.1	HVR1_0_0	HVR2_0_0	HVR3_0_0	HVR4_0_0
GCF_016780415.1	WP_001366808.1	HVR1_0_0	HVR2_0_0	HVR3_0_0	HVR4_0_0
GCF_016780575.1	WP_001366808.1	HVR1_0_0	HVR2_0_0	HVR3_0_0	HVR4_0_0
GCF_016780725.1	WP_021523320.1	HVR1_0_0	HVR2_0_5	HVR3_1_0	HVR4_0_0
GCF_016803855.1	WP_000591355.1	HVR1_0_0	HVR2_0_0	HVR3_0_1	HVR4_0_0
GCF_016803875.1	WP_000593013.1	HVR1_2_1	HVR2_0_3	HVR3_3_0	HVR4_0_3
GCF_016803915.1	WP_000591355.1	HVR1_0_0	HVR2_0_0	HVR3_0_1	HVR4_0_0
GCF_016803935.1	WP_000591378.1	HVR1_0_1	HVR2_0_2	HVR3_1_1	HVR4_0_1
GCF_016806005.1	WP_203163740.1	HVR1_0_0	HVR2_0_0	HVR3_0_1	HVR4_0_0
GCF_016806025.1	WP_000591359.1	HVR1_0_0	HVR2_0_0	HVR3_0_0	HVR4_0_0
GCF_016806045.1	WP_000591346.1	HVR1_0_0	HVR2_0_0	HVR3_0_0	HVR4_0_0
GCF_016811855.1	WP_000591375.1	HVR1_0_0	HVR2_0_0	HVR3_0_0	HVR4_0_0
GCF_016811875.1	WP_000591375.1	HVR1_0_0	HVR2_0_0	HVR3_0_0	HVR4_0_0
GCF_016864175.1	WP_000591379.1	HVR1_0_1	HVR2_0_2	HVR3_1_1	HVR4_0_2
GCF_016864475.1	WP_000591359.1	HVR1_0_0	HVR2_0_0	HVR3_0_0	HVR4_0_0
GCF_016889025.1	WP_001305033.1	HVR1_0_1	HVR2_0_2	HVR3_1_1	HVR4_0_1
GCF_016889045.1	WP_001305033.1	HVR1_0_1	HVR2_0_2	HVR3_1_1	HVR4_0_1
GCF_016889085.1	WP_000591378.1	HVR1_0_1	HVR2_0_2	HVR3_1_1	HVR4_0_1
GCF_016889105.1	WP_001305033.1	HVR1_0_1	HVR2_0_2	HVR3_1_1	HVR4_0_1
GCF_016889125.1	WP_000591359.1	HVR1_0_0	HVR2_0_0	HVR3_0_0	HVR4_0_0
GCF_016889185.1	WP_000591378.1	HVR1_0_1	HVR2_0_2	HVR3_1_1	HVR4_0_1
GCF_016889265.1	WP_001296629.1	HVR1_0_1	HVR2_0_1	HVR3_1_1	HVR4_0_0
GCF_016889505.1	WP_000591355.1	HVR1_0_0	HVR2_0_0	HVR3_0_1	HVR4_0_0
GCF_016889545.1	WP_000591359.1	HVR1_0_0	HVR2_0_0	HVR3_0_0	HVR4_0_0
GCF_016889605.1	WP_000591346.1	HVR1_0_0	HVR2_0_0	HVR3_0_0	HVR4_0_0
GCF_016889685.1	WP_001305033.1	HVR1_0_1	HVR2_0_2	HVR3_1_1	HVR4_0_1
GCF_016889725.1	WP_000591376.1	HVR1_0_1	HVR2_0_2	HVR3_1_1	HVR4_0_2
GCF_016889845.1	WP_000591359.1	HVR1_0_0	HVR2_0_0	HVR3_0_0	HVR4_0_0
GCF_016889865.1	WP_001305033.1	HVR1_0_1	HVR2_0_2	HVR3_1_1	HVR4_0_1
GCF_016890005.1	WP_000591359.1	HVR1_0_0	HVR2_0_0	HVR3_0_0	HVR4_0_0
GCF_016890045.1	WP_001296629.1	HVR1_0_1	HVR2_0_1	HVR3_1_1	HVR4_0_0
GCF_016890105.1	WP_001296629.1	HVR1_0_1	HVR2_0_1	HVR3_1_1	HVR4_0_0
GCF_016903275.1	WP_021523320.1	HVR1_0_0	HVR2_0_5	HVR3_1_0	HVR4_0_0
GCF_016903315.1	WP_000591367.1	HVR1_0_0	HVR2_0_0	HVR3_0_0	HVR4_0_0
GCF_016903335.1	WP_000591379.1	HVR1_0_1	HVR2_0_2	HVR3_1_1	HVR4_0_2
GCF_016903375.1	WP_001318168.1	HVR1_2_0	HVR2_0_3	HVR3_3_0	HVR4_0_4
GCF_016903435.1	WP_000591379.1	HVR1_0_1	HVR2_0_2	HVR3_1_1	HVR4_0_2
GCF_016903535.1	WP_000591376.1	HVR1_0_1	HVR2_0_2	HVR3_1_1	HVR4_0_2
GCF_016903595.1	WP_021523320.1	HVR1_0_0	HVR2_0_5	HVR3_1_0	HVR4_0_0
GCF_016903615.1	WP_000591379.1	HVR1_0_1	HVR2_0_2	HVR3_1_1	HVR4_0_2
GCF_016903815.1	WP_021523320.1	HVR1_0_0	HVR2_0_5	HVR3_1_0	HVR4_0_0
GCF_016903835.1	WP_000591379.1	HVR1_0_1	HVR2_0_2	HVR3_1_1	HVR4_0_2
GCF_016903915.1	WP_000591379.1	HVR1_0_1	HVR2_0_2	HVR3_1_1	HVR4_0_2
GCF_016903935.1	WP_000591367.1	HVR1_0_0	HVR2_0_0	HVR3_0_0	HVR4_0_0
GCF_016903995.1	WP_000591359.1	HVR1_0_0	HVR2_0_0	HVR3_0_0	HVR4_0_0
GCF_016904055.1	WP_001305033.1	HVR1_0_1	HVR2_0_2	HVR3_1_1	HVR4_0_1
GCF_016904075.1	WP_000591379.1	HVR1_0_1	HVR2_0_2	HVR3_1_1	HVR4_0_2
GCF_016904115.1	WP_000591367.1	HVR1_0_0	HVR2_0_0	HVR3_0_0	HVR4_0_0
GCF_016904175.1	WP_001305033.1	HVR1_0_1	HVR2_0_2	HVR3_1_1	HVR4_0_1
GCF_016904195.1	WP_000591379.1	HVR1_0_1	HVR2_0_2	HVR3_1_1	HVR4_0_2
GCF_016904235.1	WP_001318168.1	HVR1_2_0	HVR2_0_3	HVR3_3_0	HVR4_0_4
GCF_016904255.1	WP_021523320.1	HVR1_0_0	HVR2_0_5	HVR3_1_0	HVR4_0_0
GCF_016904335.1	WP_021523320.1	HVR1_0_0	HVR2_0_5	HVR3_1_0	HVR4_0_0
GCF_016904395.1	WP_000591359.1	HVR1_0_0	HVR2_0_0	HVR3_0_0	HVR4_0_0
GCF_016904435.1	WP_000591379.1	HVR1_0_1	HVR2_0_2	HVR3_1_1	HVR4_0_2
GCF_016904455.1	WP_000591379.1	HVR1_0_1	HVR2_0_2	HVR3_1_1	HVR4_0_2
GCF_016904475.1	WP_000591379.1	HVR1_0_1	HVR2_0_2	HVR3_1_1	HVR4_0_2
GCF_016904495.1	WP_021523320.1	HVR1_0_0	HVR2_0_5	HVR3_1_0	HVR4_0_0
GCF_016904535.1	WP_000591379.1	HVR1_0_1	HVR2_0_2	HVR3_1_1	HVR4_0_2
GCF_016904555.1	WP_016235454.1	HVR1_0_0	HVR2_0_0	HVR3_0_0	HVR4_0_0
GCF_016904575.1	WP_001366808.1	HVR1_0_0	HVR2_0_0	HVR3_0_0	HVR4_0_0
GCF_016904655.1	WP_000591376.1	HVR1_0_1	HVR2_0_2	HVR3_1_1	HVR4_0_2
GCF_016904695.1	WP_000591359.1	HVR1_0_0	HVR2_0_0	HVR3_0_0	HVR4_0_0
GCF_016939795.1	WP_001296629.1	HVR1_0_1	HVR2_0_1	HVR3_1_1	HVR4_0_0
GCF_016942475.1	WP_000591359.1	HVR1_0_0	HVR2_0_0	HVR3_0_0	HVR4_0_0
GCF_016942505.1	WP_000591355.1	HVR1_0_0	HVR2_0_0	HVR3_0_1	HVR4_0_0
GCF_016942535.1	WP_000591355.1	HVR1_0_0	HVR2_0_0	HVR3_0_1	HVR4_0_0
GCF_016942575.1	WP_000591355.1	HVR1_0_0	HVR2_0_0	HVR3_0_1	HVR4_0_0
GCF_016942595.1	WP_000591359.1	HVR1_0_0	HVR2_0_0	HVR3_0_0	HVR4_0_0
GCF_016942615.1	WP_000591359.1	HVR1_0_0	HVR2_0_0	HVR3_0_0	HVR4_0_0
GCF_016942635.1	WP_016235454.1	HVR1_0_0	HVR2_0_0	HVR3_0_0	HVR4_0_0
GCF_016942655.1	WP_000591359.1	HVR1_0_0	HVR2_0_0	HVR3_0_0	HVR4_0_0
GCF_016944635.1	WP_000591359.1	HVR1_0_0	HVR2_0_0	HVR3_0_0	HVR4_0_0
GCF_016944655.1	WP_000591359.1	HVR1_0_0	HVR2_0_0	HVR3_0_0	HVR4_0_0
GCF_016944675.1	WP_000591367.1	HVR1_0_0	HVR2_0_0	HVR3_0_0	HVR4_0_0
GCF_016944715.1	WP_000591359.1	HVR1_0_0	HVR2_0_0	HVR3_0_0	HVR4_0_0
GCF_016944755.1	WP_001296629.1	HVR1_0_1	HVR2_0_1	HVR3_1_1	HVR4_0_0
GCF_016944775.1	WP_000591355.1	HVR1_0_0	HVR2_0_0	HVR3_0_1	HVR4_0_0
GCF_017088425.1	WP_000591349.1	HVR1_0_1	HVR2_0_1	HVR3_1_0	HVR4_0_0
GCF_017088445.1	WP_000591355.1	HVR1_0_0	HVR2_0_0	HVR3_0_1	HVR4_0_0
GCF_017088485.1	WP_000591359.1	HVR1_0_0	HVR2_0_0	HVR3_0_0	HVR4_0_0
GCF_017161035.1	WP_000591359.1	HVR1_0_0	HVR2_0_0	HVR3_0_0	HVR4_0_0
GCF_017164755.1	WP_000591342.1	HVR1_0_1	HVR2_0_1	HVR3_1_0	HVR4_0_0
GCF_017164795.1	WP_000591342.1	HVR1_0_1	HVR2_0_1	HVR3_1_0	HVR4_0_0
GCF_017164815.1	WP_000591342.1	HVR1_0_1	HVR2_0_1	HVR3_1_0	HVR4_0_0
GCF_017164835.1	WP_000591342.1	HVR1_0_1	HVR2_0_1	HVR3_1_0	HVR4_0_0
GCF_017164855.1	WP_000591342.1	HVR1_0_1	HVR2_0_1	HVR3_1_0	HVR4_0_0
GCF_017164875.1	WP_000591342.1	HVR1_0_1	HVR2_0_1	HVR3_1_0	HVR4_0_0
GCF_017164895.1	WP_000591342.1	HVR1_0_1	HVR2_0_1	HVR3_1_0	HVR4_0_0
GCF_017164915.1	WP_000591342.1	HVR1_0_1	HVR2_0_1	HVR3_1_0	HVR4_0_0
GCF_017164935.1	WP_000591342.1	HVR1_0_1	HVR2_0_1	HVR3_1_0	HVR4_0_0
GCF_017164955.1	WP_000591342.1	HVR1_0_1	HVR2_0_1	HVR3_1_0	HVR4_0_0
GCF_017164975.1	WP_000591342.1	HVR1_0_1	HVR2_0_1	HVR3_1_0	HVR4_0_0
GCF_017164995.1	WP_000591342.1	HVR1_0_1	HVR2_0_1	HVR3_1_0	HVR4_0_0
GCF_017165015.1	WP_000591342.1	HVR1_0_1	HVR2_0_1	HVR3_1_0	HVR4_0_0
GCF_017165035.1	WP_000591342.1	HVR1_0_1	HVR2_0_1	HVR3_1_0	HVR4_0_0
GCF_017165055.1	WP_000591342.1	HVR1_0_1	HVR2_0_1	HVR3_1_0	HVR4_0_0
GCF_017165075.1	WP_000591342.1	HVR1_0_1	HVR2_0_1	HVR3_1_0	HVR4_0_0
GCF_017165095.1	WP_000591342.1	HVR1_0_1	HVR2_0_1	HVR3_1_0	HVR4_0_0
GCF_017165115.1	WP_000591342.1	HVR1_0_1	HVR2_0_1	HVR3_1_0	HVR4_0_0
GCF_017165135.1	WP_000591342.1	HVR1_0_1	HVR2_0_1	HVR3_1_0	HVR4_0_0
GCF_017165155.1	WP_000591342.1	HVR1_0_1	HVR2_0_1	HVR3_1_0	HVR4_0_0
GCF_017165215.1	WP_000591342.1	HVR1_0_1	HVR2_0_1	HVR3_1_0	HVR4_0_0
GCF_017165235.1	WP_000591342.1	HVR1_0_1	HVR2_0_1	HVR3_1_0	HVR4_0_0
GCF_017165255.1	WP_000591342.1	HVR1_0_1	HVR2_0_1	HVR3_1_0	HVR4_0_0
GCF_017165275.1	WP_000591342.1	HVR1_0_1	HVR2_0_1	HVR3_1_0	HVR4_0_0
GCF_017165295.1	WP_000591342.1	HVR1_0_1	HVR2_0_1	HVR3_1_0	HVR4_0_0
GCF_017165315.1	WP_000591342.1	HVR1_0_1	HVR2_0_1	HVR3_1_0	HVR4_0_0
GCF_017165335.1	WP_000591342.1	HVR1_0_1	HVR2_0_1	HVR3_1_0	HVR4_0_0
GCF_017165355.1	WP_000591342.1	HVR1_0_1	HVR2_0_1	HVR3_1_0	HVR4_0_0
GCF_017165375.1	WP_000591342.1	HVR1_0_1	HVR2_0_1	HVR3_1_0	HVR4_0_0
GCF_017165395.1	WP_000591342.1	HVR1_0_1	HVR2_0_1	HVR3_1_0	HVR4_0_0
GCF_017165415.1	WP_000591342.1	HVR1_0_1	HVR2_0_1	HVR3_1_0	HVR4_0_0
GCF_017165435.1	WP_000591342.1	HVR1_0_1	HVR2_0_1	HVR3_1_0	HVR4_0_0
GCF_017165455.1	WP_000591342.1	HVR1_0_1	HVR2_0_1	HVR3_1_0	HVR4_0_0
GCF_017310055.1	WP_061093458.1	HVR1_0_0	HVR2_0_0	HVR3_0_0	HVR4_0_0
GCF_017310445.1	WP_016235454.1	HVR1_0_0	HVR2_0_0	HVR3_0_0	HVR4_0_0
GCF_017338715.1	WP_000591359.1	HVR1_0_0	HVR2_0_0	HVR3_0_0	HVR4_0_0
GCF_017352035.1	WP_000591367.1	HVR1_0_0	HVR2_0_0	HVR3_0_0	HVR4_0_0
GCF_017352055.1	WP_000591359.1	HVR1_0_0	HVR2_0_0	HVR3_0_0	HVR4_0_0
GCF_017352075.1	WP_000591355.1	HVR1_0_0	HVR2_0_0	HVR3_0_1	HVR4_0_0
GCF_017356665.1	WP_000591379.1	HVR1_0_1	HVR2_0_2	HVR3_1_1	HVR4_0_2
GCF_017357505.1	WP_001305033.1	HVR1_0_1	HVR2_0_2	HVR3_1_1	HVR4_0_1
GCF_017357545.1	WP_000591342.1	HVR1_0_1	HVR2_0_1	HVR3_1_0	HVR4_0_0
GCF_017357565.1	WP_000591359.1	HVR1_0_0	HVR2_0_0	HVR3_0_0	HVR4_0_0
GCF_017357765.1	WP_001366808.1	HVR1_0_0	HVR2_0_0	HVR3_0_0	HVR4_0_0
GCF_017570585.1	WP_000591359.1	HVR1_0_0	HVR2_0_0	HVR3_0_0	HVR4_0_0
GCF_017570605.1	WP_000591359.1	HVR1_0_0	HVR2_0_0	HVR3_0_0	HVR4_0_0
GCF_017570625.1	WP_000591359.1	HVR1_0_0	HVR2_0_0	HVR3_0_0	HVR4_0_0
GCF_017570645.1	WP_000591359.1	HVR1_0_0	HVR2_0_0	HVR3_0_0	HVR4_0_0
GCF_017570665.1	WP_000591359.1	HVR1_0_0	HVR2_0_0	HVR3_0_0	HVR4_0_0
GCF_017570685.1	WP_208235512.1	HVR1_0_0	HVR2_0_0	HVR3_0_1	HVR4_0_0
GCF_017579865.1	WP_000591359.1	HVR1_0_0	HVR2_0_0	HVR3_0_0	HVR4_0_0
GCF_017603565.1	WP_001366808.1	HVR1_0_0	HVR2_0_0	HVR3_0_0	HVR4_0_0
GCF_017604265.1	WP_000591375.1	HVR1_0_0	HVR2_0_0	HVR3_0_0	HVR4_0_0
GCF_017638965.1	WP_000591355.1	HVR1_0_0	HVR2_0_0	HVR3_0_1	HVR4_0_0
GCF_017638985.1	WP_000591346.1	HVR1_0_0	HVR2_0_0	HVR3_0_0	HVR4_0_0
GCF_017639005.1	WP_000591346.1	HVR1_0_0	HVR2_0_0	HVR3_0_0	HVR4_0_0
GCF_017639025.1	WP_000591359.1	HVR1_0_0	HVR2_0_0	HVR3_0_0	HVR4_0_0
GCF_017639045.1	WP_000591359.1	HVR1_0_0	HVR2_0_0	HVR3_0_0	HVR4_0_0
GCF_017639125.1	WP_000591359.1	HVR1_0_0	HVR2_0_0	HVR3_0_0	HVR4_0_0
GCF_017639145.1	WP_000591359.1	HVR1_0_0	HVR2_0_0	HVR3_0_0	HVR4_0_0
GCF_017654165.1	WP_000591355.1	HVR1_0_0	HVR2_0_0	HVR3_0_1	HVR4_0_0
GCF_017743075.1	WP_000591389.1	HVR1_0_0	HVR2_0_0	HVR3_0_0	HVR4_0_0
GCF_017815815.1	WP_001305033.1	HVR1_0_1	HVR2_0_2	HVR3_1_1	HVR4_0_1
GCF_017868515.1	WP_000591359.1	HVR1_0_0	HVR2_0_0	HVR3_0_0	HVR4_0_0
GCF_017900955.1	WP_001305033.1	HVR1_0_1	HVR2_0_2	HVR3_1_1	HVR4_0_1
GCF_017900975.1	WP_001305033.1	HVR1_0_1	HVR2_0_2	HVR3_1_1	HVR4_0_1
GCF_017900995.1	WP_001305033.1	HVR1_0_1	HVR2_0_2	HVR3_1_1	HVR4_0_1
GCF_017901015.1	WP_001305033.1	HVR1_0_1	HVR2_0_2	HVR3_1_1	HVR4_0_1
GCF_017903455.1	WP_000591359.1	HVR1_0_0	HVR2_0_0	HVR3_0_0	HVR4_0_0
GCF_018071945.1	WP_032185656.1	HVR1_2_0	HVR2_0_3	HVR3_3_0	HVR4_0_3
GCF_018075285.1	WP_000591355.1	HVR1_0_0	HVR2_0_0	HVR3_0_1	HVR4_0_0
GCF_018075305.1	WP_001296629.1	HVR1_0_1	HVR2_0_1	HVR3_1_1	HVR4_0_0
GCF_018075345.1	WP_000591359.1	HVR1_0_0	HVR2_0_0	HVR3_0_0	HVR4_0_0
GCF_018085225.1	WP_054626208.1	HVR1_0_0	HVR2_0_0	HVR3_0_0	HVR4_0_0
GCF_018128405.1	WP_000591367.1	HVR1_0_0	HVR2_0_0	HVR3_0_0	HVR4_0_0
GCF_018141125.1	WP_000591367.1	HVR1_0_0	HVR2_0_0	HVR3_0_0	HVR4_0_0
GCF_018141225.1	WP_001318168.1	HVR1_2_0	HVR2_0_3	HVR3_3_0	HVR4_0_4
GCF_018141245.1	WP_000591359.1	HVR1_0_0	HVR2_0_0	HVR3_0_0	HVR4_0_0
GCF_018141265.1	WP_001318168.1	HVR1_2_0	HVR2_0_3	HVR3_3_0	HVR4_0_4
GCF_018199975.1	WP_000591359.1	HVR1_0_0	HVR2_0_0	HVR3_0_0	HVR4_0_0
GCF_018223665.1	WP_000593013.1	HVR1_2_1	HVR2_0_3	HVR3_3_0	HVR4_0_3
GCF_018279085.1	WP_000591359.1	HVR1_0_0	HVR2_0_0	HVR3_0_0	HVR4_0_0
GCF_018279125.1	WP_063501897.1	HVR1_0_0	HVR2_0_0	HVR3_0_0	HVR4_0_0
GCF_018279225.1	WP_000591355.1	HVR1_0_0	HVR2_0_0	HVR3_0_1	HVR4_0_0
GCF_018279585.1	WP_000591359.1	HVR1_0_0	HVR2_0_0	HVR3_0_0	HVR4_0_0
GCF_018316615.1	WP_000591359.1	HVR1_0_0	HVR2_0_0	HVR3_0_0	HVR4_0_0
GCF_018323825.1	WP_000591355.1	HVR1_0_0	HVR2_0_0	HVR3_0_1	HVR4_0_0
GCF_018343835.1	WP_001305033.1	HVR1_0_1	HVR2_0_2	HVR3_1_1	HVR4_0_1
GCF_018361365.1	WP_000591359.1	HVR1_0_0	HVR2_0_0	HVR3_0_0	HVR4_0_0
GCF_018394415.1	WP_001318168.1	HVR1_2_0	HVR2_0_3	HVR3_3_0	HVR4_0_4
GCF_018415975.1	WP_085674820.1	HVR1_0_0	HVR2_0_0	HVR3_0_0	HVR4_0_0
GCF_018415995.1	WP_000591355.1	HVR1_0_0	HVR2_0_0	HVR3_0_1	HVR4_0_0
GCF_018417715.1	WP_000591359.1	HVR1_0_0	HVR2_0_0	HVR3_0_0	HVR4_0_0
GCF_018460065.1	WP_000591355.1	HVR1_0_0	HVR2_0_0	HVR3_0_1	HVR4_0_0
GCF_018499805.2	WP_000591359.1	HVR1_0_0	HVR2_0_0	HVR3_0_0	HVR4_0_0
GCF_018499845.2	WP_000591359.1	HVR1_0_0	HVR2_0_0	HVR3_0_0	HVR4_0_0
GCF_018628815.1	WP_000591359.1	HVR1_0_0	HVR2_0_0	HVR3_0_0	HVR4_0_0
GCF_018734065.1	WP_000591380.1	HVR1_0_1	HVR2_0_2	HVR3_1_1	HVR4_0_1
GCF_018771465.1	WP_000591355.1	HVR1_0_0	HVR2_0_0	HVR3_0_1	HVR4_0_0
GCF_018771545.1	WP_000591359.1	HVR1_0_0	HVR2_0_0	HVR3_0_0	HVR4_0_0
GCF_018771585.1	WP_021523320.1	HVR1_0_0	HVR2_0_5	HVR3_1_0	HVR4_0_0
GCF_018798845.1	WP_000591376.1	HVR1_0_1	HVR2_0_2	HVR3_1_1	HVR4_0_2
GCF_018884065.1	WP_000591355.1	HVR1_0_0	HVR2_0_0	HVR3_0_1	HVR4_0_0
GCF_018884265.1	WP_000591389.1	HVR1_0_0	HVR2_0_0	HVR3_0_0	HVR4_0_0
GCF_018884285.1	WP_000591355.1	HVR1_0_0	HVR2_0_0	HVR3_0_1	HVR4_0_0
GCF_018884305.1	WP_000591355.1	HVR1_0_0	HVR2_0_0	HVR3_0_1	HVR4_0_0
GCF_018884325.1	WP_001414411.1	HVR1_0_0	HVR2_0_0	HVR3_0_0	HVR4_0_0
GCF_018884345.1	WP_000591359.1	HVR1_0_0	HVR2_0_0	HVR3_0_0	HVR4_0_0
GCF_018884365.1	WP_000591359.1	HVR1_0_0	HVR2_0_0	HVR3_0_0	HVR4_0_0
GCF_018884385.1	WP_000591355.1	HVR1_0_0	HVR2_0_0	HVR3_0_1	HVR4_0_0
GCF_018884405.1	WP_000591359.1	HVR1_0_0	HVR2_0_0	HVR3_0_0	HVR4_0_0
GCF_018884425.1	WP_000591333.1	HVR1_0_0	HVR2_0_0	HVR3_0_1	HVR4_0_0
GCF_018884445.1	WP_000591359.1	HVR1_0_0	HVR2_0_0	HVR3_0_0	HVR4_0_0
GCF_018884465.1	WP_000591355.1	HVR1_0_0	HVR2_0_0	HVR3_0_1	HVR4_0_0
GCF_018884505.1	WP_000591359.1	HVR1_0_0	HVR2_0_0	HVR3_0_0	HVR4_0_0
GCF_018884525.1	WP_000591359.1	HVR1_0_0	HVR2_0_0	HVR3_0_0	HVR4_0_0
GCF_018884545.1	WP_000591355.1	HVR1_0_0	HVR2_0_0	HVR3_0_1	HVR4_0_0
GCF_018884565.1	WP_000591359.1	HVR1_0_0	HVR2_0_0	HVR3_0_0	HVR4_0_0
GCF_018884585.1	WP_000591355.1	HVR1_0_0	HVR2_0_0	HVR3_0_1	HVR4_0_0
GCF_018966845.1	WP_063501897.1	HVR1_0_0	HVR2_0_0	HVR3_0_0	HVR4_0_0
GCF_018968645.1	WP_000591355.1	HVR1_0_0	HVR2_0_0	HVR3_0_1	HVR4_0_0
GCF_018972045.1	WP_072647349.1	HVR1_0_0	HVR2_0_0	HVR3_0_0	HVR4_0_0
GCF_018972205.1	WP_001296629.1	HVR1_0_1	HVR2_0_1	HVR3_1_1	HVR4_0_0
GCF_018972225.1	WP_001296629.1	HVR1_0_1	HVR2_0_1	HVR3_1_1	HVR4_0_0
GCF_018972245.1	WP_001296629.1	HVR1_0_1	HVR2_0_1	HVR3_1_1	HVR4_0_0
GCF_018972265.1	WP_001296629.1	HVR1_0_1	HVR2_0_1	HVR3_1_1	HVR4_0_0
GCF_018986795.1	WP_085460075.1	HVR1_0_0	HVR2_0_0	HVR3_1_0	HVR4_0_0
GCF_018986835.1	WP_000591359.1	HVR1_0_0	HVR2_0_0	HVR3_0_0	HVR4_0_0
GCF_018988345.1	WP_000591359.1	HVR1_0_0	HVR2_0_0	HVR3_0_0	HVR4_0_0
GCF_018988385.1	WP_000591359.1	HVR1_0_0	HVR2_0_0	HVR3_0_0	HVR4_0_0
GCF_019086825.1	WP_000591346.1	HVR1_0_0	HVR2_0_0	HVR3_0_0	HVR4_0_0
GCF_019091005.1	WP_000591366.1	HVR1_0_0	HVR2_0_0	HVR3_0_1	HVR4_0_0
GCF_019192625.2	WP_000591359.1	HVR1_0_0	HVR2_0_0	HVR3_0_0	HVR4_0_0
GCF_019211745.1	WP_000591355.1	HVR1_0_0	HVR2_0_0	HVR3_0_1	HVR4_0_0
GCF_019334645.1	WP_000591359.1	HVR1_0_0	HVR2_0_0	HVR3_0_0	HVR4_0_0
GCF_019334665.1	WP_000591359.1	HVR1_0_0	HVR2_0_0	HVR3_0_0	HVR4_0_0
GCF_019355455.1	WP_000591359.1	HVR1_0_0	HVR2_0_0	HVR3_0_0	HVR4_0_0
GCF_019355475.1	WP_000591355.1	HVR1_0_0	HVR2_0_0	HVR3_0_1	HVR4_0_0
GCF_019355495.1	WP_001296629.1	HVR1_0_1	HVR2_0_1	HVR3_1_1	HVR4_0_0
GCF_019357435.1	WP_000591359.1	HVR1_0_0	HVR2_0_0	HVR3_0_0	HVR4_0_0
GCF_019426265.1	WP_000591367.1	HVR1_0_0	HVR2_0_0	HVR3_0_0	HVR4_0_0
GCF_019428525.1	WP_001296629.1	HVR1_0_1	HVR2_0_1	HVR3_1_1	HVR4_0_0
GCF_019428545.1	WP_001296629.1	HVR1_0_1	HVR2_0_1	HVR3_1_1	HVR4_0_0
GCF_019428565.1	WP_001296629.1	HVR1_0_1	HVR2_0_1	HVR3_1_1	HVR4_0_0
GCF_019428585.1	WP_001296629.1	HVR1_0_1	HVR2_0_1	HVR3_1_1	HVR4_0_0
GCF_019428605.1	WP_001296629.1	HVR1_0_1	HVR2_0_1	HVR3_1_1	HVR4_0_0
GCF_019428645.1	WP_000591359.1	HVR1_0_0	HVR2_0_0	HVR3_0_0	HVR4_0_0
GCF_019428725.1	WP_000591359.1	HVR1_0_0	HVR2_0_0	HVR3_0_0	HVR4_0_0
GCF_019428745.1	WP_000591367.1	HVR1_0_0	HVR2_0_0	HVR3_0_0	HVR4_0_0
GCF_019428765.1	WP_000591367.1	HVR1_0_0	HVR2_0_0	HVR3_0_0	HVR4_0_0
GCF_019428785.1	WP_000591355.1	HVR1_0_0	HVR2_0_0	HVR3_0_1	HVR4_0_0
GCF_019431145.1	WP_061093458.1	HVR1_0_0	HVR2_0_0	HVR3_0_0	HVR4_0_0
GCF_019431165.1	WP_001366808.1	HVR1_0_0	HVR2_0_0	HVR3_0_0	HVR4_0_0
GCF_019431295.1	WP_000591359.1	HVR1_0_0	HVR2_0_0	HVR3_0_0	HVR4_0_0
GCF_019431315.1	WP_063085496.1	HVR1_0_0	HVR2_0_0	HVR3_0_0	HVR4_0_0
GCF_019431335.1	WP_219789531.1	HVR1_0_0	HVR2_0_0	HVR3_0_0	HVR4_0_0
GCF_019434375.1	WP_000591355.1	HVR1_0_0	HVR2_0_0	HVR3_0_1	HVR4_0_0
GCF_019443365.1	WP_000591355.1	HVR1_0_0	HVR2_0_0	HVR3_0_1	HVR4_0_0
GCF_019443605.1	WP_000591376.1	HVR1_0_1	HVR2_0_2	HVR3_1_1	HVR4_0_2
GCF_019443685.1	WP_000591376.1	HVR1_0_1	HVR2_0_2	HVR3_1_1	HVR4_0_2
GCF_019551815.1	WP_000591359.1	HVR1_0_0	HVR2_0_0	HVR3_0_0	HVR4_0_0
GCF_019551835.1	WP_000591359.1	HVR1_0_0	HVR2_0_0	HVR3_0_0	HVR4_0_0
GCF_019551855.1	WP_000591359.1	HVR1_0_0	HVR2_0_0	HVR3_0_0	HVR4_0_0
GCF_019599065.1	WP_000591359.1	HVR1_0_0	HVR2_0_0	HVR3_0_0	HVR4_0_0
GCF_019614825.1	WP_000591366.1	HVR1_0_0	HVR2_0_0	HVR3_0_1	HVR4_0_0
GCF_019645795.1	WP_000591359.1	HVR1_0_0	HVR2_0_0	HVR3_0_0	HVR4_0_0
GCF_019645975.1	WP_001305033.1	HVR1_0_1	HVR2_0_2	HVR3_1_1	HVR4_0_1
GCF_019645995.1	WP_000591359.1	HVR1_0_0	HVR2_0_0	HVR3_0_0	HVR4_0_0
GCF_019646015.1	WP_000591359.1	HVR1_0_0	HVR2_0_0	HVR3_0_0	HVR4_0_0
GCF_019710415.1	WP_000591355.1	HVR1_0_0	HVR2_0_0	HVR3_0_1	HVR4_0_0
GCF_019720795.1	WP_000591355.1	HVR1_0_0	HVR2_0_0	HVR3_0_1	HVR4_0_0
GCF_019802685.1	WP_000591346.1	HVR1_0_0	HVR2_0_0	HVR3_0_0	HVR4_0_0
GCF_019843995.1	WP_085674820.1	HVR1_0_0	HVR2_0_0	HVR3_0_0	HVR4_0_0
GCF_019844015.1	WP_000591359.1	HVR1_0_0	HVR2_0_0	HVR3_0_0	HVR4_0_0
GCF_019844035.1	WP_000591359.1	HVR1_0_0	HVR2_0_0	HVR3_0_0	HVR4_0_0
GCF_019891035.1	WP_000591366.1	HVR1_0_0	HVR2_0_0	HVR3_0_1	HVR4_0_0
GCF_019915505.1	WP_000591376.1	HVR1_0_1	HVR2_0_2	HVR3_1_1	HVR4_0_2
GCF_019915525.1	WP_135103448.1	HVR1_0_1	HVR2_0_1	HVR3_1_1	HVR4_0_0
GCF_019915545.1	WP_000591367.1	HVR1_0_0	HVR2_0_0	HVR3_0_0	HVR4_0_0
GCF_019969485.1	WP_000591359.1	HVR1_0_0	HVR2_0_0	HVR3_0_0	HVR4_0_0
GCF_019969505.1	WP_000591359.1	HVR1_0_0	HVR2_0_0	HVR3_0_0	HVR4_0_0
GCF_019969525.1	WP_000591359.1	HVR1_0_0	HVR2_0_0	HVR3_0_0	HVR4_0_0
GCF_019969545.1	WP_000591359.1	HVR1_0_0	HVR2_0_0	HVR3_0_0	HVR4_0_0
GCF_019969565.1	WP_000591359.1	HVR1_0_0	HVR2_0_0	HVR3_0_0	HVR4_0_0
GCF_019969585.1	WP_000591359.1	HVR1_0_0	HVR2_0_0	HVR3_0_0	HVR4_0_0
GCF_019969605.1	WP_000591359.1	HVR1_0_0	HVR2_0_0	HVR3_0_0	HVR4_0_0
GCF_019969625.1	WP_000591359.1	HVR1_0_0	HVR2_0_0	HVR3_0_0	HVR4_0_0
GCF_019969645.1	WP_000591359.1	HVR1_0_0	HVR2_0_0	HVR3_0_0	HVR4_0_0
GCF_019970895.1	WP_000591359.1	HVR1_0_0	HVR2_0_0	HVR3_0_0	HVR4_0_0
GCF_019970955.1	WP_000591359.1	HVR1_0_0	HVR2_0_0	HVR3_0_0	HVR4_0_0
GCF_019970975.1	WP_000591359.1	HVR1_0_0	HVR2_0_0	HVR3_0_0	HVR4_0_0
GCF_019970995.1	WP_000591359.1	HVR1_0_0	HVR2_0_0	HVR3_0_0	HVR4_0_0
GCF_019971015.1	WP_000591359.1	HVR1_0_0	HVR2_0_0	HVR3_0_0	HVR4_0_0
GCF_019971035.1	WP_000591359.1	HVR1_0_0	HVR2_0_0	HVR3_0_0	HVR4_0_0
GCF_019971055.1	WP_000591359.1	HVR1_0_0	HVR2_0_0	HVR3_0_0	HVR4_0_0
GCF_019971075.1	WP_000591359.1	HVR1_0_0	HVR2_0_0	HVR3_0_0	HVR4_0_0
GCF_019971115.1	WP_000591359.1	HVR1_0_0	HVR2_0_0	HVR3_0_0	HVR4_0_0
GCF_019973795.1	WP_016235454.1	HVR1_0_0	HVR2_0_0	HVR3_0_0	HVR4_0_0
GCF_019976835.1	WP_000591355.1	HVR1_0_0	HVR2_0_0	HVR3_0_1	HVR4_0_0
GCF_019976915.1	WP_000591355.1	HVR1_0_0	HVR2_0_0	HVR3_0_1	HVR4_0_0
GCF_020023255.1	WP_000591359.1	HVR1_0_0	HVR2_0_0	HVR3_0_0	HVR4_0_0
GCF_020034635.1	WP_000591355.1	HVR1_0_0	HVR2_0_0	HVR3_0_1	HVR4_0_0
GCF_020042705.1	WP_000591359.1	HVR1_0_0	HVR2_0_0	HVR3_0_0	HVR4_0_0
GCF_020091645.1	WP_047625314.1	HVR1_2_0	HVR2_0_3	HVR3_3_0	HVR4_0_3
GCF_020149465.1	WP_000591359.1	HVR1_0_0	HVR2_0_0	HVR3_0_0	HVR4_0_0
GCF_020149605.1	WP_000591359.1	HVR1_0_0	HVR2_0_0	HVR3_0_0	HVR4_0_0
GCF_020149625.1	WP_000591359.1	HVR1_0_0	HVR2_0_0	HVR3_0_0	HVR4_0_0
GCF_020149645.1	WP_000591355.1	HVR1_0_0	HVR2_0_0	HVR3_0_1	HVR4_0_0
GCF_020149665.1	WP_000591359.1	HVR1_0_0	HVR2_0_0	HVR3_0_0	HVR4_0_0
GCF_020149685.1	WP_000591359.1	HVR1_0_0	HVR2_0_0	HVR3_0_0	HVR4_0_0
GCF_020149705.1	WP_000591359.1	HVR1_0_0	HVR2_0_0	HVR3_0_0	HVR4_0_0
GCF_020181535.1	WP_000591359.1	HVR1_0_0	HVR2_0_0	HVR3_0_0	HVR4_0_0
GCF_020190405.1	WP_001305033.1	HVR1_0_1	HVR2_0_2	HVR3_1_1	HVR4_0_1
GCF_020388055.1	WP_054626208.1	HVR1_0_0	HVR2_0_0	HVR3_0_0	HVR4_0_0
GCF_020410665.1	WP_000591375.1	HVR1_0_0	HVR2_0_0	HVR3_0_0	HVR4_0_0
GCF_020423145.1	WP_000591342.1	HVR1_0_1	HVR2_0_1	HVR3_1_0	HVR4_0_0
GCF_020423165.1	WP_000591342.1	HVR1_0_1	HVR2_0_1	HVR3_1_0	HVR4_0_0
GCF_020423185.1	WP_000591342.1	HVR1_0_1	HVR2_0_1	HVR3_1_0	HVR4_0_0
GCF_020423205.1	WP_000591342.1	HVR1_0_1	HVR2_0_1	HVR3_1_0	HVR4_0_0
GCF_020423225.1	WP_000591342.1	HVR1_0_1	HVR2_0_1	HVR3_1_0	HVR4_0_0
GCF_020424045.1	WP_016235454.1	HVR1_0_0	HVR2_0_0	HVR3_0_0	HVR4_0_0
GCF_020526725.1	WP_000591359.1	HVR1_0_0	HVR2_0_0	HVR3_0_0	HVR4_0_0
GCF_020526745.1	WP_000591359.1	HVR1_0_0	HVR2_0_0	HVR3_0_0	HVR4_0_0
GCF_020526765.1	WP_000591359.1	HVR1_0_0	HVR2_0_0	HVR3_0_0	HVR4_0_0
GCF_020526785.1	WP_000591359.1	HVR1_0_0	HVR2_0_0	HVR3_0_0	HVR4_0_0
GCF_020526805.1	WP_000591359.1	HVR1_0_0	HVR2_0_0	HVR3_0_0	HVR4_0_0
GCF_020526825.1	WP_000591359.1	HVR1_0_0	HVR2_0_0	HVR3_0_0	HVR4_0_0
GCF_020526845.1	WP_000591359.1	HVR1_0_0	HVR2_0_0	HVR3_0_0	HVR4_0_0
GCF_020535205.1	WP_000591359.1	HVR1_0_0	HVR2_0_0	HVR3_0_0	HVR4_0_0
GCF_020540945.1	WP_000591355.1	HVR1_0_0	HVR2_0_0	HVR3_0_1	HVR4_0_0
GCF_020540965.1	WP_000591359.1	HVR1_0_0	HVR2_0_0	HVR3_0_0	HVR4_0_0
GCF_020540985.1	WP_021523320.1	HVR1_0_0	HVR2_0_5	HVR3_1_0	HVR4_0_0
GCF_020541005.1	WP_106474781.1	HVR1_0_0	HVR2_0_0	HVR3_0_1	HVR4_0_0
GCF_020541025.1	WP_000591359.1	HVR1_0_0	HVR2_0_0	HVR3_0_0	HVR4_0_0
GCF_020616475.1	WP_000591355.1	HVR1_0_0	HVR2_0_0	HVR3_0_1	HVR4_0_0
GCF_020616495.1	WP_000591355.1	HVR1_0_0	HVR2_0_0	HVR3_0_1	HVR4_0_0
GCF_020683045.1	WP_001296629.1	HVR1_0_1	HVR2_0_1	HVR3_1_1	HVR4_0_0
GCF_020683085.1	WP_000591355.1	HVR1_0_0	HVR2_0_0	HVR3_0_1	HVR4_0_0
GCF_020683145.1	WP_000591359.1	HVR1_0_0	HVR2_0_0	HVR3_0_0	HVR4_0_0
GCF_020683185.1	WP_000591355.1	HVR1_0_0	HVR2_0_0	HVR3_0_1	HVR4_0_0
GCF_020683245.1	WP_000591355.1	HVR1_0_0	HVR2_0_0	HVR3_0_1	HVR4_0_0
GCF_020808965.1	WP_000591366.1	HVR1_0_0	HVR2_0_0	HVR3_0_1	HVR4_0_0
GCF_020809365.1	WP_000591355.1	HVR1_0_0	HVR2_0_0	HVR3_0_1	HVR4_0_0
GCF_020809385.1	WP_000591355.1	HVR1_0_0	HVR2_0_0	HVR3_0_1	HVR4_0_0
GCF_020827555.1	WP_000591355.1	HVR1_0_0	HVR2_0_0	HVR3_0_1	HVR4_0_0
GCF_020827575.1	WP_021523320.1	HVR1_0_0	HVR2_0_5	HVR3_1_0	HVR4_0_0
GCF_020827595.1	WP_000591359.1	HVR1_0_0	HVR2_0_0	HVR3_0_0	HVR4_0_0
GCF_020827615.1	WP_000591355.1	HVR1_0_0	HVR2_0_0	HVR3_0_1	HVR4_0_0
GCF_020827635.1	WP_021523320.1	HVR1_0_0	HVR2_0_5	HVR3_1_0	HVR4_0_0
GCF_020827655.1	WP_000591356.1	HVR1_0_0	HVR2_0_0	HVR3_1_0	HVR4_0_0
GCF_020827895.1	WP_016235454.1	HVR1_0_0	HVR2_0_0	HVR3_0_0	HVR4_0_0
GCF_020868245.1	WP_000591355.1	HVR1_0_0	HVR2_0_0	HVR3_0_1	HVR4_0_0
GCF_020881875.1	WP_001366808.1	HVR1_0_0	HVR2_0_0	HVR3_0_0	HVR4_0_0
GCF_020883235.1	WP_001366808.1	HVR1_0_0	HVR2_0_0	HVR3_0_0	HVR4_0_0
GCF_020883255.1	WP_001366808.1	HVR1_0_0	HVR2_0_0	HVR3_0_0	HVR4_0_0
GCF_020883275.1	WP_001366808.1	HVR1_0_0	HVR2_0_0	HVR3_0_0	HVR4_0_0
GCF_020883295.1	WP_001366808.1	HVR1_0_0	HVR2_0_0	HVR3_0_0	HVR4_0_0
GCF_020883315.1	WP_001366808.1	HVR1_0_0	HVR2_0_0	HVR3_0_0	HVR4_0_0
GCF_020883335.1	WP_001366808.1	HVR1_0_0	HVR2_0_0	HVR3_0_0	HVR4_0_0
GCF_020883355.1	WP_001366808.1	HVR1_0_0	HVR2_0_0	HVR3_0_0	HVR4_0_0
GCF_020883375.1	WP_001366808.1	HVR1_0_0	HVR2_0_0	HVR3_0_0	HVR4_0_0
GCF_020883395.1	WP_001366808.1	HVR1_0_0	HVR2_0_0	HVR3_0_0	HVR4_0_0
GCF_020883515.1	WP_000591355.1	HVR1_0_0	HVR2_0_0	HVR3_0_1	HVR4_0_0
GCF_020886495.2	WP_001318168.1	HVR1_2_0	HVR2_0_3	HVR3_3_0	HVR4_0_4
GCF_020886575.2	WP_000591359.1	HVR1_0_0	HVR2_0_0	HVR3_0_0	HVR4_0_0
GCF_020905655.1	WP_000591359.1	HVR1_0_0	HVR2_0_0	HVR3_0_0	HVR4_0_0
GCF_020971745.1	WP_001366808.1	HVR1_0_0	HVR2_0_0	HVR3_0_0	HVR4_0_0
GCF_020985225.1	WP_000591359.1	HVR1_0_0	HVR2_0_0	HVR3_0_0	HVR4_0_0
GCF_021089875.1	WP_000591355.1	HVR1_0_0	HVR2_0_0	HVR3_0_1	HVR4_0_0
GCF_021166015.1	WP_000591342.1	HVR1_0_1	HVR2_0_1	HVR3_1_0	HVR4_0_0
GCF_021166395.1	WP_000591342.1	HVR1_0_1	HVR2_0_1	HVR3_1_0	HVR4_0_0
GCF_021166415.1	WP_000591342.1	HVR1_0_1	HVR2_0_1	HVR3_1_0	HVR4_0_0
GCF_021166435.1	WP_000591342.1	HVR1_0_1	HVR2_0_1	HVR3_1_0	HVR4_0_0
GCF_021184105.1	WP_000591342.1	HVR1_0_1	HVR2_0_1	HVR3_1_0	HVR4_0_0
GCF_021184125.1	WP_000591342.1	HVR1_0_1	HVR2_0_1	HVR3_1_0	HVR4_0_0
GCF_021228975.1	WP_001296629.1	HVR1_0_1	HVR2_0_1	HVR3_1_1	HVR4_0_0
GCF_021307345.1	WP_175119290.1	HVR1_0_1	HVR2_0_0	HVR3_0_0	HVR4_0_0
GCF_021378315.1	WP_001357032.1	HVR1_0_1	HVR2_0_2	HVR3_1_1	HVR4_0_2
GCF_021398485.1	WP_001305033.1	HVR1_0_1	HVR2_0_2	HVR3_1_1	HVR4_0_1
GCF_021398935.1	WP_001305033.1	HVR1_0_1	HVR2_0_2	HVR3_1_1	HVR4_0_1
GCF_021398975.1	WP_000591378.1	HVR1_0_1	HVR2_0_2	HVR3_1_1	HVR4_0_1
GCF_021398995.1	WP_001296629.1	HVR1_0_1	HVR2_0_1	HVR3_1_1	HVR4_0_0
GCF_021399015.1	WP_001305033.1	HVR1_0_1	HVR2_0_2	HVR3_1_1	HVR4_0_1
GCF_021441965.1	WP_180513232.1	HVR1_0_3	HVR2_0_0	HVR3_0_0	HVR4_0_0
GCF_021484785.1	WP_001357032.1	HVR1_0_1	HVR2_0_2	HVR3_1_1	HVR4_0_2
GCF_021496405.1	WP_001296629.1	HVR1_0_1	HVR2_0_1	HVR3_1_1	HVR4_0_0
GCF_021496425.1	WP_001296629.1	HVR1_0_1	HVR2_0_1	HVR3_1_1	HVR4_0_0
GCF_021496445.1	WP_001296629.1	HVR1_0_1	HVR2_0_1	HVR3_1_1	HVR4_0_0
GCF_021498025.2	WP_000591355.1	HVR1_0_0	HVR2_0_0	HVR3_0_1	HVR4_0_0
GCF_021498045.1	WP_000591355.1	HVR1_0_0	HVR2_0_0	HVR3_0_1	HVR4_0_0
GCF_021498145.1	WP_021523320.1	HVR1_0_0	HVR2_0_5	HVR3_1_0	HVR4_0_0
GCF_021498165.1	WP_000591355.1	HVR1_0_0	HVR2_0_0	HVR3_0_1	HVR4_0_0
GCF_021513335.1	WP_000591359.1	HVR1_0_0	HVR2_0_0	HVR3_0_0	HVR4_0_0
GCF_021534845.1	WP_000591355.1	HVR1_0_0	HVR2_0_0	HVR3_0_1	HVR4_0_0
GCF_021534885.1	WP_000591355.1	HVR1_0_0	HVR2_0_0	HVR3_0_1	HVR4_0_0
GCF_021534905.1	WP_000591355.1	HVR1_0_0	HVR2_0_0	HVR3_0_1	HVR4_0_0
GCF_021534925.1	WP_001514764.1	HVR1_0_1	HVR2_0_1	HVR3_0_0	HVR4_0_0
GCF_021534945.1	WP_000591355.1	HVR1_0_0	HVR2_0_0	HVR3_0_1	HVR4_0_0
GCF_021534985.1	WP_000591359.1	HVR1_0_0	HVR2_0_0	HVR3_0_0	HVR4_0_0
GCF_021535005.1	WP_053882101.1	HVR1_0_1	HVR2_0_0	HVR3_0_0	HVR4_0_0
GCF_021535025.1	WP_000591359.1	HVR1_0_0	HVR2_0_0	HVR3_0_0	HVR4_0_0
GCF_021554655.1	WP_000591375.1	HVR1_0_0	HVR2_0_0	HVR3_0_0	HVR4_0_0
GCF_021559815.1	WP_001305033.1	HVR1_0_1	HVR2_0_2	HVR3_1_1	HVR4_0_1
GCF_021559835.1	WP_001305033.1	HVR1_0_1	HVR2_0_2	HVR3_1_1	HVR4_0_1
GCF_021559855.1	WP_001305033.1	HVR1_0_1	HVR2_0_2	HVR3_1_1	HVR4_0_1
GCF_021559875.1	WP_001296629.1	HVR1_0_1	HVR2_0_1	HVR3_1_1	HVR4_0_0
GCF_021869725.1	WP_000591355.1	HVR1_0_0	HVR2_0_0	HVR3_0_1	HVR4_0_0
GCF_022014695.1	WP_000591355.1	HVR1_0_0	HVR2_0_0	HVR3_0_1	HVR4_0_0
GCF_022023755.1	WP_000591355.1	HVR1_0_0	HVR2_0_0	HVR3_0_1	HVR4_0_0
GCF_022023775.1	WP_000591359.1	HVR1_0_0	HVR2_0_0	HVR3_0_0	HVR4_0_0
GCF_022058205.1	WP_000591359.1	HVR1_0_0	HVR2_0_0	HVR3_0_0	HVR4_0_0
GCF_022058225.1	WP_000591359.1	HVR1_0_0	HVR2_0_0	HVR3_0_0	HVR4_0_0
GCF_022117635.1	WP_000591366.1	HVR1_0_0	HVR2_0_0	HVR3_0_1	HVR4_0_0
GCF_022117655.1	WP_000591355.1	HVR1_0_0	HVR2_0_0	HVR3_0_1	HVR4_0_0
GCF_022220885.1	WP_000591366.1	HVR1_0_0	HVR2_0_0	HVR3_0_1	HVR4_0_0
GCF_022221385.1	WP_000591359.1	HVR1_0_0	HVR2_0_0	HVR3_0_0	HVR4_0_0
GCF_022349925.1	WP_000591355.1	HVR1_0_0	HVR2_0_0	HVR3_0_1	HVR4_0_0
GCF_022353625.1	WP_001370740.1	HVR1_0_1	HVR2_0_2	HVR3_1_1	HVR4_0_1
GCF_022353905.1	WP_000591346.1	HVR1_0_0	HVR2_0_0	HVR3_0_0	HVR4_0_0
GCF_022353925.1	WP_016235454.1	HVR1_0_0	HVR2_0_0	HVR3_0_0	HVR4_0_0
GCF_022354045.1	WP_001366808.1	HVR1_0_0	HVR2_0_0	HVR3_0_0	HVR4_0_0
GCF_022368815.1	WP_000591359.1	HVR1_0_0	HVR2_0_0	HVR3_0_0	HVR4_0_0
GCF_022368895.1	WP_000591346.1	HVR1_0_0	HVR2_0_0	HVR3_0_0	HVR4_0_0
GCF_022369015.1	WP_000591359.1	HVR1_0_0	HVR2_0_0	HVR3_0_0	HVR4_0_0
GCF_022370515.1	WP_000591359.1	HVR1_0_0	HVR2_0_0	HVR3_0_0	HVR4_0_0
GCF_022376675.1	WP_000591359.1	HVR1_0_0	HVR2_0_0	HVR3_0_0	HVR4_0_0
GCF_022385195.1	WP_000591359.1	HVR1_0_0	HVR2_0_0	HVR3_0_0	HVR4_0_0
GCF_022385215.1	WP_000591359.1	HVR1_0_0	HVR2_0_0	HVR3_0_0	HVR4_0_0
GCF_022439445.1	WP_000591359.1	HVR1_0_0	HVR2_0_0	HVR3_0_0	HVR4_0_0
GCF_022439465.1	WP_000591359.1	HVR1_0_0	HVR2_0_0	HVR3_0_0	HVR4_0_0
GCF_022453585.1	WP_000591359.1	HVR1_0_0	HVR2_0_0	HVR3_0_0	HVR4_0_0
GCF_022453605.1	WP_000591355.1	HVR1_0_0	HVR2_0_0	HVR3_0_1	HVR4_0_0
GCF_022488205.1	WP_000591359.1	HVR1_0_0	HVR2_0_0	HVR3_0_0	HVR4_0_0
GCF_022492975.1	WP_000591359.1	HVR1_0_0	HVR2_0_0	HVR3_0_0	HVR4_0_0
GCF_022492995.1	WP_001523625.1	HVR1_0_1	HVR2_0_1	HVR3_1_1	HVR4_0_0
GCF_022493015.1	WP_000591366.1	HVR1_0_0	HVR2_0_0	HVR3_0_1	HVR4_0_0
GCF_022493115.1	WP_240764465.1	HVR1_0_0	HVR2_0_0	HVR3_0_0	HVR4_0_0
GCF_022493155.1	WP_000591359.1	HVR1_0_0	HVR2_0_0	HVR3_0_0	HVR4_0_0
GCF_022493175.1	WP_000591355.1	HVR1_0_0	HVR2_0_0	HVR3_0_1	HVR4_0_0
GCF_022493215.1	WP_032218895.1	HVR1_2_0	HVR2_0_3	HVR3_3_0	HVR4_0_4
GCF_022493235.1	WP_000591366.1	HVR1_0_0	HVR2_0_0	HVR3_0_1	HVR4_0_0
GCF_022493255.1	WP_001305033.1	HVR1_0_1	HVR2_0_2	HVR3_1_1	HVR4_0_1
GCF_022493275.1	WP_001305033.1	HVR1_0_1	HVR2_0_2	HVR3_1_1	HVR4_0_1
GCF_022493295.1	WP_000591355.1	HVR1_0_0	HVR2_0_0	HVR3_0_1	HVR4_0_0
GCF_022493315.1	WP_240767555.1	HVR1_0_1	HVR2_0_1	HVR3_1_0	HVR4_0_0
GCF_022493335.1	WP_053275329.1	HVR1_0_0	HVR2_0_0	HVR3_0_0	HVR4_0_0
GCF_022493355.1	WP_000591355.1	HVR1_0_0	HVR2_0_0	HVR3_0_1	HVR4_0_0
GCF_022493375.1	WP_000591359.1	HVR1_0_0	HVR2_0_0	HVR3_0_0	HVR4_0_0
GCF_022493395.1	WP_001305033.1	HVR1_0_1	HVR2_0_2	HVR3_1_1	HVR4_0_1
GCF_022493415.1	WP_001357032.1	HVR1_0_1	HVR2_0_2	HVR3_1_1	HVR4_0_2
GCF_022493435.1	WP_000591378.1	HVR1_0_1	HVR2_0_2	HVR3_1_1	HVR4_0_1
GCF_022493455.1	WP_112032519.1	HVR1_0_0	HVR2_0_0	HVR3_0_0	HVR4_0_0
GCF_022493475.1	WP_001305033.1	HVR1_0_1	HVR2_0_2	HVR3_1_1	HVR4_0_1
GCF_022493495.1	WP_001523625.1	HVR1_0_1	HVR2_0_1	HVR3_1_1	HVR4_0_0
GCF_022493535.1	WP_000591355.1	HVR1_0_0	HVR2_0_0	HVR3_0_1	HVR4_0_0
GCF_022493555.1	WP_000591366.1	HVR1_0_0	HVR2_0_0	HVR3_0_1	HVR4_0_0
GCF_022493575.1	WP_000591368.1	HVR1_0_0	HVR2_0_1	HVR3_0_0	HVR4_0_0
GCF_022493595.1	WP_000591355.1	HVR1_0_0	HVR2_0_0	HVR3_0_1	HVR4_0_0
GCF_022493615.1	WP_000591359.1	HVR1_0_0	HVR2_0_0	HVR3_0_0	HVR4_0_0
GCF_022493635.1	WP_001305033.1	HVR1_0_1	HVR2_0_2	HVR3_1_1	HVR4_0_1
GCF_022493655.1	WP_000591355.1	HVR1_0_0	HVR2_0_0	HVR3_0_1	HVR4_0_0
GCF_022493675.1	WP_000591355.1	HVR1_0_0	HVR2_0_0	HVR3_0_1	HVR4_0_0
GCF_022493695.1	WP_039720256.1	HVR1_0_0	HVR2_0_0	HVR3_0_0	HVR4_0_0
GCF_022493735.1	WP_000591359.1	HVR1_0_0	HVR2_0_0	HVR3_0_0	HVR4_0_0
GCF_022493755.1	WP_000591355.1	HVR1_0_0	HVR2_0_0	HVR3_0_1	HVR4_0_0
GCF_022493775.1	WP_001305033.1	HVR1_0_1	HVR2_0_2	HVR3_1_1	HVR4_0_1
GCF_022493795.1	WP_000591355.1	HVR1_0_0	HVR2_0_0	HVR3_0_1	HVR4_0_0
GCF_022493815.1	WP_001305033.1	HVR1_0_1	HVR2_0_2	HVR3_1_1	HVR4_0_1
GCF_022493835.1	WP_001305033.1	HVR1_0_1	HVR2_0_2	HVR3_1_1	HVR4_0_1
GCF_022493855.1	WP_000591359.1	HVR1_0_0	HVR2_0_0	HVR3_0_0	HVR4_0_0
GCF_022493875.1	WP_000591355.1	HVR1_0_0	HVR2_0_0	HVR3_0_1	HVR4_0_0
GCF_022494075.1	WP_000591346.1	HVR1_0_0	HVR2_0_0	HVR3_0_0	HVR4_0_0
GCF_022494235.1	WP_001318168.1	HVR1_2_0	HVR2_0_3	HVR3_3_0	HVR4_0_4
GCF_022494315.1	WP_000591346.1	HVR1_0_0	HVR2_0_0	HVR3_0_0	HVR4_0_0
GCF_022494585.1	WP_001366808.1	HVR1_0_0	HVR2_0_0	HVR3_0_0	HVR4_0_0
GCF_022494605.1	WP_000591359.1	HVR1_0_0	HVR2_0_0	HVR3_0_0	HVR4_0_0
GCF_022494625.1	WP_000591359.1	HVR1_0_0	HVR2_0_0	HVR3_0_0	HVR4_0_0
GCF_022494645.1	WP_000591359.1	HVR1_0_0	HVR2_0_0	HVR3_0_0	HVR4_0_0
GCF_022494665.1	WP_001366808.1	HVR1_0_0	HVR2_0_0	HVR3_0_0	HVR4_0_0
GCF_022494685.1	WP_000591346.1	HVR1_0_0	HVR2_0_0	HVR3_0_0	HVR4_0_0
GCF_022494705.1	WP_001318168.1	HVR1_2_0	HVR2_0_3	HVR3_3_0	HVR4_0_4
GCF_022494725.1	WP_000591359.1	HVR1_0_0	HVR2_0_0	HVR3_0_0	HVR4_0_0
GCF_022494745.1	WP_000591376.1	HVR1_0_1	HVR2_0_2	HVR3_1_1	HVR4_0_2
GCF_022494765.1	WP_000591359.1	HVR1_0_0	HVR2_0_0	HVR3_0_0	HVR4_0_0
GCF_022494805.1	WP_001366808.1	HVR1_0_0	HVR2_0_0	HVR3_0_0	HVR4_0_0
GCF_022494825.1	WP_001366808.1	HVR1_0_0	HVR2_0_0	HVR3_0_0	HVR4_0_0
GCF_022494855.1	WP_000591346.1	HVR1_0_0	HVR2_0_0	HVR3_0_0	HVR4_0_0
GCF_022514105.1	WP_000591359.1	HVR1_0_0	HVR2_0_0	HVR3_0_0	HVR4_0_0
GCF_022558625.1	WP_000591359.1	HVR1_0_0	HVR2_0_0	HVR3_0_0	HVR4_0_0
GCF_022558645.1	WP_000591359.1	HVR1_0_0	HVR2_0_0	HVR3_0_0	HVR4_0_0
GCF_022558665.1	WP_000591355.1	HVR1_0_0	HVR2_0_0	HVR3_0_1	HVR4_0_0
GCF_022558685.1	WP_000591359.1	HVR1_0_0	HVR2_0_0	HVR3_0_0	HVR4_0_0
GCF_022558705.1	WP_000591355.1	HVR1_0_0	HVR2_0_0	HVR3_0_1	HVR4_0_0
GCF_022558725.1	WP_000591359.1	HVR1_0_0	HVR2_0_0	HVR3_0_0	HVR4_0_0
GCF_022558745.1	WP_000591355.1	HVR1_0_0	HVR2_0_0	HVR3_0_1	HVR4_0_0
GCF_022558765.1	WP_000591355.1	HVR1_0_0	HVR2_0_0	HVR3_0_1	HVR4_0_0
GCF_022558785.1	WP_000591355.1	HVR1_0_0	HVR2_0_0	HVR3_0_1	HVR4_0_0
GCF_022558805.1	WP_000591355.1	HVR1_0_0	HVR2_0_0	HVR3_0_1	HVR4_0_0
GCF_022558825.1	WP_000591355.1	HVR1_0_0	HVR2_0_0	HVR3_0_1	HVR4_0_0
GCF_022558845.1	WP_000591355.1	HVR1_0_0	HVR2_0_0	HVR3_0_1	HVR4_0_0
GCF_022558865.1	WP_000591355.1	HVR1_0_0	HVR2_0_0	HVR3_0_1	HVR4_0_0
GCF_022558885.1	WP_000591359.1	HVR1_0_0	HVR2_0_0	HVR3_0_0	HVR4_0_0
GCF_022558905.1	WP_000591362.1	HVR1_0_0	HVR2_0_0	HVR3_0_0	HVR4_0_0
GCF_022558925.1	WP_000591355.1	HVR1_0_0	HVR2_0_0	HVR3_0_1	HVR4_0_0
GCF_022558945.1	WP_000591355.1	HVR1_0_0	HVR2_0_0	HVR3_0_1	HVR4_0_0
GCF_022558985.1	WP_000591355.1	HVR1_0_0	HVR2_0_0	HVR3_0_1	HVR4_0_0
GCF_022559005.1	WP_000591359.1	HVR1_0_0	HVR2_0_0	HVR3_0_0	HVR4_0_0
GCF_022559025.1	WP_000591355.1	HVR1_0_0	HVR2_0_0	HVR3_0_1	HVR4_0_0
GCF_022559045.1	WP_021523320.1	HVR1_0_0	HVR2_0_5	HVR3_1_0	HVR4_0_0
GCF_022559065.1	WP_000591355.1	HVR1_0_0	HVR2_0_0	HVR3_0_1	HVR4_0_0
GCF_022559245.1	WP_000591376.1	HVR1_0_1	HVR2_0_2	HVR3_1_1	HVR4_0_2
GCF_022559265.1	WP_000591359.1	HVR1_0_0	HVR2_0_0	HVR3_0_0	HVR4_0_0
GCF_022559285.1	WP_000591359.1	HVR1_0_0	HVR2_0_0	HVR3_0_0	HVR4_0_0
GCF_022559305.1	WP_000591359.1	HVR1_0_0	HVR2_0_0	HVR3_0_0	HVR4_0_0
GCF_022559325.1	WP_000591359.1	HVR1_0_0	HVR2_0_0	HVR3_0_0	HVR4_0_0
GCF_022559685.1	WP_000591359.1	HVR1_0_0	HVR2_0_0	HVR3_0_0	HVR4_0_0
GCF_022559805.1	WP_000591359.1	HVR1_0_0	HVR2_0_0	HVR3_0_0	HVR4_0_0
GCF_022559875.1	WP_000591359.1	HVR1_0_0	HVR2_0_0	HVR3_0_0	HVR4_0_0
GCF_022569415.1	WP_000591359.1	HVR1_0_0	HVR2_0_0	HVR3_0_0	HVR4_0_0
GCF_022569795.1	WP_001296629.1	HVR1_0_1	HVR2_0_1	HVR3_1_1	HVR4_0_0
GCF_022576915.1	WP_000591359.1	HVR1_0_0	HVR2_0_0	HVR3_0_0	HVR4_0_0
GCF_022591215.1	WP_000591359.1	HVR1_0_0	HVR2_0_0	HVR3_0_0	HVR4_0_0
GCF_022591475.1	WP_000591359.1	HVR1_0_0	HVR2_0_0	HVR3_0_0	HVR4_0_0
GCF_022605345.1	WP_000591359.1	HVR1_0_0	HVR2_0_0	HVR3_0_0	HVR4_0_0
GCF_022654245.1	WP_000591359.1	HVR1_0_0	HVR2_0_0	HVR3_0_0	HVR4_0_0
GCF_022654545.1	WP_000591359.1	HVR1_0_0	HVR2_0_0	HVR3_0_0	HVR4_0_0
GCF_022695865.1	WP_000591359.1	HVR1_0_0	HVR2_0_0	HVR3_0_0	HVR4_0_0
GCF_022699465.1	WP_000591359.1	HVR1_0_0	HVR2_0_0	HVR3_0_0	HVR4_0_0
GCF_022759725.1	WP_000591359.1	HVR1_0_0	HVR2_0_0	HVR3_0_0	HVR4_0_0
GCF_022759745.1	WP_000591359.1	HVR1_0_0	HVR2_0_0	HVR3_0_0	HVR4_0_0
GCF_022759765.1	WP_000591359.1	HVR1_0_0	HVR2_0_0	HVR3_0_0	HVR4_0_0
GCF_022759785.1	WP_000591359.1	HVR1_0_0	HVR2_0_0	HVR3_0_0	HVR4_0_0
GCF_022759805.1	WP_000591359.1	HVR1_0_0	HVR2_0_0	HVR3_0_0	HVR4_0_0
GCF_022759825.1	WP_000591355.1	HVR1_0_0	HVR2_0_0	HVR3_0_1	HVR4_0_0
GCF_022759845.1	WP_000591355.1	HVR1_0_0	HVR2_0_0	HVR3_0_1	HVR4_0_0
GCF_022759865.1	WP_000591355.1	HVR1_0_0	HVR2_0_0	HVR3_0_1	HVR4_0_0
GCF_022759885.1	WP_000591355.1	HVR1_0_0	HVR2_0_0	HVR3_0_1	HVR4_0_0
GCF_022759905.1	WP_000591355.1	HVR1_0_0	HVR2_0_0	HVR3_0_1	HVR4_0_0
GCF_022760215.1	WP_000591379.1	HVR1_0_1	HVR2_0_2	HVR3_1_1	HVR4_0_2
GCF_022811545.1	WP_000591375.1	HVR1_0_0	HVR2_0_0	HVR3_0_0	HVR4_0_0
GCF_022846215.1	WP_000591378.1	HVR1_0_1	HVR2_0_2	HVR3_1_1	HVR4_0_1
GCF_022846235.1	WP_001385603.1	HVR1_0_1	HVR2_0_7	HVR3_1_1	HVR4_0_0
GCF_022846575.1	WP_000591367.1	HVR1_0_0	HVR2_0_0	HVR3_0_0	HVR4_0_0
GCF_022869945.1	WP_000591342.1	HVR1_0_1	HVR2_0_1	HVR3_1_0	HVR4_0_0
GCF_022869985.1	WP_000591366.1	HVR1_0_0	HVR2_0_0	HVR3_0_1	HVR4_0_0
GCF_022918835.1	WP_000591367.1	HVR1_0_0	HVR2_0_0	HVR3_0_0	HVR4_0_0
GCF_022919055.1	WP_000591359.1	HVR1_0_0	HVR2_0_0	HVR3_0_0	HVR4_0_0
GCF_022964775.1	WP_000591359.1	HVR1_0_0	HVR2_0_0	HVR3_0_0	HVR4_0_0
GCF_022964815.1	WP_001296629.1	HVR1_0_1	HVR2_0_1	HVR3_1_1	HVR4_0_0
GCF_022964895.1	WP_000591359.1	HVR1_0_0	HVR2_0_0	HVR3_0_0	HVR4_0_0
GCF_022982975.1	WP_000591379.1	HVR1_0_1	HVR2_0_2	HVR3_1_1	HVR4_0_2
GCF_023022925.1	WP_000591346.1	HVR1_0_0	HVR2_0_0	HVR3_0_0	HVR4_0_0
GCF_023024425.1	WP_000591355.1	HVR1_0_0	HVR2_0_0	HVR3_0_1	HVR4_0_0
GCF_023100765.1	WP_000591359.1	HVR1_0_0	HVR2_0_0	HVR3_0_0	HVR4_0_0
GCF_023167605.1	WP_000591359.1	HVR1_0_0	HVR2_0_0	HVR3_0_0	HVR4_0_0
GCF_023169585.1	WP_021523320.1	HVR1_0_0	HVR2_0_5	HVR3_1_0	HVR4_0_0
GCF_023170005.1	WP_000591367.1	HVR1_0_0	HVR2_0_0	HVR3_0_0	HVR4_0_0
GCF_023205415.1	WP_000591346.1	HVR1_0_0	HVR2_0_0	HVR3_0_0	HVR4_0_0
GCF_023206595.1	WP_001305033.1	HVR1_0_1	HVR2_0_2	HVR3_1_1	HVR4_0_1
GCF_023206615.1	WP_001305033.1	HVR1_0_1	HVR2_0_2	HVR3_1_1	HVR4_0_1
GCF_023206635.1	WP_001305033.1	HVR1_0_1	HVR2_0_2	HVR3_1_1	HVR4_0_1
GCF_023206655.1	WP_001305033.1	HVR1_0_1	HVR2_0_2	HVR3_1_1	HVR4_0_1
GCF_023206675.1	WP_001305033.1	HVR1_0_1	HVR2_0_2	HVR3_1_1	HVR4_0_1
GCF_023206695.1	WP_001305033.1	HVR1_0_1	HVR2_0_2	HVR3_1_1	HVR4_0_1
GCF_023206715.1	WP_001305033.1	HVR1_0_1	HVR2_0_2	HVR3_1_1	HVR4_0_1
GCF_023206735.1	WP_001305033.1	HVR1_0_1	HVR2_0_2	HVR3_1_1	HVR4_0_1
GCF_023238365.1	WP_000591355.1	HVR1_0_0	HVR2_0_0	HVR3_0_1	HVR4_0_0
GCF_023272775.1	WP_021578891.1	HVR1_0_4	HVR2_0_0	HVR3_0_1	HVR4_0_0
GCF_023277345.1	WP_000591366.1	HVR1_0_0	HVR2_0_0	HVR3_0_1	HVR4_0_0
GCF_023278245.1	WP_000591359.1	HVR1_0_0	HVR2_0_0	HVR3_0_0	HVR4_0_0
GCF_023278265.1	WP_000591359.1	HVR1_0_0	HVR2_0_0	HVR3_0_0	HVR4_0_0
GCF_023278285.1	WP_000591359.1	HVR1_0_0	HVR2_0_0	HVR3_0_0	HVR4_0_0
GCF_023370135.1	WP_000591366.1	HVR1_0_0	HVR2_0_0	HVR3_0_1	HVR4_0_0
GCF_023373585.1	WP_001328536.1	HVR1_0_0	HVR2_0_0	HVR3_1_0	HVR4_0_0
GCF_023376095.1	WP_238020866.1	HVR1_0_0	HVR2_0_0	HVR3_0_0	HVR4_0_0
GCF_023516035.1	WP_000591355.1	HVR1_0_0	HVR2_0_0	HVR3_0_1	HVR4_0_0
GCF_023516055.1	WP_000591374.1	HVR1_0_0	HVR2_0_0	HVR3_0_0	HVR4_0_0
GCF_023516075.1	WP_000591359.1	HVR1_0_0	HVR2_0_0	HVR3_0_0	HVR4_0_0
GCF_023516095.1	WP_000591355.1	HVR1_0_0	HVR2_0_0	HVR3_0_1	HVR4_0_0
GCF_023516115.1	WP_000591359.1	HVR1_0_0	HVR2_0_0	HVR3_0_0	HVR4_0_0
GCF_023516135.1	WP_000591359.1	HVR1_0_0	HVR2_0_0	HVR3_0_0	HVR4_0_0
GCF_023518355.1	WP_033817197.1	HVR1_2_1	HVR2_0_3	HVR3_3_0	HVR4_0_3
GCF_023539015.1	WP_000591359.1	HVR1_0_0	HVR2_0_0	HVR3_0_0	HVR4_0_0
GCF_023539035.1	WP_000591359.1	HVR1_0_0	HVR2_0_0	HVR3_0_0	HVR4_0_0
GCF_023546825.1	WP_000591367.1	HVR1_0_0	HVR2_0_0	HVR3_0_0	HVR4_0_0
GCF_023546845.1	WP_001296629.1	HVR1_0_1	HVR2_0_1	HVR3_1_1	HVR4_0_0
GCF_023546865.1	WP_001296629.1	HVR1_0_1	HVR2_0_1	HVR3_1_1	HVR4_0_0
GCF_023546885.1	WP_001296629.1	HVR1_0_1	HVR2_0_1	HVR3_1_1	HVR4_0_0
GCF_023612415.1	WP_000591355.1	HVR1_0_0	HVR2_0_0	HVR3_0_1	HVR4_0_0
GCF_023612455.1	WP_024229744.1	HVR1_0_0	HVR2_0_0	HVR3_1_0	HVR4_0_0
GCF_023653825.1	WP_072647349.1	HVR1_0_0	HVR2_0_0	HVR3_0_0	HVR4_0_0
GCF_023653845.1	WP_072647349.1	HVR1_0_0	HVR2_0_0	HVR3_0_0	HVR4_0_0
GCF_023653865.1	WP_072647349.1	HVR1_0_0	HVR2_0_0	HVR3_0_0	HVR4_0_0
GCF_023653885.1	WP_072647349.1	HVR1_0_0	HVR2_0_0	HVR3_0_0	HVR4_0_0
GCF_023653905.1	WP_072647349.1	HVR1_0_0	HVR2_0_0	HVR3_0_0	HVR4_0_0
GCF_023657915.1	WP_000591355.1	HVR1_0_0	HVR2_0_0	HVR3_0_1	HVR4_0_0
GCF_023657935.1	WP_000591359.1	HVR1_0_0	HVR2_0_0	HVR3_0_0	HVR4_0_0
GCF_023657975.1	WP_000591355.1	HVR1_0_0	HVR2_0_0	HVR3_0_1	HVR4_0_0
GCF_023657995.1	WP_192851083.1	HVR1_0_0	HVR2_0_0	HVR3_0_1	HVR4_0_0
GCF_023658015.1	WP_001366808.1	HVR1_0_0	HVR2_0_0	HVR3_0_0	HVR4_0_0
GCF_023658265.1	WP_001366808.1	HVR1_0_0	HVR2_0_0	HVR3_0_0	HVR4_0_0
GCF_023658285.1	WP_001296629.1	HVR1_0_1	HVR2_0_1	HVR3_1_1	HVR4_0_0
GCF_023658305.1	WP_000591379.1	HVR1_0_1	HVR2_0_2	HVR3_1_1	HVR4_0_2
GCF_023658325.1	WP_001366808.1	HVR1_0_0	HVR2_0_0	HVR3_0_0	HVR4_0_0
GCF_023658345.1	WP_000591359.1	HVR1_0_0	HVR2_0_0	HVR3_0_0	HVR4_0_0
GCF_023658365.1	WP_000591378.1	HVR1_0_1	HVR2_0_2	HVR3_1_1	HVR4_0_1
GCF_023658385.1	WP_001366808.1	HVR1_0_0	HVR2_0_0	HVR3_0_0	HVR4_0_0
GCF_023658405.1	WP_001296629.1	HVR1_0_1	HVR2_0_1	HVR3_1_1	HVR4_0_0
GCF_023658425.1	WP_103253711.1	HVR1_0_1	HVR2_0_0	HVR3_0_0	HVR4_0_0
GCF_023921205.1	WP_000591355.1	HVR1_0_0	HVR2_0_0	HVR3_0_1	HVR4_0_0
GCF_024023055.1	WP_000591359.1	HVR1_0_0	HVR2_0_0	HVR3_0_0	HVR4_0_0
GCF_024023075.1	WP_000591359.1	HVR1_0_0	HVR2_0_0	HVR3_0_0	HVR4_0_0
GCF_024125695.1	WP_000591379.1	HVR1_0_1	HVR2_0_2	HVR3_1_1	HVR4_0_2
GCF_024199045.2	WP_001296629.1	HVR1_0_1	HVR2_0_1	HVR3_1_1	HVR4_0_0
GCF_024224055.1	WP_001366808.1	HVR1_0_0	HVR2_0_0	HVR3_0_0	HVR4_0_0
GCF_024225435.1	WP_000591359.1	HVR1_0_0	HVR2_0_0	HVR3_0_0	HVR4_0_0
GCF_024225755.1	WP_000591359.1	HVR1_0_0	HVR2_0_0	HVR3_0_0	HVR4_0_0
GCF_024226085.1	WP_000591359.1	HVR1_0_0	HVR2_0_0	HVR3_0_0	HVR4_0_0
GCF_024298465.1	WP_000591359.1	HVR1_0_0	HVR2_0_0	HVR3_0_0	HVR4_0_0
GCF_024298485.1	WP_001366808.1	HVR1_0_0	HVR2_0_0	HVR3_0_0	HVR4_0_0
GCF_024298505.1	WP_000591355.1	HVR1_0_0	HVR2_0_0	HVR3_0_1	HVR4_0_0
GCF_024298525.1	WP_000591355.1	HVR1_0_0	HVR2_0_0	HVR3_0_1	HVR4_0_0
GCF_024298545.1	WP_000591355.1	HVR1_0_0	HVR2_0_0	HVR3_0_1	HVR4_0_0
GCF_024298565.1	WP_000591355.1	HVR1_0_0	HVR2_0_0	HVR3_0_1	HVR4_0_0
GCF_024298705.1	WP_000591355.1	HVR1_0_0	HVR2_0_0	HVR3_0_1	HVR4_0_0
GCF_024298725.1	WP_000591366.1	HVR1_0_0	HVR2_0_0	HVR3_0_1	HVR4_0_0
GCF_024298745.1	WP_001366808.1	HVR1_0_0	HVR2_0_0	HVR3_0_0	HVR4_0_0
GCF_024298765.1	WP_001318168.1	HVR1_2_0	HVR2_0_3	HVR3_3_0	HVR4_0_4
GCF_024298785.1	WP_000591359.1	HVR1_0_0	HVR2_0_0	HVR3_0_0	HVR4_0_0
GCF_024298945.1	WP_000591359.1	HVR1_0_0	HVR2_0_0	HVR3_0_0	HVR4_0_0
GCF_024300685.1	WP_000591366.1	HVR1_0_0	HVR2_0_0	HVR3_0_1	HVR4_0_0
GCF_024300705.1	WP_000591355.1	HVR1_0_0	HVR2_0_0	HVR3_0_1	HVR4_0_0
GCF_024300765.1	WP_000591366.1	HVR1_0_0	HVR2_0_0	HVR3_0_1	HVR4_0_0
GCF_024300785.1	WP_000591372.1	HVR1_0_1	HVR2_0_1	HVR3_1_0	HVR4_0_0
GCF_024329775.2	WP_187770217.1	HVR1_0_0	HVR2_0_0	HVR3_0_0	HVR4_0_0
GCF_024329785.2	WP_001366808.1	HVR1_0_0	HVR2_0_0	HVR3_0_0	HVR4_0_0
[truncated: 933 more rows]

## Sheet: CirA
1. Summary of the HVRs, HVR sequence types and subtypes in NCBI 3104 E. coli strains with full genome sequenced (newly identified HVR sequence types were highlighted in red)
Subject Protein Occurance Count	2803
Subject Protein Occurance Rate	0.903028
HVR1	HVR1_0	HVR1_0_0	HVR1_0_1	HVR1_0_2	HVR1_0_3	HVR1_0_4	HVR1_0_5	HVR1_0_6	HVR1_0_7	HVR1_0_8	HVR1_0_9	HVR1_0_10
HVR1 count	2803	2114	638	2	18	23	1	1	1	1	1	3
HVR1 count rate	1	0.754192	0.227613	0.000713521	0.00642169	0.00820549	0.000356761	0.000356761	0.000356761	0.000356761	0.000356761	0.00107028
HVR2	HVR2_0	HVR2_0_0	HVR2_0_1	HVR2_0_3	HVR2_0_4
HVR2 count	2235	2231	2	1	1
HVR2 count rate	0.79736	0.795933	0.000713521	0.000356761	0.000356761
HVR2	HVR2_1	HVR2_1_0	HVR2_1_1
HVR2 count	565	560	5
HVR2 count rate	0.20157	0.199786	0.0017838
HVR2	HVR2_2	HVR2_2_0
HVR2 count	2	2
HVR2 count rate	0.000713521	0.000713521
HVR2	HVR2_3	HVR2_3_0
HVR2 count	1	1
HVR2 count rate	0.000356761	0.000356761
HVR3	HVR3_0	HVR3_0_0	HVR3_0_1	HVR3_0_2	HVR3_0_3	HVR3_0_4	HVR3_0_5	HVR3_0_6
HVR3 count	2803	2039	583	2	176	1	1	1
HVR3 count rate	1	0.727435	0.207991	0.000713521	0.0627899	0.000356761	0.000356761	0.000356761
Note: An HVR sequence type was defined as the one with a sequence of more than two point substitutions or indels with the sequence of any other subtype; a HVR sequence subtype was defined as the one with sequence of 1-2 point substitutions or indels with at least one other subtype.
2. Sequence of the HVR sequence subtypes (the positions were according to those in the MG1655 proteins, with upstream -1 and downstream +1 positions of each HVR being recorded)
>HVR1_0_0
164-SGTVTVDTTIQEHRDRGDT-184
>HVR1_0_1
164-SGTVTVDTTVQEHRDRGDT-184
>HVR1_0_2
164-AGTVTVDTTIQEHRDRGDT-184
>HVR1_0_3
164-SGTVTVDTTIQEHRDRGDI-184
>HVR1_0_4
164-SGTVTVDTTLQEHRDRGDT-184
>HVR1_0_5
164-SGTVTVDTTVQEHRDCGDT-184
>HVR1_0_6
164-SSTVTVDTTIQEHRDRGDT-184
>HVR1_0_7
164-SDTVTVDTTIQEHRDRGDT-184
>HVR1_0_8
164-SGTVTIDTTIQEHRDRGDT-184
>HVR1_0_9
164-SGTVTVDTNIQEHRDRGDT-184
>HVR1_0_10
164-SGTVTVDTTIQEHLDRGDT-184
>HVR2_0_0
498-GYQNFVGFETGANGRRIPVFSYYNVN-525
>HVR2_0_1
498-GYQNFVGFETRANGRRIPVFSYYNVN-525
>HVR2_0_2
498-GYQNFVGFETGANGRRIPVFSYYSVN-525
>HVR2_0_3
498-GYQNFVGFETGANGRRIPIFSYYNVN-525
>HVR2_0_4
498-GYQNFVGFETGANGRRIPVFSYSNVN-525
>HVR2_1_0
498-GYQNFVGFTANGVPVFSYYNVN-525
>HVR2_1_1
498-GYQNFVGFTADGVPVFSYYNVN-525
>HVR2_2_0
498-GYQNFVGFTANGVPVFSYYNIN-525
>HVR2_3_0
498-GYQNFVGFTAGGVPVFSYYNVN-525
>HVR3_0_0
546-INYTYNDGRD-557
>HVR3_0_1
546-LNYTYNDGRD-557
>HVR3_0_2
546-INYTYNDGRG-557
>HVR3_0_3
546-FNYTYNDGRD-557
>HVR3_0_4
546-INYTYSDGRD-557
>HVR3_0_5
546-INYIYNDGRD-557
>HVR3_0_6
546-NNYTYNDGRD-557
3. Real distribution of the HVR types and subtypes in the 3104 E. coli strains detected with the OMP family
Strain	Protein	HVR1	HVR2	HVR3
GCF_000005845.2	NP_416660.1	HVR1_0_0	HVR2_0_0	HVR3_0_0
GCF_000007445.1	WP_000489277.1	HVR1_0_1	HVR2_0_0	HVR3_0_0
GCF_000008865.2	NP_311074.1	HVR1_0_0	HVR2_1_0	HVR3_0_1
GCF_000009565.1	WP_000489227.1	HVR1_0_0	HVR2_0_0	HVR3_0_0
GCF_000010245.2	WP_000489247.1	HVR1_0_0	HVR2_0_0	HVR3_0_0
GCF_000010385.1	WP_000489247.1	HVR1_0_0	HVR2_0_0	HVR3_0_0
GCF_000010485.1	WP_000489277.1	HVR1_0_1	HVR2_0_0	HVR3_0_0
GCF_000010745.1	WP_000489248.1	HVR1_0_0	HVR2_0_0	HVR3_0_0
GCF_000010765.1	WP_000489247.1	HVR1_0_0	HVR2_0_0	HVR3_0_0
GCF_000013265.1	WP_000489277.1	HVR1_0_1	HVR2_0_0	HVR3_0_0
GCF_000013305.1	WP_000489282.1	HVR1_0_1	HVR2_0_0	HVR3_0_0
GCF_000014845.1	WP_000489277.1	HVR1_0_1	HVR2_0_0	HVR3_0_0
GCF_000017745.1	WP_000489233.1	HVR1_0_0	HVR2_0_0	HVR3_0_0
GCF_000017765.1	WP_000489247.1	HVR1_0_0	HVR2_0_0	HVR3_0_0
GCF_000017985.1	WP_000489227.1	HVR1_0_0	HVR2_0_0	HVR3_0_0
GCF_000019385.1	WP_000489247.1	HVR1_0_0	HVR2_0_0	HVR3_0_0
GCF_000019425.1	WP_000489247.1	HVR1_0_0	HVR2_0_0	HVR3_0_0
GCF_000019645.1	WP_000489281.1	HVR1_0_1	HVR2_0_0	HVR3_0_0
GCF_000021125.1	WP_000489254.1	HVR1_0_0	HVR2_1_0	HVR3_0_1
GCF_000022225.1	WP_000489254.1	HVR1_0_0	HVR2_1_0	HVR3_0_1
GCF_000022345.1	WP_000489247.1	HVR1_0_0	HVR2_0_0	HVR3_0_0
GCF_000022665.1	WP_000489227.1	HVR1_0_0	HVR2_0_0	HVR3_0_0
GCF_000023365.1	WP_000489247.1	HVR1_0_0	HVR2_0_0	HVR3_0_0
GCF_000023665.1	WP_000489227.1	HVR1_0_0	HVR2_0_0	HVR3_0_0
GCF_000025165.1	WP_000489254.1	HVR1_0_0	HVR2_1_0	HVR3_0_1
GCF_000025745.1	WP_000489277.1	HVR1_0_1	HVR2_0_0	HVR3_0_0
GCF_000026245.1	WP_000489247.1	HVR1_0_0	HVR2_0_0	HVR3_0_0
GCF_000026265.1	WP_000489271.1	HVR1_0_0	HVR2_0_1	HVR3_0_0
GCF_000026285.1	WP_000489277.1	HVR1_0_1	HVR2_0_0	HVR3_0_0
GCF_000026545.1	WP_000489205.1	HVR1_0_1	HVR2_0_0	HVR3_0_0
GCF_000027125.1	WP_000489293.1	HVR1_0_0	HVR2_0_0	HVR3_0_0
GCF_000091005.1	WP_000489247.1	HVR1_0_0	HVR2_0_0	HVR3_0_0
GCF_000148365.1	WP_000489277.1	HVR1_0_1	HVR2_0_0	HVR3_0_0
GCF_000148605.1	WP_000489277.1	HVR1_0_1	HVR2_0_0	HVR3_0_0
GCF_000167875.2	WP_000489247.1	HVR1_0_0	HVR2_0_0	HVR3_0_0
GCF_000183345.1	WP_000489277.1	HVR1_0_1	HVR2_0_0	HVR3_0_0
GCF_000184185.1	WP_000489247.1	HVR1_0_0	HVR2_0_0	HVR3_0_0
GCF_000210475.1	WP_000489247.1	HVR1_0_0	HVR2_0_0	HVR3_0_0
GCF_000212715.2	WP_000489279.1	HVR1_0_1	HVR2_0_0	HVR3_0_2
GCF_000219515.2	WP_000489272.1	HVR1_0_0	HVR2_0_0	HVR3_0_0
GCF_000220005.1	WP_000489247.1	HVR1_0_0	HVR2_0_0	HVR3_0_0
GCF_000233875.1	WP_000489277.1	HVR1_0_1	HVR2_0_0	HVR3_0_0
GCF_000233895.1	WP_000489277.1	HVR1_0_1	HVR2_0_0	HVR3_0_0
GCF_000245515.1	WP_000489254.1	HVR1_0_0	HVR2_1_0	HVR3_0_1
GCF_000258025.1	WP_000489247.1	HVR1_0_0	HVR2_0_0	HVR3_0_0
GCF_000258145.1	WP_000489247.1	HVR1_0_0	HVR2_0_0	HVR3_0_0
GCF_000262125.1	WP_000489254.1	HVR1_0_0	HVR2_1_0	HVR3_0_1
GCF_000269645.1	WP_000489247.1	HVR1_0_0	HVR2_0_0	HVR3_0_0
GCF_000270105.1	WP_000489247.1	HVR1_0_0	HVR2_0_0	HVR3_0_0
GCF_000273425.1	WP_000489247.1	HVR1_0_0	HVR2_0_0	HVR3_0_0
GCF_000284495.1	WP_000489277.1	HVR1_0_1	HVR2_0_0	HVR3_0_0
GCF_000285655.3	WP_000489277.1	HVR1_0_1	HVR2_0_0	HVR3_0_0
GCF_000299255.1	WP_000489247.1	HVR1_0_0	HVR2_0_0	HVR3_0_0
GCF_000299455.1	WP_000489247.1	HVR1_0_0	HVR2_0_0	HVR3_0_0
GCF_000299475.1	WP_000489247.1	HVR1_0_0	HVR2_0_0	HVR3_0_0
GCF_000468515.1	WP_000489247.1	HVR1_0_0	HVR2_0_0	HVR3_0_0
GCF_000493595.2	WP_000489277.1	HVR1_0_1	HVR2_0_0	HVR3_0_0
GCF_000493755.1	WP_000489277.1	HVR1_0_1	HVR2_0_0	HVR3_0_0
GCF_000499485.1	WP_000489247.1	HVR1_0_0	HVR2_0_0	HVR3_0_0
GCF_000520035.1	WP_000489224.1	HVR1_0_0	HVR2_0_0	HVR3_0_1
GCF_000520055.1	WP_000489224.1	HVR1_0_0	HVR2_0_0	HVR3_0_1
GCF_000597845.1	WP_000489250.1	HVR1_0_0	HVR2_0_0	HVR3_0_0
GCF_000599625.1	WP_000489250.1	HVR1_0_0	HVR2_0_0	HVR3_0_0
GCF_000599645.1	WP_000489250.1	HVR1_0_0	HVR2_0_0	HVR3_0_0
GCF_000599665.1	WP_000489252.1	HVR1_0_0	HVR2_1_0	HVR3_0_0
GCF_000599685.1	WP_000489252.1	HVR1_0_0	HVR2_1_0	HVR3_0_0
GCF_000599705.1	WP_000489252.1	HVR1_0_0	HVR2_1_0	HVR3_0_0
GCF_000618005.3	WP_000489269.1	HVR1_0_0	HVR2_0_0	HVR3_0_0
GCF_000618905.3	WP_000489247.1	HVR1_0_0	HVR2_0_0	HVR3_0_0
GCF_000662395.1	WP_000489224.1	HVR1_0_0	HVR2_0_0	HVR3_0_1
GCF_000671295.1	WP_000489224.1	HVR1_0_0	HVR2_0_0	HVR3_0_1
GCF_000714595.1	WP_000489277.1	HVR1_0_1	HVR2_0_0	HVR3_0_0
GCF_000725305.1	WP_000489247.1	HVR1_0_0	HVR2_0_0	HVR3_0_0
GCF_000730345.1	WP_000489254.1	HVR1_0_0	HVR2_1_0	HVR3_0_1
GCF_000732965.1	WP_000489254.1	HVR1_0_0	HVR2_1_0	HVR3_0_1
GCF_000743255.1	WP_000489277.1	HVR1_0_1	HVR2_0_0	HVR3_0_0
GCF_000750555.1	WP_000489247.1	HVR1_0_0	HVR2_0_0	HVR3_0_0
GCF_000784925.1	WP_022645882.1	HVR1_0_1	HVR2_0_0	HVR3_0_1
GCF_000800215.1	WP_000489247.1	HVR1_0_0	HVR2_0_0	HVR3_0_0
GCF_000800765.1	WP_000489247.1	HVR1_0_0	HVR2_0_0	HVR3_0_0
GCF_000801165.1	WP_000489247.1	HVR1_0_0	HVR2_0_0	HVR3_0_0
GCF_000801205.1	WP_000489247.1	HVR1_0_0	HVR2_0_0	HVR3_0_0
GCF_000803705.1	WP_000489254.1	HVR1_0_0	HVR2_1_0	HVR3_0_1
GCF_000814145.2	WP_000489247.1	HVR1_0_0	HVR2_0_0	HVR3_0_0
GCF_000819645.1	WP_000489244.1	HVR1_0_0	HVR2_0_0	HVR3_0_3
GCF_000827105.1	WP_040234819.1	HVR1_0_0	HVR2_0_0	HVR3_0_0
GCF_000829985.1	WP_000489247.1	HVR1_0_0	HVR2_0_0	HVR3_0_0
GCF_000830035.1	WP_000489227.1	HVR1_0_0	HVR2_0_0	HVR3_0_0
GCF_000831565.1	WP_000489247.1	HVR1_0_0	HVR2_0_0	HVR3_0_0
GCF_000833145.1	WP_000489227.1	HVR1_0_0	HVR2_0_0	HVR3_0_0
GCF_000833635.2	WP_000489247.1	HVR1_0_0	HVR2_0_0	HVR3_0_0
GCF_000931565.1	WP_000489277.1	HVR1_0_1	HVR2_0_0	HVR3_0_0
GCF_000952955.1	WP_000489247.1	HVR1_0_0	HVR2_0_0	HVR3_0_0
GCF_000953515.1	WP_000489247.1	HVR1_0_0	HVR2_0_0	HVR3_0_0
GCF_000967155.2	WP_000489247.1	HVR1_0_0	HVR2_0_0	HVR3_0_0
GCF_000968515.1	WP_000489247.1	HVR1_0_0	HVR2_0_0	HVR3_0_0
GCF_000971615.1	WP_000489244.1	HVR1_0_0	HVR2_0_0	HVR3_0_3
GCF_000974405.1	WP_000489247.1	HVR1_0_0	HVR2_0_0	HVR3_0_0
GCF_000974465.1	WP_000489247.1	HVR1_0_0	HVR2_0_0	HVR3_0_0
GCF_000974505.1	WP_000489247.1	HVR1_0_0	HVR2_0_0	HVR3_0_0
GCF_000974535.1	WP_000489247.1	HVR1_0_0	HVR2_0_0	HVR3_0_0
GCF_000974575.1	WP_000489247.1	HVR1_0_0	HVR2_0_0	HVR3_0_0
GCF_000974825.1	WP_000489247.1	HVR1_0_0	HVR2_0_0	HVR3_0_0
GCF_000974865.1	WP_000489247.1	HVR1_0_0	HVR2_0_0	HVR3_0_0
GCF_000974885.1	WP_000489247.1	HVR1_0_0	HVR2_0_0	HVR3_0_0
GCF_000978815.2	WP_226326679.1	HVR1_0_0	HVR2_1_0	HVR3_0_1
GCF_000978845.2	WP_000489254.1	HVR1_0_0	HVR2_1_0	HVR3_0_1
GCF_000981485.1	WP_000489247.1	HVR1_0_0	HVR2_0_0	HVR3_0_0
GCF_000986765.1	WP_000489247.1	HVR1_0_0	HVR2_0_0	HVR3_0_0
GCF_000987875.1	WP_000489247.1	HVR1_0_0	HVR2_0_0	HVR3_0_0
GCF_000988355.1	WP_000489247.1	HVR1_0_0	HVR2_0_0	HVR3_0_0
GCF_000988385.1	WP_000489247.1	HVR1_0_0	HVR2_0_0	HVR3_0_0
GCF_000988425.1	WP_000489247.1	HVR1_0_0	HVR2_0_0	HVR3_0_0
GCF_000988465.1	WP_000489247.1	HVR1_0_0	HVR2_0_0	HVR3_0_0
GCF_001007915.1	WP_000489233.1	HVR1_0_0	HVR2_0_0	HVR3_0_0
GCF_001020945.2	WP_000489247.1	HVR1_0_0	HVR2_0_0	HVR3_0_0
GCF_001021005.2	WP_000489247.1	HVR1_0_0	HVR2_0_0	HVR3_0_0
GCF_001021595.1	WP_000489277.1	HVR1_0_1	HVR2_0_0	HVR3_0_0
GCF_001021615.1	WP_000489277.1	HVR1_0_1	HVR2_0_0	HVR3_0_0
GCF_001021635.2	WP_000489254.1	HVR1_0_0	HVR2_1_0	HVR3_0_1
GCF_001029125.1	WP_000489247.1	HVR1_0_0	HVR2_0_0	HVR3_0_0
GCF_001039415.1	WP_000489227.1	HVR1_0_0	HVR2_0_0	HVR3_0_0
GCF_001043215.1	WP_000489247.1	HVR1_0_0	HVR2_0_0	HVR3_0_0
GCF_001183645.1	WP_000489247.1	HVR1_0_0	HVR2_0_0	HVR3_0_0
GCF_001183665.1	WP_000489247.1	HVR1_0_0	HVR2_0_0	HVR3_0_0
GCF_001183685.1	WP_000489247.1	HVR1_0_0	HVR2_0_0	HVR3_0_0
GCF_001276585.2	WP_000489247.1	HVR1_0_0	HVR2_0_0	HVR3_0_0
GCF_001280325.1	WP_000489277.1	HVR1_0_1	HVR2_0_0	HVR3_0_0
GCF_001280345.1	WP_000489277.1	HVR1_0_1	HVR2_0_0	HVR3_0_0
GCF_001280385.1	WP_000489277.1	HVR1_0_1	HVR2_0_0	HVR3_0_0
GCF_001280405.1	WP_000489277.1	HVR1_0_1	HVR2_0_0	HVR3_0_0
GCF_001307215.1	WP_000489254.1	HVR1_0_0	HVR2_1_0	HVR3_0_1
GCF_001308065.1	WP_000489247.1	HVR1_0_0	HVR2_0_0	HVR3_0_0
GCF_001308125.1	WP_000489247.1	HVR1_0_0	HVR2_0_0	HVR3_0_0
GCF_001308165.1	WP_000489247.1	HVR1_0_0	HVR2_0_0	HVR3_0_0
GCF_001420935.1	WP_000489244.1	HVR1_0_0	HVR2_0_0	HVR3_0_3
GCF_001442495.1	WP_000489244.1	HVR1_0_0	HVR2_0_0	HVR3_0_3
GCF_001469815.1	WP_000489277.1	HVR1_0_1	HVR2_0_0	HVR3_0_0
GCF_001485455.1	WP_022645882.1	HVR1_0_1	HVR2_0_0	HVR3_0_1
GCF_001513615.1	WP_000489277.1	HVR1_0_1	HVR2_0_0	HVR3_0_0
GCF_001513635.1	WP_000489277.1	HVR1_0_1	HVR2_0_0	HVR3_0_0
GCF_001544635.1	WP_000489247.1	HVR1_0_0	HVR2_0_0	HVR3_0_0
GCF_001558995.2	WP_000489254.1	HVR1_0_0	HVR2_1_0	HVR3_0_1
GCF_001559615.2	WP_000489227.1	HVR1_0_0	HVR2_0_0	HVR3_0_0
GCF_001559635.1	WP_000489227.1	HVR1_0_0	HVR2_0_0	HVR3_0_0
GCF_001559655.1	WP_000489247.1	HVR1_0_0	HVR2_0_0	HVR3_0_0
GCF_001559675.1	WP_000489247.1	HVR1_0_0	HVR2_0_0	HVR3_0_0
GCF_001566335.1	WP_000489247.1	HVR1_0_0	HVR2_0_0	HVR3_0_0
GCF_001566615.1	WP_000489277.1	HVR1_0_1	HVR2_0_0	HVR3_0_0
GCF_001566635.1	WP_061157928.1	HVR1_0_1	HVR2_0_0	HVR3_0_0
GCF_001566675.1	WP_000489277.1	HVR1_0_1	HVR2_0_0	HVR3_0_0
GCF_001577325.1	WP_000489277.1	HVR1_0_1	HVR2_0_0	HVR3_0_0
GCF_001593565.1	WP_000489277.1	HVR1_0_1	HVR2_0_0	HVR3_0_0
GCF_001612475.1	WP_000489254.1	HVR1_0_0	HVR2_1_0	HVR3_0_1
GCF_001612495.1	WP_000489254.1	HVR1_0_0	HVR2_1_0	HVR3_0_1
GCF_001617565.1	WP_000489277.1	HVR1_0_1	HVR2_0_0	HVR3_0_0
GCF_001618325.1	WP_000489277.1	HVR1_0_1	HVR2_0_0	HVR3_0_0
GCF_001618345.2	WP_000489277.1	HVR1_0_1	HVR2_0_0	HVR3_0_0
GCF_001618365.1	WP_000489277.1	HVR1_0_1	HVR2_0_0	HVR3_0_0
GCF_001644725.1	WP_000489233.1	HVR1_0_0	HVR2_0_0	HVR3_0_0
GCF_001644745.1	WP_000489254.1	HVR1_0_0	HVR2_1_0	HVR3_0_1
GCF_001645235.2	WP_000489247.1	HVR1_0_0	HVR2_0_0	HVR3_0_0
GCF_001650275.1	WP_000489268.1	HVR1_0_0	HVR2_1_0	HVR3_0_1
GCF_001650295.1	WP_000489268.1	HVR1_0_0	HVR2_1_0	HVR3_0_1
GCF_001651925.2	WP_000489254.1	HVR1_0_0	HVR2_1_0	HVR3_0_1
GCF_001651945.2	WP_000489254.1	HVR1_0_0	HVR2_1_0	HVR3_0_1
GCF_001651965.2	WP_000489254.1	HVR1_0_0	HVR2_1_0	HVR3_0_1
GCF_001660565.1	WP_000489233.1	HVR1_0_0	HVR2_0_0	HVR3_0_0
GCF_001660585.1	WP_000489277.1	HVR1_0_1	HVR2_0_0	HVR3_0_0
GCF_001663075.1	WP_000489247.1	HVR1_0_0	HVR2_0_0	HVR3_0_0
GCF_001663475.1	WP_000489277.1	HVR1_0_1	HVR2_0_0	HVR3_0_0
GCF_001675145.1	WP_000489283.1	HVR1_0_1	HVR2_0_0	HVR3_0_0
GCF_001677475.2	WP_000489254.1	HVR1_0_0	HVR2_1_0	HVR3_0_1
GCF_001677495.1	WP_000489249.1	HVR1_0_0	HVR2_0_0	HVR3_0_1
GCF_001677515.1	WP_000489244.1	HVR1_0_0	HVR2_0_0	HVR3_0_3
GCF_001678925.1	WP_000489227.1	HVR1_0_0	HVR2_0_0	HVR3_0_0
GCF_001678965.1	WP_000489249.1	HVR1_0_0	HVR2_0_0	HVR3_0_1
GCF_001679985.1	WP_000489249.1	HVR1_0_0	HVR2_0_0	HVR3_0_1
GCF_001682305.2	WP_000489247.1	HVR1_0_0	HVR2_0_0	HVR3_0_0
GCF_001683435.1	WP_000489283.1	HVR1_0_1	HVR2_0_0	HVR3_0_0
GCF_001693315.1	WP_000489277.1	HVR1_0_1	HVR2_0_0	HVR3_0_0
GCF_001695515.1	WP_000489254.1	HVR1_0_0	HVR2_1_0	HVR3_0_1
GCF_001721125.1	WP_000489247.1	HVR1_0_0	HVR2_0_0	HVR3_0_0
GCF_001721225.1	WP_000489244.1	HVR1_0_0	HVR2_0_0	HVR3_0_3
GCF_001721525.1	WP_022645882.1	HVR1_0_1	HVR2_0_0	HVR3_0_1
GCF_001723505.1	WP_000489247.1	HVR1_0_0	HVR2_0_0	HVR3_0_0
GCF_001735705.1	WP_000489247.1	HVR1_0_0	HVR2_0_0	HVR3_0_0
GCF_001750845.1	WP_000489247.1	HVR1_0_0	HVR2_0_0	HVR3_0_0
GCF_001753445.1	WP_000489254.1	HVR1_0_0	HVR2_1_0	HVR3_0_1
GCF_001753465.1	WP_000489254.1	HVR1_0_0	HVR2_1_0	HVR3_0_1
GCF_001753485.1	WP_000489254.1	HVR1_0_0	HVR2_1_0	HVR3_0_1
GCF_001753505.1	WP_000489254.1	HVR1_0_0	HVR2_1_0	HVR3_0_1
GCF_001753525.1	WP_000489254.1	HVR1_0_0	HVR2_1_0	HVR3_0_1
GCF_001753545.1	WP_000489254.1	HVR1_0_0	HVR2_1_0	HVR3_0_1
GCF_001753565.1	WP_000489254.1	HVR1_0_0	HVR2_1_0	HVR3_0_1
GCF_001806265.1	WP_000489254.1	HVR1_0_0	HVR2_1_0	HVR3_0_1
GCF_001806285.1	WP_000489254.1	HVR1_0_0	HVR2_1_0	HVR3_0_1
GCF_001860505.1	WP_000489247.1	HVR1_0_0	HVR2_0_0	HVR3_0_0
GCF_001865295.1	WP_000489254.1	HVR1_0_0	HVR2_1_0	HVR3_0_1
GCF_001886535.1	WP_000489247.1	HVR1_0_0	HVR2_0_0	HVR3_0_0
GCF_001886555.1	WP_000489247.1	HVR1_0_0	HVR2_0_0	HVR3_0_0
GCF_001886575.1	WP_000489247.1	HVR1_0_0	HVR2_0_0	HVR3_0_0
GCF_001886755.1	WP_000489247.1	HVR1_0_0	HVR2_0_0	HVR3_0_0
GCF_001886895.1	WP_000489247.1	HVR1_0_0	HVR2_0_0	HVR3_0_0
GCF_001886935.1	WP_000489247.1	HVR1_0_0	HVR2_0_0	HVR3_0_0
GCF_001888075.1	WP_000489247.1	HVR1_0_0	HVR2_0_0	HVR3_0_0
GCF_001890205.1	WP_000489254.1	HVR1_0_0	HVR2_1_0	HVR3_0_1
GCF_001890225.1	WP_000489254.1	HVR1_0_0	HVR2_1_0	HVR3_0_1
GCF_001890245.1	WP_000489254.1	HVR1_0_0	HVR2_1_0	HVR3_0_1
GCF_001890265.1	WP_000489268.1	HVR1_0_0	HVR2_1_0	HVR3_0_1
GCF_001890285.2	WP_000489254.1	HVR1_0_0	HVR2_1_0	HVR3_0_1
GCF_001890305.1	WP_000489254.1	HVR1_0_0	HVR2_1_0	HVR3_0_1
GCF_001890325.1	WP_000489268.1	HVR1_0_0	HVR2_1_0	HVR3_0_1
GCF_001890345.1	WP_000489254.1	HVR1_0_0	HVR2_1_0	HVR3_0_1
GCF_001890365.1	WP_001563949.1	HVR1_0_0	HVR2_1_0	HVR3_0_0
GCF_001900295.1	WP_001563949.1	HVR1_0_0	HVR2_1_0	HVR3_0_0
GCF_001900315.1	WP_000489254.1	HVR1_0_0	HVR2_1_0	HVR3_0_1
GCF_001900335.1	WP_000489247.1	HVR1_0_0	HVR2_0_0	HVR3_0_0
GCF_001900355.1	WP_000489247.1	HVR1_0_0	HVR2_0_0	HVR3_0_0
GCF_001900375.1	WP_023156003.1	HVR1_0_3	HVR2_0_0	HVR3_0_0
GCF_001900395.1	WP_000489274.1	HVR1_0_4	HVR2_0_0	HVR3_0_0
GCF_001900415.1	WP_000489247.1	HVR1_0_0	HVR2_0_0	HVR3_0_0
GCF_001900435.1	WP_000489247.1	HVR1_0_0	HVR2_0_0	HVR3_0_0
GCF_001900455.1	WP_000489247.1	HVR1_0_0	HVR2_0_0	HVR3_0_0
GCF_001900475.1	WP_000489249.1	HVR1_0_0	HVR2_0_0	HVR3_0_1
GCF_001900495.1	WP_000489247.1	HVR1_0_0	HVR2_0_0	HVR3_0_0
GCF_001900515.1	WP_000489247.1	HVR1_0_0	HVR2_0_0	HVR3_0_0
GCF_001900535.1	WP_000489247.1	HVR1_0_0	HVR2_0_0	HVR3_0_0
GCF_001900555.1	WP_000489233.1	HVR1_0_0	HVR2_0_0	HVR3_0_0
GCF_001900575.1	WP_000489247.1	HVR1_0_0	HVR2_0_0	HVR3_0_0
GCF_001900595.1	WP_000489247.1	HVR1_0_0	HVR2_0_0	HVR3_0_0
GCF_001900615.1	WP_073544176.1	HVR1_0_1	HVR2_0_0	HVR3_0_0
GCF_001900635.1	WP_000489244.1	HVR1_0_0	HVR2_0_0	HVR3_0_3
GCF_001900655.1	WP_000489247.1	HVR1_0_0	HVR2_0_0	HVR3_0_0
GCF_001900675.1	WP_000489247.1	HVR1_0_0	HVR2_0_0	HVR3_0_0
GCF_001900695.1	WP_023156003.1	HVR1_0_3	HVR2_0_0	HVR3_0_0
GCF_001900715.1	WP_000489247.1	HVR1_0_0	HVR2_0_0	HVR3_0_0
GCF_001900775.1	WP_000489287.1	HVR1_0_1	HVR2_0_0	HVR3_0_0
GCF_001900795.1	WP_000489247.1	HVR1_0_0	HVR2_0_0	HVR3_0_0
GCF_001900815.1	WP_000489247.1	HVR1_0_0	HVR2_0_0	HVR3_0_0
GCF_001900885.1	WP_000489244.1	HVR1_0_0	HVR2_0_0	HVR3_0_3
GCF_001900905.1	WP_073507297.1	HVR1_0_0	HVR2_0_0	HVR3_0_3
GCF_001900925.1	WP_000489244.1	HVR1_0_0	HVR2_0_0	HVR3_0_3
GCF_001900945.1	WP_000489247.1	HVR1_0_0	HVR2_0_0	HVR3_0_0
GCF_001900965.1	WP_000489233.1	HVR1_0_0	HVR2_0_0	HVR3_0_0
GCF_001900985.1	WP_000489287.1	HVR1_0_1	HVR2_0_0	HVR3_0_0
GCF_001901005.1	WP_000489247.1	HVR1_0_0	HVR2_0_0	HVR3_0_0
GCF_001901025.1	WP_000489244.1	HVR1_0_0	HVR2_0_0	HVR3_0_3
GCF_001901045.1	WP_000489244.1	HVR1_0_0	HVR2_0_0	HVR3_0_3
GCF_001901065.1	WP_073519584.1	HVR1_0_0	HVR2_0_0	HVR3_0_0
GCF_001901085.1	WP_000489244.1	HVR1_0_0	HVR2_0_0	HVR3_0_3
GCF_001901105.1	WP_073519584.1	HVR1_0_0	HVR2_0_0	HVR3_0_0
GCF_001901125.1	WP_000489247.1	HVR1_0_0	HVR2_0_0	HVR3_0_0
GCF_001901145.1	WP_073519584.1	HVR1_0_0	HVR2_0_0	HVR3_0_0
GCF_001901165.1	WP_073519584.1	HVR1_0_0	HVR2_0_0	HVR3_0_0
GCF_001901185.1	WP_000489244.1	HVR1_0_0	HVR2_0_0	HVR3_0_3
GCF_001901215.1	WP_073519584.1	HVR1_0_0	HVR2_0_0	HVR3_0_0
GCF_001901315.1	WP_032238068.1	HVR1_0_0	HVR2_0_0	HVR3_0_0
GCF_001901365.1	WP_000489247.1	HVR1_0_0	HVR2_0_0	HVR3_0_0
GCF_001901405.1	WP_000489249.1	HVR1_0_0	HVR2_0_0	HVR3_0_1
GCF_001901425.1	WP_000489247.1	HVR1_0_0	HVR2_0_0	HVR3_0_0
GCF_001901445.1	WP_074014719.1	HVR1_0_0	HVR2_0_0	HVR3_0_0
GCF_001901465.1	WP_000489247.1	HVR1_0_0	HVR2_0_0	HVR3_0_0
GCF_001932515.1	WP_000489247.1	HVR1_0_0	HVR2_0_0	HVR3_0_0
GCF_001936315.1	WP_000489277.1	HVR1_0_1	HVR2_0_0	HVR3_0_0
GCF_001969285.3	WP_000489247.1	HVR1_0_0	HVR2_0_0	HVR3_0_0
GCF_001971765.1	WP_040234819.1	HVR1_0_0	HVR2_0_0	HVR3_0_0
GCF_001999185.1	WP_000489247.1	HVR1_0_0	HVR2_0_0	HVR3_0_0
GCF_002011945.1	WP_000489247.1	HVR1_0_0	HVR2_0_0	HVR3_0_0
GCF_002011965.1	WP_000489277.1	HVR1_0_1	HVR2_0_0	HVR3_0_0
GCF_002012005.1	WP_000489244.1	HVR1_0_0	HVR2_0_0	HVR3_0_3
GCF_002012025.1	WP_000489277.1	HVR1_0_1	HVR2_0_0	HVR3_0_0
GCF_002012045.1	WP_001563949.1	HVR1_0_0	HVR2_1_0	HVR3_0_0
GCF_002012065.1	WP_000489277.1	HVR1_0_1	HVR2_0_0	HVR3_0_0
GCF_002012085.1	WP_000489277.1	HVR1_0_1	HVR2_0_0	HVR3_0_0
GCF_002012105.1	WP_000489250.1	HVR1_0_0	HVR2_0_0	HVR3_0_0
GCF_002012125.1	WP_000489233.1	HVR1_0_0	HVR2_0_0	HVR3_0_0
GCF_002012145.1	WP_078232982.1	HVR1_0_1	HVR2_0_0	HVR3_0_0
GCF_002012165.1	WP_000489277.1	HVR1_0_1	HVR2_0_0	HVR3_0_0
GCF_002012205.1	WP_000489277.1	HVR1_0_1	HVR2_0_0	HVR3_0_0
GCF_002012225.1	WP_022645882.1	HVR1_0_1	HVR2_0_0	HVR3_0_1
GCF_002012245.1	WP_000489277.1	HVR1_0_1	HVR2_0_0	HVR3_0_0
GCF_002012265.1	WP_000489277.1	HVR1_0_1	HVR2_0_0	HVR3_0_0
GCF_002012305.1	WP_061157928.1	HVR1_0_1	HVR2_0_0	HVR3_0_0
GCF_002024865.1	WP_000489277.1	HVR1_0_1	HVR2_0_0	HVR3_0_0
GCF_002055605.1	WP_000489254.1	HVR1_0_0	HVR2_1_0	HVR3_0_1
GCF_002055635.1	WP_000489247.1	HVR1_0_0	HVR2_0_0	HVR3_0_0
GCF_002056065.1	WP_000489247.1	HVR1_0_0	HVR2_0_0	HVR3_0_0
GCF_002056145.1	WP_000489244.1	HVR1_0_0	HVR2_0_0	HVR3_0_3
GCF_002056635.1	WP_000489277.1	HVR1_0_1	HVR2_0_0	HVR3_0_0
GCF_002057245.1	WP_000489254.1	HVR1_0_0	HVR2_1_0	HVR3_0_1
GCF_002057355.1	WP_000489247.1	HVR1_0_0	HVR2_0_0	HVR3_0_0
GCF_002058765.1	WP_000489247.1	HVR1_0_0	HVR2_0_0	HVR3_0_0
GCF_002077195.1	WP_000489247.1	HVR1_0_0	HVR2_0_0	HVR3_0_0
GCF_002078275.1	WP_000489227.1	HVR1_0_0	HVR2_0_0	HVR3_0_0
GCF_002078295.1	WP_000489227.1	HVR1_0_0	HVR2_0_0	HVR3_0_0
GCF_002079225.1	WP_000489247.1	HVR1_0_0	HVR2_0_0	HVR3_0_0
GCF_002090355.1	WP_000489227.1	HVR1_0_0	HVR2_0_0	HVR3_0_0
GCF_002105735.1	WP_000489247.1	HVR1_0_0	HVR2_0_0	HVR3_0_0
GCF_002118095.1	WP_000489247.1	HVR1_0_0	HVR2_0_0	HVR3_0_0
GCF_002142675.1	WP_057950703.1	HVR1_0_0	HVR2_1_0	HVR3_0_1
GCF_002142695.1	WP_000489247.1	HVR1_0_0	HVR2_0_0	HVR3_0_0
GCF_002142715.1	WP_000489277.1	HVR1_0_1	HVR2_0_0	HVR3_0_0
GCF_002156825.1	WP_000489247.1	HVR1_0_0	HVR2_0_0	HVR3_0_0
GCF_002156845.1	WP_000489247.1	HVR1_0_0	HVR2_0_0	HVR3_0_0
GCF_002157245.1	WP_000489277.1	HVR1_0_1	HVR2_0_0	HVR3_0_0
GCF_002163695.1	WP_000489233.1	HVR1_0_0	HVR2_0_0	HVR3_0_0
GCF_002163935.1	WP_000489247.1	HVR1_0_0	HVR2_0_0	HVR3_0_0
GCF_002163955.1	WP_000489247.1	HVR1_0_0	HVR2_0_0	HVR3_0_0
GCF_002164595.2	WP_001578658.1	HVR1_0_0	HVR2_1_0	HVR3_0_1
GCF_002164635.4	WP_001578658.1	HVR1_0_0	HVR2_1_0	HVR3_0_1
GCF_002164645.3	WP_001578658.1	HVR1_0_0	HVR2_1_0	HVR3_0_1
GCF_002164865.2	WP_000489244.1	HVR1_0_0	HVR2_0_0	HVR3_0_3
GCF_002164975.2	WP_000489244.1	HVR1_0_0	HVR2_0_0	HVR3_0_3
GCF_002165095.2	WP_000489247.1	HVR1_0_0	HVR2_0_0	HVR3_0_0
GCF_002165115.2	WP_000489244.1	HVR1_0_0	HVR2_0_0	HVR3_0_3
GCF_002180095.1	WP_000489247.1	HVR1_0_0	HVR2_0_0	HVR3_0_0
GCF_002180195.1	WP_000489277.1	HVR1_0_1	HVR2_0_0	HVR3_0_0
GCF_002180275.1	WP_000489247.1	HVR1_0_0	HVR2_0_0	HVR3_0_0
GCF_002192275.1	WP_000489247.1	HVR1_0_0	HVR2_0_0	HVR3_0_0
GCF_002193095.1	WP_000489277.1	HVR1_0_1	HVR2_0_0	HVR3_0_0
GCF_002201835.1	WP_000489247.1	HVR1_0_0	HVR2_0_0	HVR3_0_0
GCF_002202175.1	WP_000489277.1	HVR1_0_1	HVR2_0_0	HVR3_0_0
GCF_002208865.2	WP_000489254.1	HVR1_0_0	HVR2_1_0	HVR3_0_1
GCF_002209105.2	WP_000489247.1	HVR1_0_0	HVR2_0_0	HVR3_0_0
GCF_002211725.1	WP_000489247.1	HVR1_0_0	HVR2_0_0	HVR3_0_0
GCF_002214205.1	WP_022645882.1	HVR1_0_1	HVR2_0_0	HVR3_0_1
GCF_002214745.2	WP_000489247.1	HVR1_0_0	HVR2_0_0	HVR3_0_0
GCF_002220215.1	WP_000489233.1	HVR1_0_0	HVR2_0_0	HVR3_0_0
GCF_002220265.1	WP_000489254.1	HVR1_0_0	HVR2_1_0	HVR3_0_1
GCF_002237305.1	WP_000489277.1	HVR1_0_1	HVR2_0_0	HVR3_0_0
GCF_002237325.1	WP_000489233.1	HVR1_0_0	HVR2_0_0	HVR3_0_0
GCF_002246595.2	WP_000489247.1	HVR1_0_0	HVR2_0_0	HVR3_0_0
GCF_002249955.1	WP_000489254.1	HVR1_0_0	HVR2_1_0	HVR3_0_1
GCF_002269325.1	WP_000489247.1	HVR1_0_0	HVR2_0_0	HVR3_0_0
GCF_002278115.2	WP_000489223.1	HVR1_0_0	HVR2_1_0	HVR3_0_1
GCF_002285755.1	WP_000489277.1	HVR1_0_1	HVR2_0_0	HVR3_0_0
GCF_002302315.1	WP_000489247.1	HVR1_0_0	HVR2_0_0	HVR3_0_0
GCF_002302335.1	WP_000489232.1	HVR1_0_0	HVR2_0_0	HVR3_0_0
GCF_002310555.1	WP_000489233.1	HVR1_0_0	HVR2_0_0	HVR3_0_0
GCF_002310575.1	WP_000489282.1	HVR1_0_1	HVR2_0_0	HVR3_0_0
GCF_002310595.1	WP_001563949.1	HVR1_0_0	HVR2_1_0	HVR3_0_0
GCF_002310615.1	WP_000489238.1	HVR1_0_0	HVR2_1_0	HVR3_0_1
GCF_002310635.1	WP_000489277.1	HVR1_0_1	HVR2_0_0	HVR3_0_0
GCF_002310655.1	WP_001563949.1	HVR1_0_0	HVR2_1_0	HVR3_0_0
GCF_002310675.1	WP_096037805.1	HVR1_0_0	HVR2_0_3	HVR3_0_0
GCF_002310695.1	WP_022645882.1	HVR1_0_1	HVR2_0_0	HVR3_0_1
GCF_002310715.1	WP_000489247.1	HVR1_0_0	HVR2_0_0	HVR3_0_0
GCF_002310735.1	WP_000489247.1	HVR1_0_0	HVR2_0_0	HVR3_0_0
GCF_002357875.1	WP_000489280.1	HVR1_0_1	HVR2_0_0	HVR3_0_1
GCF_002357895.1	WP_000489280.1	HVR1_0_1	HVR2_0_0	HVR3_0_1
GCF_002393365.1	WP_000489247.1	HVR1_0_0	HVR2_0_0	HVR3_0_0
GCF_002393465.1	WP_000489247.1	HVR1_0_0	HVR2_0_0	HVR3_0_0
GCF_002494365.2	WP_000489247.1	HVR1_0_0	HVR2_0_0	HVR3_0_0
GCF_002587005.1	WP_098944952.1	HVR1_0_1	HVR2_0_0	HVR3_0_1
GCF_002589795.1	WP_000489244.1	HVR1_0_0	HVR2_0_0	HVR3_0_3
GCF_002591135.1	WP_001578658.1	HVR1_0_0	HVR2_1_0	HVR3_0_1
GCF_002716885.1	WP_000489247.1	HVR1_0_0	HVR2_0_0	HVR3_0_0
GCF_002741175.1	WP_000489247.1	HVR1_0_0	HVR2_0_0	HVR3_0_0
GCF_002741195.1	WP_000489247.1	HVR1_0_0	HVR2_0_0	HVR3_0_0
GCF_002741215.1	WP_088545142.1	HVR1_0_0	HVR2_0_0	HVR3_0_0
GCF_002741255.1	WP_000489232.1	HVR1_0_0	HVR2_0_0	HVR3_0_0
GCF_002741295.1	WP_000489247.1	HVR1_0_0	HVR2_0_0	HVR3_0_0
GCF_002741315.1	WP_000489247.1	HVR1_0_0	HVR2_0_0	HVR3_0_0
GCF_002741335.1	WP_000489247.1	HVR1_0_0	HVR2_0_0	HVR3_0_0
GCF_002741355.1	WP_000489232.1	HVR1_0_0	HVR2_0_0	HVR3_0_0
GCF_002741435.1	WP_000489252.1	HVR1_0_0	HVR2_1_0	HVR3_0_0
GCF_002741455.1	WP_000489233.1	HVR1_0_0	HVR2_0_0	HVR3_0_0
GCF_002741475.1	WP_000489247.1	HVR1_0_0	HVR2_0_0	HVR3_0_0
GCF_002741495.1	WP_000489252.1	HVR1_0_0	HVR2_1_0	HVR3_0_0
GCF_002741515.1	WP_000489247.1	HVR1_0_0	HVR2_0_0	HVR3_0_0
GCF_002741535.1	WP_000489252.1	HVR1_0_0	HVR2_1_0	HVR3_0_0
GCF_002741555.1	WP_000489252.1	HVR1_0_0	HVR2_1_0	HVR3_0_0
GCF_002741575.1	WP_047607840.1	HVR1_0_0	HVR2_0_0	HVR3_0_0
GCF_002761835.1	WP_000489247.1	HVR1_0_0	HVR2_0_0	HVR3_0_0
GCF_002763515.2	WP_000489283.1	HVR1_0_1	HVR2_0_0	HVR3_0_0
GCF_002763995.1	WP_000489277.1	HVR1_0_1	HVR2_0_0	HVR3_0_0
GCF_002764015.1	WP_000489277.1	HVR1_0_1	HVR2_0_0	HVR3_0_0
GCF_002786655.1	WP_000489247.1	HVR1_0_0	HVR2_0_0	HVR3_0_0
GCF_002787215.1	WP_001578658.1	HVR1_0_0	HVR2_1_0	HVR3_0_1
GCF_002787315.1	WP_000489247.1	HVR1_0_0	HVR2_0_0	HVR3_0_0
GCF_002787545.1	WP_000489247.1	HVR1_0_0	HVR2_0_0	HVR3_0_0
GCF_002787645.1	WP_000489280.1	HVR1_0_1	HVR2_0_0	HVR3_0_1
GCF_002787935.1	WP_000489247.1	HVR1_0_0	HVR2_0_0	HVR3_0_0
GCF_002788115.1	WP_001578658.1	HVR1_0_0	HVR2_1_0	HVR3_0_1
GCF_002788295.1	WP_000489247.1	HVR1_0_0	HVR2_0_0	HVR3_0_0
GCF_002803805.1	WP_061349451.1	HVR1_0_0	HVR2_0_0	HVR3_0_3
GCF_002803905.1	WP_000489244.1	HVR1_0_0	HVR2_0_0	HVR3_0_3
GCF_002811555.3	WP_000489244.1	HVR1_0_0	HVR2_0_0	HVR3_0_3
GCF_002812545.1	WP_000489247.1	HVR1_0_0	HVR2_0_0	HVR3_0_0
GCF_002843685.1	WP_000489247.1	HVR1_0_0	HVR2_0_0	HVR3_0_0
GCF_002844165.1	WP_000489250.1	HVR1_0_0	HVR2_0_0	HVR3_0_0
GCF_002846135.1	WP_000489277.1	HVR1_0_1	HVR2_0_0	HVR3_0_0
GCF_002848225.1	WP_000489247.1	HVR1_0_0	HVR2_0_0	HVR3_0_0
GCF_002850675.4	WP_000489247.1	HVR1_0_0	HVR2_0_0	HVR3_0_0
GCF_002853655.1	WP_096896780.1	HVR1_0_5	HVR2_0_0	HVR3_0_0
GCF_002853805.1	WP_000489244.1	HVR1_0_0	HVR2_0_0	HVR3_0_3
GCF_002853965.1	WP_134894840.1	HVR1_0_0	HVR2_0_0	HVR3_0_0
GCF_002854065.1	WP_032281214.1	HVR1_0_6	HVR2_1_0	HVR3_0_1
GCF_002855415.1	WP_101972839.1	HVR1_0_1	HVR2_0_0	HVR3_0_0
GCF_002859105.1	WP_000489283.1	HVR1_0_1	HVR2_0_0	HVR3_0_0
GCF_002860105.1	WP_000489247.1	HVR1_0_0	HVR2_0_0	HVR3_0_0
GCF_002863665.1	WP_062882581.1	HVR1_0_0	HVR2_0_0	HVR3_0_3
GCF_002863685.1	WP_062882581.1	HVR1_0_0	HVR2_0_0	HVR3_0_3
GCF_002863845.1	WP_000489277.1	HVR1_0_1	HVR2_0_0	HVR3_0_0
GCF_002863885.1	WP_062882581.1	HVR1_0_0	HVR2_0_0	HVR3_0_3
GCF_002879975.1	WP_000489247.1	HVR1_0_0	HVR2_0_0	HVR3_0_0
GCF_002887715.1	WP_000489283.1	HVR1_0_1	HVR2_0_0	HVR3_0_0
GCF_002893905.2	WP_000489244.1	HVR1_0_0	HVR2_0_0	HVR3_0_3
GCF_002899475.1	WP_000489247.1	HVR1_0_0	HVR2_0_0	HVR3_0_0
GCF_002899495.1	WP_000489247.1	HVR1_0_0	HVR2_0_0	HVR3_0_0
GCF_002899515.1	WP_000489247.1	HVR1_0_0	HVR2_0_0	HVR3_0_0
GCF_002899535.1	WP_000489247.1	HVR1_0_0	HVR2_0_0	HVR3_0_0
GCF_002900305.1	WP_000489283.1	HVR1_0_1	HVR2_0_0	HVR3_0_0
GCF_002903105.1	WP_000489267.1	HVR1_0_0	HVR2_0_0	HVR3_0_0
GCF_002903125.1	WP_000489247.1	HVR1_0_0	HVR2_0_0	HVR3_0_0
GCF_002925525.1	WP_001578658.1	HVR1_0_0	HVR2_1_0	HVR3_0_1
GCF_002934025.1	WP_000489247.1	HVR1_0_0	HVR2_0_0	HVR3_0_0
GCF_002934895.1	WP_000489247.1	HVR1_0_0	HVR2_0_0	HVR3_0_0
GCF_002944935.1	WP_000489247.1	HVR1_0_0	HVR2_0_0	HVR3_0_0
GCF_002948655.1	WP_094029713.1	HVR1_0_0	HVR2_0_0	HVR3_0_1
GCF_002951675.1	WP_000489283.1	HVR1_0_1	HVR2_0_0	HVR3_0_0
GCF_002951695.1	WP_000489277.1	HVR1_0_1	HVR2_0_0	HVR3_0_0
GCF_002951715.1	WP_000489247.1	HVR1_0_0	HVR2_0_0	HVR3_0_0
GCF_002951735.1	WP_000489247.1	HVR1_0_0	HVR2_0_0	HVR3_0_0
GCF_002951755.1	WP_000489233.1	HVR1_0_0	HVR2_0_0	HVR3_0_0
GCF_002951775.1	WP_000489247.1	HVR1_0_0	HVR2_0_0	HVR3_0_0
GCF_002951795.1	WP_000489233.1	HVR1_0_0	HVR2_0_0	HVR3_0_0
GCF_002951855.1	WP_000489277.1	HVR1_0_1	HVR2_0_0	HVR3_0_0
GCF_002952095.1	WP_000489254.1	HVR1_0_0	HVR2_1_0	HVR3_0_1
GCF_002952695.1	WP_000489247.1	HVR1_0_0	HVR2_0_0	HVR3_0_0
GCF_002952855.1	WP_000489247.1	HVR1_0_0	HVR2_0_0	HVR3_0_0
GCF_002952875.1	WP_000489247.1	HVR1_0_0	HVR2_0_0	HVR3_0_0
GCF_002952895.1	WP_000489247.1	HVR1_0_0	HVR2_0_0	HVR3_0_0
GCF_002952915.1	WP_000489247.1	HVR1_0_0	HVR2_0_0	HVR3_0_0
GCF_002952935.1	WP_000489247.1	HVR1_0_0	HVR2_0_0	HVR3_0_0
GCF_002952955.1	WP_000489247.1	HVR1_0_0	HVR2_0_0	HVR3_0_0
GCF_002952995.1	WP_000489247.1	HVR1_0_0	HVR2_0_0	HVR3_0_0
GCF_002953015.1	WP_000489247.1	HVR1_0_0	HVR2_0_0	HVR3_0_0
GCF_002953035.1	WP_000489247.1	HVR1_0_0	HVR2_0_0	HVR3_0_0
GCF_002953055.1	WP_000489247.1	HVR1_0_0	HVR2_0_0	HVR3_0_0
GCF_002953075.1	WP_000489247.1	HVR1_0_0	HVR2_0_0	HVR3_0_0
GCF_002953095.1	WP_000489247.1	HVR1_0_0	HVR2_0_0	HVR3_0_0
GCF_002953435.1	WP_000489277.1	HVR1_0_1	HVR2_0_0	HVR3_0_0
GCF_002953455.1	WP_000489244.1	HVR1_0_0	HVR2_0_0	HVR3_0_3
GCF_002953755.1	WP_000489247.1	HVR1_0_0	HVR2_0_0	HVR3_0_0
GCF_002953775.1	WP_000489247.1	HVR1_0_0	HVR2_0_0	HVR3_0_0
GCF_002953795.1	WP_000489247.1	HVR1_0_0	HVR2_0_0	HVR3_0_0
GCF_002953815.1	WP_000489247.1	HVR1_0_0	HVR2_0_0	HVR3_0_0
GCF_002953835.1	WP_000489247.1	HVR1_0_0	HVR2_0_0	HVR3_0_0
GCF_002953855.1	WP_000489247.1	HVR1_0_0	HVR2_0_0	HVR3_0_0
GCF_002953875.1	WP_000489247.1	HVR1_0_0	HVR2_0_0	HVR3_0_0
GCF_002953895.1	WP_000489247.1	HVR1_0_0	HVR2_0_0	HVR3_0_0
GCF_002966755.1	WP_022645882.1	HVR1_0_1	HVR2_0_0	HVR3_0_1
GCF_002967875.2	WP_001578658.1	HVR1_0_0	HVR2_1_0	HVR3_0_1
GCF_002967885.2	WP_000489247.1	HVR1_0_0	HVR2_0_0	HVR3_0_0
GCF_002967955.2	WP_000489247.1	HVR1_0_0	HVR2_0_0	HVR3_0_0
GCF_002968715.1	WP_000489247.1	HVR1_0_0	HVR2_0_0	HVR3_0_0
GCF_002968735.1	WP_057950703.1	HVR1_0_0	HVR2_1_0	HVR3_0_1
GCF_002968935.1	WP_000489247.1	HVR1_0_0	HVR2_0_0	HVR3_0_0
GCF_002983645.1	WP_000489247.1	HVR1_0_0	HVR2_0_0	HVR3_0_0
GCF_002993265.1	WP_000489227.1	HVR1_0_0	HVR2_0_0	HVR3_0_0
GCF_002996665.1	WP_041327888.1	HVR1_0_0	HVR2_0_0	HVR3_0_0
GCF_002996945.1	WP_097768411.1	HVR1_0_1	HVR2_0_0	HVR3_0_0
GCF_002999075.1	WP_106087055.1	HVR1_0_0	HVR2_0_0	HVR3_0_0
GCF_003013205.1	WP_000489247.1	HVR1_0_0	HVR2_0_0	HVR3_0_0
GCF_003017375.1	WP_000489247.1	HVR1_0_0	HVR2_0_0	HVR3_0_0
GCF_003017455.1	WP_000489247.1	HVR1_0_0	HVR2_0_0	HVR3_0_0
GCF_003017555.1	WP_000489247.1	HVR1_0_0	HVR2_0_0	HVR3_0_0
GCF_003017615.1	WP_000489233.1	HVR1_0_0	HVR2_0_0	HVR3_0_0
GCF_003017805.1	WP_106918808.1	HVR1_0_0	HVR2_0_0	HVR3_0_3
GCF_003017915.1	WP_000489247.1	HVR1_0_0	HVR2_0_0	HVR3_0_0
GCF_003017975.1	WP_000489247.1	HVR1_0_0	HVR2_0_0	HVR3_0_0
GCF_003017995.1	WP_000489247.1	HVR1_0_0	HVR2_0_0	HVR3_0_0
GCF_003018035.1	WP_000489247.1	HVR1_0_0	HVR2_0_0	HVR3_0_0
GCF_003018055.1	WP_000489247.1	HVR1_0_0	HVR2_0_0	HVR3_0_0
GCF_003018075.1	WP_000489244.1	HVR1_0_0	HVR2_0_0	HVR3_0_3
GCF_003018095.1	WP_000489252.1	HVR1_0_0	HVR2_1_0	HVR3_0_0
GCF_003018115.1	WP_000489252.1	HVR1_0_0	HVR2_1_0	HVR3_0_0
GCF_003018135.1	WP_000489247.1	HVR1_0_0	HVR2_0_0	HVR3_0_0
GCF_003018155.1	WP_000489254.1	HVR1_0_0	HVR2_1_0	HVR3_0_1
GCF_003018195.1	WP_000489247.1	HVR1_0_0	HVR2_0_0	HVR3_0_0
GCF_003018215.1	WP_000489232.1	HVR1_0_0	HVR2_0_0	HVR3_0_0
GCF_003018235.1	WP_001563949.1	HVR1_0_0	HVR2_1_0	HVR3_0_0
GCF_003018255.1	WP_106905164.1	HVR1_0_1	HVR2_1_0	HVR3_0_1
GCF_003018275.1	WP_000489232.1	HVR1_0_0	HVR2_0_0	HVR3_0_0
GCF_003018315.1	WP_000489247.1	HVR1_0_0	HVR2_0_0	HVR3_0_0
GCF_003018335.1	WP_000489213.1	HVR1_0_2	HVR2_1_1	HVR3_0_0
GCF_003018355.1	WP_000489233.1	HVR1_0_0	HVR2_0_0	HVR3_0_0
GCF_003018375.1	WP_000489244.1	HVR1_0_0	HVR2_0_0	HVR3_0_3
GCF_003018395.1	WP_062882581.1	HVR1_0_0	HVR2_0_0	HVR3_0_3
GCF_003018455.1	WP_000489247.1	HVR1_0_0	HVR2_0_0	HVR3_0_0
GCF_003018475.1	WP_000489277.1	HVR1_0_1	HVR2_0_0	HVR3_0_0
GCF_003018495.1	WP_000489247.1	HVR1_0_0	HVR2_0_0	HVR3_0_0
GCF_003018535.1	WP_000489247.1	HVR1_0_0	HVR2_0_0	HVR3_0_0
GCF_003018555.1	WP_000489247.1	HVR1_0_0	HVR2_0_0	HVR3_0_0
GCF_003018575.1	WP_000489247.1	HVR1_0_0	HVR2_0_0	HVR3_0_0
GCF_003018695.1	WP_000489250.1	HVR1_0_0	HVR2_0_0	HVR3_0_0
GCF_003018715.1	WP_000489247.1	HVR1_0_0	HVR2_0_0	HVR3_0_0
GCF_003018755.1	WP_000489247.1	HVR1_0_0	HVR2_0_0	HVR3_0_0
GCF_003018775.1	WP_000489250.1	HVR1_0_0	HVR2_0_0	HVR3_0_0
GCF_003018795.1	WP_000489247.1	HVR1_0_0	HVR2_0_0	HVR3_0_0
GCF_003018855.1	WP_000489244.1	HVR1_0_0	HVR2_0_0	HVR3_0_3
GCF_003018875.1	WP_000489247.1	HVR1_0_0	HVR2_0_0	HVR3_0_0
GCF_003018895.1	WP_000489247.1	HVR1_0_0	HVR2_0_0	HVR3_0_0
GCF_003018915.1	WP_000489248.1	HVR1_0_0	HVR2_0_0	HVR3_0_0
GCF_003018935.1	WP_000489250.1	HVR1_0_0	HVR2_0_0	HVR3_0_0
GCF_003018995.1	WP_000489224.1	HVR1_0_0	HVR2_0_0	HVR3_0_1
GCF_003019035.1	WP_094029713.1	HVR1_0_0	HVR2_0_0	HVR3_0_1
GCF_003019055.1	WP_000489250.1	HVR1_0_0	HVR2_0_0	HVR3_0_0
GCF_003019075.1	WP_000489244.1	HVR1_0_0	HVR2_0_0	HVR3_0_3
GCF_003019095.1	WP_000489274.1	HVR1_0_4	HVR2_0_0	HVR3_0_0
GCF_003019115.1	WP_000489249.1	HVR1_0_0	HVR2_0_0	HVR3_0_1
GCF_003019155.1	WP_000489254.1	HVR1_0_0	HVR2_1_0	HVR3_0_1
GCF_003019175.1	WP_000489247.1	HVR1_0_0	HVR2_0_0	HVR3_0_0
GCF_003019215.1	WP_000489247.1	HVR1_0_0	HVR2_0_0	HVR3_0_0
GCF_003020885.1	WP_000489277.1	HVR1_0_1	HVR2_0_0	HVR3_0_0
GCF_003030025.1	WP_000489247.1	HVR1_0_0	HVR2_0_0	HVR3_0_0
GCF_003030245.1	WP_000489254.1	HVR1_0_0	HVR2_1_0	HVR3_0_1
GCF_003030365.1	WP_000489247.1	HVR1_0_0	HVR2_0_0	HVR3_0_0
GCF_003031225.1	WP_107316997.1	HVR1_0_1	HVR2_0_0	HVR3_0_4
GCF_003031735.1	WP_000489247.1	HVR1_0_0	HVR2_0_0	HVR3_0_0
GCF_003031775.1	WP_001563949.1	HVR1_0_0	HVR2_1_0	HVR3_0_0
GCF_003031795.1	WP_001578658.1	HVR1_0_0	HVR2_1_0	HVR3_0_1
GCF_003031815.1	WP_000489244.1	HVR1_0_0	HVR2_0_0	HVR3_0_3
GCF_003033905.1	WP_000489247.1	HVR1_0_0	HVR2_0_0	HVR3_0_0
GCF_003043915.1	WP_000489277.1	HVR1_0_1	HVR2_0_0	HVR3_0_0
GCF_003051985.2	WP_000489247.1	HVR1_0_0	HVR2_0_0	HVR3_0_0
GCF_003052645.1	WP_000489247.1	HVR1_0_0	HVR2_0_0	HVR3_0_0
GCF_003052665.1	WP_000489247.1	HVR1_0_0	HVR2_0_0	HVR3_0_0
GCF_003073815.1	WP_000489244.1	HVR1_0_0	HVR2_0_0	HVR3_0_3
GCF_003073875.1	WP_106087055.1	HVR1_0_0	HVR2_0_0	HVR3_0_0
GCF_003073955.1	WP_000489244.1	HVR1_0_0	HVR2_0_0	HVR3_0_3
GCF_003111785.1	WP_000489247.1	HVR1_0_0	HVR2_0_0	HVR3_0_0
GCF_003112145.1	WP_000489250.1	HVR1_0_0	HVR2_0_0	HVR3_0_0
GCF_003112165.1	WP_000489247.1	HVR1_0_0	HVR2_0_0	HVR3_0_0
GCF_003112185.1	WP_000489247.1	HVR1_0_0	HVR2_0_0	HVR3_0_0
GCF_003112205.1	WP_000489247.1	HVR1_0_0	HVR2_0_0	HVR3_0_0
GCF_003112225.1	WP_000489247.1	HVR1_0_0	HVR2_0_0	HVR3_0_0
GCF_003112245.1	WP_000489247.1	HVR1_0_0	HVR2_0_0	HVR3_0_0
GCF_003122105.1	WP_000489247.1	HVR1_0_0	HVR2_0_0	HVR3_0_0
GCF_003172465.2	WP_000489247.1	HVR1_0_0	HVR2_0_0	HVR3_0_0
GCF_003176855.1	WP_109996767.1	HVR1_0_0	HVR2_0_0	HVR3_0_0
GCF_003180975.1	WP_000489247.1	HVR1_0_0	HVR2_0_0	HVR3_0_0
GCF_003180995.1	WP_001578658.1	HVR1_0_0	HVR2_1_0	HVR3_0_1
GCF_003181035.1	WP_000489277.1	HVR1_0_1	HVR2_0_0	HVR3_0_0
GCF_003194345.1	WP_000489277.1	HVR1_0_1	HVR2_0_0	HVR3_0_0
GCF_003203755.1	WP_000489247.1	HVR1_0_0	HVR2_0_0	HVR3_0_0
GCF_003204955.1	WP_000489280.1	HVR1_0_1	HVR2_0_0	HVR3_0_1
GCF_003231115.1	WP_000489247.1	HVR1_0_0	HVR2_0_0	HVR3_0_0
GCF_003268695.1	WP_000489244.1	HVR1_0_0	HVR2_0_0	HVR3_0_3
GCF_003287245.1	WP_000489227.1	HVR1_0_0	HVR2_0_0	HVR3_0_0
GCF_003288275.1	WP_000489247.1	HVR1_0_0	HVR2_0_0	HVR3_0_0
GCF_003288295.1	WP_000489247.1	HVR1_0_0	HVR2_0_0	HVR3_0_0
GCF_003288415.1	WP_000489247.1	HVR1_0_0	HVR2_0_0	HVR3_0_0
GCF_003288455.1	WP_000489277.1	HVR1_0_1	HVR2_0_0	HVR3_0_0
GCF_003290205.1	WP_000489247.1	HVR1_0_0	HVR2_0_0	HVR3_0_0
GCF_003308955.1	WP_000489254.1	HVR1_0_0	HVR2_1_0	HVR3_0_1
GCF_003308975.1	WP_000489223.1	HVR1_0_0	HVR2_1_0	HVR3_0_1
GCF_003325975.1	WP_000489247.1	HVR1_0_0	HVR2_0_0	HVR3_0_0
GCF_003336405.1	WP_000489233.1	HVR1_0_0	HVR2_0_0	HVR3_0_0
GCF_003342715.1	WP_000489233.1	HVR1_0_0	HVR2_0_0	HVR3_0_0
GCF_003344465.1	WP_000489277.1	HVR1_0_1	HVR2_0_0	HVR3_0_0
GCF_003346835.1	WP_021531454.1	HVR1_0_1	HVR2_0_0	HVR3_0_0
GCF_003351485.1	WP_000489277.1	HVR1_0_1	HVR2_0_0	HVR3_0_0
GCF_003352425.1	WP_000489269.1	HVR1_0_0	HVR2_0_0	HVR3_0_0
GCF_003355175.1	WP_000489247.1	HVR1_0_0	HVR2_0_0	HVR3_0_0
GCF_003367885.1	WP_000489247.1	HVR1_0_0	HVR2_0_0	HVR3_0_0
GCF_003399775.2	WP_000489247.1	HVR1_0_0	HVR2_0_0	HVR3_0_0
GCF_003399795.2	WP_001563949.1	HVR1_0_0	HVR2_1_0	HVR3_0_0
GCF_003399845.2	WP_000489247.1	HVR1_0_0	HVR2_0_0	HVR3_0_0
GCF_003399885.2	WP_001563949.1	HVR1_0_0	HVR2_1_0	HVR3_0_0
GCF_003399895.2	WP_061353053.1	HVR1_0_7	HVR2_0_0	HVR3_0_0
GCF_003399945.2	WP_000489247.1	HVR1_0_0	HVR2_0_0	HVR3_0_0
GCF_003400045.2	WP_022645882.1	HVR1_0_1	HVR2_0_0	HVR3_0_1
GCF_003402955.1	WP_000489244.1	HVR1_0_0	HVR2_0_0	HVR3_0_3
GCF_003413625.1	WP_000489244.1	HVR1_0_0	HVR2_0_0	HVR3_0_3
GCF_003432305.1	WP_000489247.1	HVR1_0_0	HVR2_0_0	HVR3_0_0
GCF_003433275.1	WP_000489247.1	HVR1_0_0	HVR2_0_0	HVR3_0_0
GCF_003443795.1	WP_000489247.1	HVR1_0_0	HVR2_0_0	HVR3_0_0
GCF_003443815.1	WP_000489254.1	HVR1_0_0	HVR2_1_0	HVR3_0_1
GCF_003491165.1	WP_000489247.1	HVR1_0_0	HVR2_0_0	HVR3_0_0
GCF_003546975.1	WP_000489277.1	HVR1_0_1	HVR2_0_0	HVR3_0_0
GCF_003570765.1	WP_149032391.1	HVR1_0_0	HVR2_0_0	HVR3_0_0
GCF_003571665.1	WP_000489277.1	HVR1_0_1	HVR2_0_0	HVR3_0_0
GCF_003571765.1	WP_000489254.1	HVR1_0_0	HVR2_1_0	HVR3_0_1
GCF_003571785.1	WP_001578658.1	HVR1_0_0	HVR2_1_0	HVR3_0_1
GCF_003586045.1	WP_129541946.1	HVR1_0_0	HVR2_0_0	HVR3_0_0
GCF_003586065.1	WP_000489224.1	HVR1_0_0	HVR2_0_0	HVR3_0_1
GCF_003591595.1	WP_000489247.1	HVR1_0_0	HVR2_0_0	HVR3_0_0
GCF_003627195.1	WP_000489247.1	HVR1_0_0	HVR2_0_0	HVR3_0_0
GCF_003627855.1	WP_000489223.1	HVR1_0_0	HVR2_1_0	HVR3_0_1
GCF_003667385.1	WP_000489247.1	HVR1_0_0	HVR2_0_0	HVR3_0_0
GCF_003667425.1	WP_000489247.1	HVR1_0_0	HVR2_0_0	HVR3_0_0
GCF_003691425.1	WP_000489247.1	HVR1_0_0	HVR2_0_0	HVR3_0_0
GCF_003697165.2	WP_000489277.1	HVR1_0_1	HVR2_0_0	HVR3_0_0
GCF_003703795.1	WP_000489247.1	HVR1_0_0	HVR2_0_0	HVR3_0_0
GCF_003711005.1	WP_000489247.1	HVR1_0_0	HVR2_0_0	HVR3_0_0
GCF_003711045.1	WP_000489244.1	HVR1_0_0	HVR2_0_0	HVR3_0_3
GCF_003717595.1	WP_000489247.1	HVR1_0_0	HVR2_0_0	HVR3_0_0
GCF_003722195.1	WP_000489249.1	HVR1_0_0	HVR2_0_0	HVR3_0_1
GCF_003790525.1	WP_000489281.1	HVR1_0_1	HVR2_0_0	HVR3_0_0
GCF_003812625.1	WP_000489277.1	HVR1_0_1	HVR2_0_0	HVR3_0_0
GCF_003812945.1	WP_022645882.1	HVR1_0_1	HVR2_0_0	HVR3_0_1
GCF_003813145.1	WP_057950703.1	HVR1_0_0	HVR2_1_0	HVR3_0_1
GCF_003856575.1	WP_000489247.1	HVR1_0_0	HVR2_0_0	HVR3_0_0
GCF_003856615.1	WP_000489277.1	HVR1_0_1	HVR2_0_0	HVR3_0_0
GCF_003856635.1	WP_000489277.1	HVR1_0_1	HVR2_0_0	HVR3_0_0
GCF_003856655.1	WP_000489277.1	HVR1_0_1	HVR2_0_0	HVR3_0_0
GCF_003856675.1	WP_001578658.1	HVR1_0_0	HVR2_1_0	HVR3_0_1
GCF_003856695.1	WP_000489277.1	HVR1_0_1	HVR2_0_0	HVR3_0_0
GCF_003856995.1	WP_061157928.1	HVR1_0_1	HVR2_0_0	HVR3_0_0
GCF_003956165.1	WP_000489232.1	HVR1_0_0	HVR2_0_0	HVR3_0_0
GCF_003956185.1	WP_000489247.1	HVR1_0_0	HVR2_0_0	HVR3_0_0
GCF_003956205.1	WP_000489247.1	HVR1_0_0	HVR2_0_0	HVR3_0_0
GCF_003956225.1	WP_000489247.1	HVR1_0_0	HVR2_0_0	HVR3_0_0
GCF_003956245.1	WP_000489247.1	HVR1_0_0	HVR2_0_0	HVR3_0_0
GCF_003956265.1	WP_024171317.1	HVR1_0_1	HVR2_0_0	HVR3_0_0
GCF_003956285.1	WP_000489233.1	HVR1_0_0	HVR2_0_0	HVR3_0_0
GCF_003956305.1	WP_000489247.1	HVR1_0_0	HVR2_0_0	HVR3_0_0
GCF_003956325.1	WP_000489247.1	HVR1_0_0	HVR2_0_0	HVR3_0_0
GCF_003956345.1	WP_000489247.1	HVR1_0_0	HVR2_0_0	HVR3_0_0
GCF_003956365.1	WP_000489247.1	HVR1_0_0	HVR2_0_0	HVR3_0_0
GCF_003956385.1	WP_000489249.1	HVR1_0_0	HVR2_0_0	HVR3_0_1
GCF_003956405.1	WP_000489244.1	HVR1_0_0	HVR2_0_0	HVR3_0_3
GCF_003956425.1	WP_000489233.1	HVR1_0_0	HVR2_0_0	HVR3_0_0
GCF_003956445.1	WP_000489233.1	HVR1_0_0	HVR2_0_0	HVR3_0_0
GCF_003956465.1	WP_000489233.1	HVR1_0_0	HVR2_0_0	HVR3_0_0
GCF_003956485.1	WP_000489247.1	HVR1_0_0	HVR2_0_0	HVR3_0_0
GCF_003966425.1	WP_000489247.1	HVR1_0_0	HVR2_0_0	HVR3_0_0
GCF_003966445.1	WP_000489247.1	HVR1_0_0	HVR2_0_0	HVR3_0_0
GCF_003966465.1	WP_000489247.1	HVR1_0_0	HVR2_0_0	HVR3_0_0
GCF_003966775.1	WP_000489277.1	HVR1_0_1	HVR2_0_0	HVR3_0_0
GCF_003966795.1	WP_000489254.1	HVR1_0_0	HVR2_1_0	HVR3_0_1
GCF_003971215.1	WP_000489247.1	HVR1_0_0	HVR2_0_0	HVR3_0_0
GCF_003991155.1	WP_000489280.1	HVR1_0_1	HVR2_0_0	HVR3_0_1
GCF_003999795.1	WP_000489249.1	HVR1_0_0	HVR2_0_0	HVR3_0_1
GCF_004006575.1	WP_000489247.1	HVR1_0_0	HVR2_0_0	HVR3_0_0
GCF_004010575.1	WP_000489254.1	HVR1_0_0	HVR2_1_0	HVR3_0_1
GCF_004010595.1	WP_000489254.1	HVR1_0_0	HVR2_1_0	HVR3_0_1
GCF_004010615.1	WP_000489254.1	HVR1_0_0	HVR2_1_0	HVR3_0_1
GCF_004010635.1	WP_000489254.1	HVR1_0_0	HVR2_1_0	HVR3_0_1
GCF_004010655.1	WP_000489254.1	HVR1_0_0	HVR2_1_0	HVR3_0_1
GCF_004010675.1	WP_000489254.1	HVR1_0_0	HVR2_1_0	HVR3_0_1
GCF_004010695.1	WP_000489254.1	HVR1_0_0	HVR2_1_0	HVR3_0_1
GCF_004010715.1	WP_000489254.1	HVR1_0_0	HVR2_1_0	HVR3_0_1
GCF_004022505.2	WP_000489247.1	HVR1_0_0	HVR2_0_0	HVR3_0_0
GCF_004088295.1	WP_000489244.1	HVR1_0_0	HVR2_0_0	HVR3_0_3
GCF_004114395.1	WP_022645882.1	HVR1_0_1	HVR2_0_0	HVR3_0_1
GCF_004118915.1	WP_000489254.1	HVR1_0_0	HVR2_1_0	HVR3_0_1
GCF_004135125.1	WP_000489277.1	HVR1_0_1	HVR2_0_0	HVR3_0_0
GCF_004135165.1	WP_000489277.1	HVR1_0_1	HVR2_0_0	HVR3_0_0
GCF_004135775.1	WP_000489233.1	HVR1_0_0	HVR2_0_0	HVR3_0_0
GCF_004135815.1	WP_000489233.1	HVR1_0_0	HVR2_0_0	HVR3_0_0
GCF_004135915.1	WP_000489277.1	HVR1_0_1	HVR2_0_0	HVR3_0_0
GCF_004141955.1	WP_000489277.1	HVR1_0_1	HVR2_0_0	HVR3_0_0
GCF_004193755.1	WP_000489277.1	HVR1_0_1	HVR2_0_0	HVR3_0_0
GCF_004299805.1	WP_000489277.1	HVR1_0_1	HVR2_0_0	HVR3_0_0
GCF_004301465.1	WP_000489244.1	HVR1_0_0	HVR2_0_0	HVR3_0_3
GCF_004328685.1	WP_000489277.1	HVR1_0_1	HVR2_0_0	HVR3_0_0
GCF_004355105.2	WP_000489247.1	HVR1_0_0	HVR2_0_0	HVR3_0_0
GCF_004358365.1	WP_000489247.1	HVR1_0_0	HVR2_0_0	HVR3_0_0
GCF_004358385.1	WP_000489247.1	HVR1_0_0	HVR2_0_0	HVR3_0_0
GCF_004358405.1	WP_000489247.1	HVR1_0_0	HVR2_0_0	HVR3_0_0
GCF_004358965.1	WP_000489247.1	HVR1_0_0	HVR2_0_0	HVR3_0_0
GCF_004358985.1	WP_000489247.1	HVR1_0_0	HVR2_0_0	HVR3_0_0
GCF_004368015.1	WP_000489247.1	HVR1_0_0	HVR2_0_0	HVR3_0_0
GCF_004377995.2	WP_000489280.1	HVR1_0_1	HVR2_0_0	HVR3_0_1
GCF_004405205.2	WP_000489233.1	HVR1_0_0	HVR2_0_0	HVR3_0_0
GCF_004526255.1	WP_000489247.1	HVR1_0_0	HVR2_0_0	HVR3_0_0
GCF_004564035.1	WP_000489277.1	HVR1_0_1	HVR2_0_0	HVR3_0_0
GCF_004564175.1	WP_001578658.1	HVR1_0_0	HVR2_1_0	HVR3_0_1
GCF_004759025.1	WP_001563949.1	HVR1_0_0	HVR2_1_0	HVR3_0_0
GCF_004771135.1	WP_000489277.1	HVR1_0_1	HVR2_0_0	HVR3_0_0
GCF_004771235.1	WP_000489247.1	HVR1_0_0	HVR2_0_0	HVR3_0_0
GCF_004792495.1	WP_000489247.1	HVR1_0_0	HVR2_0_0	HVR3_0_0
GCF_004801575.1	WP_000489247.1	HVR1_0_0	HVR2_0_0	HVR3_0_0
GCF_004804185.1	WP_000489277.1	HVR1_0_1	HVR2_0_0	HVR3_0_0
GCF_004804205.1	WP_000489277.1	HVR1_0_1	HVR2_0_0	HVR3_0_0
GCF_004924255.1	WP_000489247.1	HVR1_0_0	HVR2_0_0	HVR3_0_0
GCF_004924275.1	WP_136698231.1	HVR1_0_0	HVR2_1_0	HVR3_0_1
GCF_004924355.1	WP_023156003.1	HVR1_0_3	HVR2_0_0	HVR3_0_0
GCF_005014055.1	WP_000489233.1	HVR1_0_0	HVR2_0_0	HVR3_0_0
GCF_005014075.1	WP_000489247.1	HVR1_0_0	HVR2_0_0	HVR3_0_0
GCF_005037715.1	WP_000489250.1	HVR1_0_0	HVR2_0_0	HVR3_0_0
GCF_005037725.1	WP_000489247.1	HVR1_0_0	HVR2_0_0	HVR3_0_0
GCF_005037735.1	WP_000489254.1	HVR1_0_0	HVR2_1_0	HVR3_0_1
GCF_005037775.1	WP_000489247.1	HVR1_0_0	HVR2_0_0	HVR3_0_0
GCF_005037795.1	WP_000489247.1	HVR1_0_0	HVR2_0_0	HVR3_0_0
GCF_005037805.1	WP_000489247.1	HVR1_0_0	HVR2_0_0	HVR3_0_0
GCF_005037815.1	WP_000489224.1	HVR1_0_0	HVR2_0_0	HVR3_0_1
GCF_005037845.1	WP_000489248.1	HVR1_0_0	HVR2_0_0	HVR3_0_0
GCF_005156265.1	WP_000489247.1	HVR1_0_0	HVR2_0_0	HVR3_0_0
GCF_005221505.1	WP_000489254.1	HVR1_0_0	HVR2_1_0	HVR3_0_1
GCF_005221525.1	WP_000489254.1	HVR1_0_0	HVR2_1_0	HVR3_0_1
GCF_005221545.1	WP_000489254.1	HVR1_0_0	HVR2_1_0	HVR3_0_1
GCF_005221565.1	WP_000489254.1	HVR1_0_0	HVR2_1_0	HVR3_0_1
GCF_005221585.1	WP_000489254.1	HVR1_0_0	HVR2_1_0	HVR3_0_1
GCF_005221605.1	WP_000489254.1	HVR1_0_0	HVR2_1_0	HVR3_0_1
GCF_005221625.1	WP_000489254.1	HVR1_0_0	HVR2_1_0	HVR3_0_1
GCF_005221645.1	WP_000489254.1	HVR1_0_0	HVR2_1_0	HVR3_0_1
GCF_005221665.1	WP_000489254.1	HVR1_0_0	HVR2_1_0	HVR3_0_1
GCF_005221685.1	WP_000489254.1	HVR1_0_0	HVR2_1_0	HVR3_0_1
GCF_005221705.1	WP_000489254.1	HVR1_0_0	HVR2_1_0	HVR3_0_1
GCF_005221725.1	WP_000489254.1	HVR1_0_0	HVR2_1_0	HVR3_0_1
GCF_005221745.1	WP_000489254.1	HVR1_0_0	HVR2_1_0	HVR3_0_1
GCF_005221765.1	WP_000489254.1	HVR1_0_0	HVR2_1_0	HVR3_0_1
GCF_005221785.1	WP_000489254.1	HVR1_0_0	HVR2_1_0	HVR3_0_1
GCF_005221805.1	WP_000489254.1	HVR1_0_0	HVR2_1_0	HVR3_0_1
GCF_005221825.1	WP_000489254.1	HVR1_0_0	HVR2_1_0	HVR3_0_1
GCF_005221845.1	WP_000489254.1	HVR1_0_0	HVR2_1_0	HVR3_0_1
GCF_005221865.1	WP_000489254.1	HVR1_0_0	HVR2_1_0	HVR3_0_1
GCF_005221885.1	WP_000489254.1	HVR1_0_0	HVR2_1_0	HVR3_0_1
GCF_005221905.1	WP_000489254.1	HVR1_0_0	HVR2_1_0	HVR3_0_1
GCF_005221925.1	WP_000489254.1	HVR1_0_0	HVR2_1_0	HVR3_0_1
GCF_005221945.1	WP_000489254.1	HVR1_0_0	HVR2_1_0	HVR3_0_1
GCF_005221965.1	WP_000489254.1	HVR1_0_0	HVR2_1_0	HVR3_0_1
GCF_005221985.1	WP_000489254.1	HVR1_0_0	HVR2_1_0	HVR3_0_1
GCF_005222005.1	WP_000489254.1	HVR1_0_0	HVR2_1_0	HVR3_0_1
GCF_005222025.1	WP_000489254.1	HVR1_0_0	HVR2_1_0	HVR3_0_1
GCF_005222045.1	WP_000489254.1	HVR1_0_0	HVR2_1_0	HVR3_0_1
GCF_005222065.1	WP_000489254.1	HVR1_0_0	HVR2_1_0	HVR3_0_1
GCF_005222265.1	WP_000489254.1	HVR1_0_0	HVR2_1_0	HVR3_0_1
GCF_005222285.1	WP_000489254.1	HVR1_0_0	HVR2_1_0	HVR3_0_1
GCF_005222305.1	WP_000489254.1	HVR1_0_0	HVR2_1_0	HVR3_0_1
GCF_005222325.1	WP_000489254.1	HVR1_0_0	HVR2_1_0	HVR3_0_1
GCF_005222345.1	WP_000489254.1	HVR1_0_0	HVR2_1_0	HVR3_0_1
GCF_005222365.1	WP_000489254.1	HVR1_0_0	HVR2_1_0	HVR3_0_1
GCF_005222385.1	WP_000489254.1	HVR1_0_0	HVR2_1_0	HVR3_0_1
GCF_005222405.1	WP_000489254.1	HVR1_0_0	HVR2_1_0	HVR3_0_1
GCF_005222425.1	WP_000489254.1	HVR1_0_0	HVR2_1_0	HVR3_0_1
GCF_005222445.1	WP_000489254.1	HVR1_0_0	HVR2_1_0	HVR3_0_1
GCF_005383105.2	WP_001563949.1	HVR1_0_0	HVR2_1_0	HVR3_0_0
GCF_005389605.2	WP_000489247.1	HVR1_0_0	HVR2_0_0	HVR3_0_0
GCF_005391285.2	WP_000489247.1	HVR1_0_0	HVR2_0_0	HVR3_0_0
GCF_005393605.2	WP_000489247.1	HVR1_0_0	HVR2_0_0	HVR3_0_0
GCF_005396225.2	WP_000489247.1	HVR1_0_0	HVR2_0_0	HVR3_0_0
GCF_005484365.1	WP_000489244.1	HVR1_0_0	HVR2_0_0	HVR3_0_3
GCF_005671355.1	WP_000489244.1	HVR1_0_0	HVR2_0_0	HVR3_0_3
GCF_005885915.1	WP_000489254.1	HVR1_0_0	HVR2_1_0	HVR3_0_1
GCF_005885955.1	WP_000489254.1	HVR1_0_0	HVR2_1_0	HVR3_0_1
GCF_005886035.1	WP_001563949.1	HVR1_0_0	HVR2_1_0	HVR3_0_0
GCF_005890115.1	WP_000489247.1	HVR1_0_0	HVR2_0_0	HVR3_0_0
GCF_005954605.1	WP_000489247.1	HVR1_0_0	HVR2_0_0	HVR3_0_0
GCF_005954625.1	WP_000489247.1	HVR1_0_0	HVR2_0_0	HVR3_0_0
GCF_005954725.1	WP_000489247.1	HVR1_0_0	HVR2_0_0	HVR3_0_0
GCF_006088875.1	WP_000489277.1	HVR1_0_1	HVR2_0_0	HVR3_0_0
GCF_006337025.1	WP_000489244.1	HVR1_0_0	HVR2_0_0	HVR3_0_3
GCF_006351885.1	WP_022645882.1	HVR1_0_1	HVR2_0_0	HVR3_0_1
GCF_006352265.1	WP_000489244.1	HVR1_0_0	HVR2_0_0	HVR3_0_3
GCF_006364695.1	WP_000489247.1	HVR1_0_0	HVR2_0_0	HVR3_0_0
GCF_006536085.2	WP_000489244.1	HVR1_0_0	HVR2_0_0	HVR3_0_3
GCF_006537505.2	WP_000489244.1	HVR1_0_0	HVR2_0_0	HVR3_0_3
GCF_006777065.1	WP_000489247.1	HVR1_0_0	HVR2_0_0	HVR3_0_0
GCF_006874785.1	WP_000489254.1	HVR1_0_0	HVR2_1_0	HVR3_0_1
GCF_007632435.1	WP_000489247.1	HVR1_0_0	HVR2_0_0	HVR3_0_0
GCF_007833295.1	WP_000489277.1	HVR1_0_1	HVR2_0_0	HVR3_0_0
GCF_007833875.1	WP_112036171.1	HVR1_0_4	HVR2_0_0	HVR3_0_0
GCF_007922655.1	WP_000489254.1	HVR1_0_0	HVR2_1_0	HVR3_0_1
GCF_007954215.2	WP_000489244.1	HVR1_0_0	HVR2_0_0	HVR3_0_3
GCF_007990655.1	WP_000489247.1	HVR1_0_0	HVR2_0_0	HVR3_0_0
GCF_007995175.1	WP_000489247.1	HVR1_0_0	HVR2_0_0	HVR3_0_0
GCF_008033295.1	WP_000489247.1	HVR1_0_0	HVR2_0_0	HVR3_0_0
GCF_008033315.1	WP_000489247.1	HVR1_0_0	HVR2_0_0	HVR3_0_0
GCF_008042015.2	WP_000489244.1	HVR1_0_0	HVR2_0_0	HVR3_0_3
GCF_008065435.1	WP_000489249.1	HVR1_0_0	HVR2_0_0	HVR3_0_1
GCF_008065455.1	WP_000489247.1	HVR1_0_0	HVR2_0_0	HVR3_0_0
GCF_008080655.1	WP_000489244.1	HVR1_0_0	HVR2_0_0	HVR3_0_3
GCF_008124005.1	WP_000489277.1	HVR1_0_1	HVR2_0_0	HVR3_0_0
GCF_008124085.1	WP_000489277.1	HVR1_0_1	HVR2_0_0	HVR3_0_0
GCF_008124105.1	WP_000489247.1	HVR1_0_0	HVR2_0_0	HVR3_0_0
GCF_008124125.1	WP_000489247.1	HVR1_0_0	HVR2_0_0	HVR3_0_0
GCF_008124145.1	WP_000489247.1	HVR1_0_0	HVR2_0_0	HVR3_0_0
GCF_008124165.1	WP_000489247.1	HVR1_0_0	HVR2_0_0	HVR3_0_0
GCF_008124185.1	WP_000489247.1	HVR1_0_0	HVR2_0_0	HVR3_0_0
GCF_008124205.1	WP_000489247.1	HVR1_0_0	HVR2_0_0	HVR3_0_0
GCF_008124225.1	WP_000489247.1	HVR1_0_0	HVR2_0_0	HVR3_0_0
GCF_008124245.1	WP_000489247.1	HVR1_0_0	HVR2_0_0	HVR3_0_0
GCF_008124285.1	WP_000489247.1	HVR1_0_0	HVR2_0_0	HVR3_0_0
GCF_008124305.1	WP_000489247.1	HVR1_0_0	HVR2_0_0	HVR3_0_0
GCF_008124325.1	WP_000489247.1	HVR1_0_0	HVR2_0_0	HVR3_0_0
GCF_008124345.1	WP_000489247.1	HVR1_0_0	HVR2_0_0	HVR3_0_0
GCF_008124385.1	WP_000489247.1	HVR1_0_0	HVR2_0_0	HVR3_0_0
GCF_008124405.1	WP_000489247.1	HVR1_0_0	HVR2_0_0	HVR3_0_0
GCF_008152105.1	WP_000489280.1	HVR1_0_1	HVR2_0_0	HVR3_0_1
GCF_008370755.1	WP_000489247.1	HVR1_0_0	HVR2_0_0	HVR3_0_0
GCF_008375335.1	WP_000489247.1	HVR1_0_0	HVR2_0_0	HVR3_0_0
GCF_008462425.1	WP_000489254.1	HVR1_0_0	HVR2_1_0	HVR3_0_1
GCF_008632595.1	WP_000489277.1	HVR1_0_1	HVR2_0_0	HVR3_0_0
GCF_008634095.2	WP_000489224.1	HVR1_0_0	HVR2_0_0	HVR3_0_1
GCF_008635785.2	WP_000489224.1	HVR1_0_0	HVR2_0_0	HVR3_0_1
GCF_008642395.1	WP_001563949.1	HVR1_0_0	HVR2_1_0	HVR3_0_0
GCF_008642415.1	WP_000489249.1	HVR1_0_0	HVR2_0_0	HVR3_0_1
GCF_008727135.1	WP_000489254.1	HVR1_0_0	HVR2_1_0	HVR3_0_1
GCF_008727155.1	WP_000489254.1	HVR1_0_0	HVR2_1_0	HVR3_0_1
GCF_008727175.1	WP_000489254.1	HVR1_0_0	HVR2_1_0	HVR3_0_1
GCF_008727195.1	WP_000489254.1	HVR1_0_0	HVR2_1_0	HVR3_0_1
GCF_008761455.2	WP_050938811.1	HVR1_0_0	HVR2_0_0	HVR3_0_1
GCF_008761475.2	WP_050938811.1	HVR1_0_0	HVR2_0_0	HVR3_0_1
GCF_008761495.2	WP_050938811.1	HVR1_0_0	HVR2_0_0	HVR3_0_1
GCF_008761515.1	WP_000489233.1	HVR1_0_0	HVR2_0_0	HVR3_0_0
GCF_008761535.2	WP_000489248.1	HVR1_0_0	HVR2_0_0	HVR3_0_0
GCF_008807135.1	WP_000489247.1	HVR1_0_0	HVR2_0_0	HVR3_0_0
GCF_008807155.1	WP_000489247.1	HVR1_0_0	HVR2_0_0	HVR3_0_0
GCF_008807295.1	WP_000489247.1	HVR1_0_0	HVR2_0_0	HVR3_0_0
GCF_008807655.1	WP_001563949.1	HVR1_0_0	HVR2_1_0	HVR3_0_0
GCF_008823185.1	WP_000489247.1	HVR1_0_0	HVR2_0_0	HVR3_0_0
GCF_008824125.1	WP_000489247.1	HVR1_0_0	HVR2_0_0	HVR3_0_0
GCF_008925965.1	WP_000489254.1	HVR1_0_0	HVR2_1_0	HVR3_0_1
GCF_008926085.1	WP_000489254.1	HVR1_0_0	HVR2_1_0	HVR3_0_1
GCF_008926105.1	WP_000489254.1	HVR1_0_0	HVR2_1_0	HVR3_0_1
GCF_008926125.1	WP_000489254.1	HVR1_0_0	HVR2_1_0	HVR3_0_1
GCF_008926145.1	WP_000489254.1	HVR1_0_0	HVR2_1_0	HVR3_0_1
GCF_008926165.1	WP_000489254.1	HVR1_0_0	HVR2_1_0	HVR3_0_1
GCF_008926185.1	WP_000489254.1	HVR1_0_0	HVR2_1_0	HVR3_0_1
GCF_008926305.1	WP_000489254.1	HVR1_0_0	HVR2_1_0	HVR3_0_1
GCF_008931135.1	WP_000489254.1	HVR1_0_0	HVR2_1_0	HVR3_0_1
GCF_008931185.1	WP_000489254.1	HVR1_0_0	HVR2_1_0	HVR3_0_1
GCF_008931725.1	WP_000489247.1	HVR1_0_0	HVR2_0_0	HVR3_0_0
GCF_008931745.1	WP_000489247.1	HVR1_0_0	HVR2_0_0	HVR3_0_0
GCF_008931765.1	WP_000489247.1	HVR1_0_0	HVR2_0_0	HVR3_0_0
GCF_008931865.1	WP_000489247.1	HVR1_0_0	HVR2_0_0	HVR3_0_0
GCF_008949495.1	WP_000489281.1	HVR1_0_1	HVR2_0_0	HVR3_0_0
GCF_009176965.1	WP_000489247.1	HVR1_0_0	HVR2_0_0	HVR3_0_0
GCF_009363035.1	WP_000489247.1	HVR1_0_0	HVR2_0_0	HVR3_0_0
GCF_009395265.1	WP_000489247.1	HVR1_0_0	HVR2_0_0	HVR3_0_0
GCF_009431955.1	WP_000489254.1	HVR1_0_0	HVR2_1_0	HVR3_0_1
GCF_009432215.1	WP_000489254.1	HVR1_0_0	HVR2_1_0	HVR3_0_1
GCF_009432415.1	WP_000489254.1	HVR1_0_0	HVR2_1_0	HVR3_0_1
GCF_009432635.1	WP_000489254.1	HVR1_0_0	HVR2_1_0	HVR3_0_1
GCF_009432795.1	WP_000489254.1	HVR1_0_0	HVR2_1_0	HVR3_0_1
GCF_009432915.1	WP_000489254.1	HVR1_0_0	HVR2_1_0	HVR3_0_1
GCF_009433135.1	WP_000489254.1	HVR1_0_0	HVR2_1_0	HVR3_0_1
GCF_009577985.1	WP_000489277.1	HVR1_0_1	HVR2_0_0	HVR3_0_0
GCF_009618015.1	WP_000489249.1	HVR1_0_0	HVR2_0_0	HVR3_0_1
GCF_009627495.1	WP_000489254.1	HVR1_0_0	HVR2_1_0	HVR3_0_1
GCF_009648495.1	WP_000489247.1	HVR1_0_0	HVR2_0_0	HVR3_0_0
GCF_009650035.1	WP_000489247.1	HVR1_0_0	HVR2_0_0	HVR3_0_0
GCF_009650175.1	WP_000489254.1	HVR1_0_0	HVR2_1_0	HVR3_0_1
GCF_009663855.1	WP_000489227.1	HVR1_0_0	HVR2_0_0	HVR3_0_0
GCF_009664185.1	WP_000489247.1	HVR1_0_0	HVR2_0_0	HVR3_0_0
GCF_009664205.1	WP_000489247.1	HVR1_0_0	HVR2_0_0	HVR3_0_0
GCF_009664305.1	WP_000489254.1	HVR1_0_0	HVR2_1_0	HVR3_0_1
GCF_009664455.1	WP_000489254.1	HVR1_0_0	HVR2_1_0	HVR3_0_1
GCF_009671045.1	WP_000489233.1	HVR1_0_0	HVR2_0_0	HVR3_0_0
GCF_009671085.1	WP_000489247.1	HVR1_0_0	HVR2_0_0	HVR3_0_0
GCF_009671105.1	WP_000489247.1	HVR1_0_0	HVR2_0_0	HVR3_0_0
GCF_009671125.1	WP_000489247.1	HVR1_0_0	HVR2_0_0	HVR3_0_0
GCF_009720605.1	WP_000489247.1	HVR1_0_0	HVR2_0_0	HVR3_0_0
GCF_009728565.1	WP_000489233.1	HVR1_0_0	HVR2_0_0	HVR3_0_0
GCF_009738145.1	WP_000489247.1	HVR1_0_0	HVR2_0_0	HVR3_0_0
GCF_009738455.1	WP_000489254.1	HVR1_0_0	HVR2_1_0	HVR3_0_1
GCF_009761715.1	WP_000489244.1	HVR1_0_0	HVR2_0_0	HVR3_0_3
GCF_009762385.1	WP_000489254.1	HVR1_0_0	HVR2_1_0	HVR3_0_1
GCF_009832885.1	WP_000489247.1	HVR1_0_0	HVR2_0_0	HVR3_0_0
GCF_009832985.1	WP_000489227.1	HVR1_0_0	HVR2_0_0	HVR3_0_0
GCF_009866925.2	WP_061349451.1	HVR1_0_0	HVR2_0_0	HVR3_0_3
GCF_009866945.2	WP_000489244.1	HVR1_0_0	HVR2_0_0	HVR3_0_3
GCF_009867015.2	WP_000489247.1	HVR1_0_0	HVR2_0_0	HVR3_0_0
GCF_009867035.2	WP_000489247.1	HVR1_0_0	HVR2_0_0	HVR3_0_0
GCF_009905115.1	WP_000489244.1	HVR1_0_0	HVR2_0_0	HVR3_0_3
GCF_009905135.1	WP_104681733.1	HVR1_0_0	HVR2_0_0	HVR3_0_0
GCF_009905355.1	WP_000489247.1	HVR1_0_0	HVR2_0_0	HVR3_0_0
GCF_009909465.1	WP_000489247.1	HVR1_0_0	HVR2_0_0	HVR3_0_0
GCF_009909485.1	WP_000489233.1	HVR1_0_0	HVR2_0_0	HVR3_0_0
GCF_009909505.1	WP_089569920.1	HVR1_0_0	HVR2_0_0	HVR3_0_0
GCF_009913415.1	WP_000489233.1	HVR1_0_0	HVR2_0_0	HVR3_0_0
GCF_009914295.1	WP_000489247.1	HVR1_0_0	HVR2_0_0	HVR3_0_0
GCF_009931235.1	WP_000489254.1	HVR1_0_0	HVR2_1_0	HVR3_0_1
GCF_009931435.1	WP_088541311.1	HVR1_0_0	HVR2_1_1	HVR3_0_0
GCF_009948655.1	WP_000489233.1	HVR1_0_0	HVR2_0_0	HVR3_0_0
GCF_009949145.1	WP_000489233.1	HVR1_0_0	HVR2_0_0	HVR3_0_0
GCF_009949705.1	WP_000489277.1	HVR1_0_1	HVR2_0_0	HVR3_0_0
GCF_009950125.1	WP_000489247.1	HVR1_0_0	HVR2_0_0	HVR3_0_0
GCF_009950475.1	WP_000489233.1	HVR1_0_0	HVR2_0_0	HVR3_0_0
GCF_009950805.1	WP_000489233.1	HVR1_0_0	HVR2_0_0	HVR3_0_0
GCF_009951245.1	WP_000489233.1	HVR1_0_0	HVR2_0_0	HVR3_0_0
GCF_009951745.1	WP_000489233.1	HVR1_0_0	HVR2_0_0	HVR3_0_0
GCF_009952125.1	WP_000489270.1	HVR1_0_0	HVR2_0_0	HVR3_0_0
GCF_010092405.1	WP_000489247.1	HVR1_0_0	HVR2_0_0	HVR3_0_0
GCF_010092965.1	WP_022645882.1	HVR1_0_1	HVR2_0_0	HVR3_0_1
GCF_010365325.1	WP_000489277.1	HVR1_0_1	HVR2_0_0	HVR3_0_0
GCF_010365345.1	WP_000489247.1	HVR1_0_0	HVR2_0_0	HVR3_0_0
GCF_010365365.1	WP_000489247.1	HVR1_0_0	HVR2_0_0	HVR3_0_0
GCF_010365385.1	WP_022645882.1	HVR1_0_1	HVR2_0_0	HVR3_0_1
GCF_010365405.1	WP_000489247.1	HVR1_0_0	HVR2_0_0	HVR3_0_0
GCF_010365425.1	WP_000489247.1	HVR1_0_0	HVR2_0_0	HVR3_0_0
GCF_010365465.1	WP_000489244.1	HVR1_0_0	HVR2_0_0	HVR3_0_3
GCF_010365485.1	WP_000489233.1	HVR1_0_0	HVR2_0_0	HVR3_0_0
GCF_010365545.1	WP_000489244.1	HVR1_0_0	HVR2_0_0	HVR3_0_3
GCF_010509415.1	WP_000489247.1	HVR1_0_0	HVR2_0_0	HVR3_0_0
GCF_010668985.1	WP_000489277.1	HVR1_0_1	HVR2_0_0	HVR3_0_0
GCF_010669005.1	WP_000489247.1	HVR1_0_0	HVR2_0_0	HVR3_0_0
GCF_010669025.1	WP_000489254.1	HVR1_0_0	HVR2_1_0	HVR3_0_1
GCF_010706435.1	WP_163390071.1	HVR1_0_4	HVR2_0_0	HVR3_0_0
GCF_010724935.1	WP_000489277.1	HVR1_0_1	HVR2_0_0	HVR3_0_0
GCF_010725305.1	WP_000489277.1	HVR1_0_1	HVR2_0_0	HVR3_0_0
GCF_011022275.1	WP_163510395.1	HVR1_0_0	HVR2_1_0	HVR3_0_0
GCF_011044355.1	WP_000489247.1	HVR1_0_0	HVR2_0_0	HVR3_0_0
GCF_011045215.1	WP_000489254.1	HVR1_0_0	HVR2_1_0	HVR3_0_1
GCF_011045235.1	WP_000489254.1	HVR1_0_0	HVR2_1_0	HVR3_0_1
GCF_011045255.1	WP_164476937.1	HVR1_0_0	HVR2_1_0	HVR3_0_1
GCF_011045275.1	WP_001578658.1	HVR1_0_0	HVR2_1_0	HVR3_0_1
GCF_011045295.1	WP_001578658.1	HVR1_0_0	HVR2_1_0	HVR3_0_1
GCF_011045875.1	WP_000489247.1	HVR1_0_0	HVR2_0_0	HVR3_0_0
GCF_011045895.1	WP_000489247.1	HVR1_0_0	HVR2_0_0	HVR3_0_0
GCF_011064575.1	WP_000489270.1	HVR1_0_0	HVR2_0_0	HVR3_0_0
GCF_011067085.1	WP_000489247.1	HVR1_0_0	HVR2_0_0	HVR3_0_0
GCF_011330935.2	WP_000489277.1	HVR1_0_1	HVR2_0_0	HVR3_0_0
GCF_011331065.1	WP_000489247.1	HVR1_0_0	HVR2_0_0	HVR3_0_0
GCF_011383085.1	WP_000489233.1	HVR1_0_0	HVR2_0_0	HVR3_0_0
GCF_011403355.1	WP_000489270.1	HVR1_0_0	HVR2_0_0	HVR3_0_0
GCF_011404215.1	WP_124038422.1	HVR1_0_0	HVR2_0_0	HVR3_0_0
GCF_011404355.1	WP_000489247.1	HVR1_0_0	HVR2_0_0	HVR3_0_0
GCF_011404475.1	WP_000489277.1	HVR1_0_1	HVR2_0_0	HVR3_0_0
GCF_011404595.1	WP_000489277.1	HVR1_0_1	HVR2_0_0	HVR3_0_0
GCF_011404755.1	WP_000489247.1	HVR1_0_0	HVR2_0_0	HVR3_0_0
GCF_011404895.1	WP_072667436.1	HVR1_0_0	HVR2_0_0	HVR3_0_0
GCF_011492885.1	WP_000489247.1	HVR1_0_0	HVR2_0_0	HVR3_0_0
GCF_011492925.1	WP_000489233.1	HVR1_0_0	HVR2_0_0	HVR3_0_0
GCF_011492985.1	WP_000489244.1	HVR1_0_0	HVR2_0_0	HVR3_0_3
GCF_011691525.1	WP_000489247.1	HVR1_0_0	HVR2_0_0	HVR3_0_0
GCF_012044775.1	WP_000489247.1	HVR1_0_0	HVR2_0_0	HVR3_0_0
GCF_012149945.1	WP_000489277.1	HVR1_0_1	HVR2_0_0	HVR3_0_0
GCF_012221365.1	WP_073849374.1	HVR1_0_0	HVR2_0_0	HVR3_0_0
GCF_012221565.1	WP_073849374.1	HVR1_0_0	HVR2_0_0	HVR3_0_0
GCF_012278675.1	WP_000489247.1	HVR1_0_0	HVR2_0_0	HVR3_0_0
GCF_012537835.1	WP_000489247.1	HVR1_0_0	HVR2_0_0	HVR3_0_0
GCF_012915625.1	WP_000489254.1	HVR1_0_0	HVR2_1_0	HVR3_0_1
GCF_012934435.1	WP_000489272.1	HVR1_0_0	HVR2_0_0	HVR3_0_0
GCF_012934455.1	WP_169063143.1	HVR1_0_0	HVR2_1_0	HVR3_0_0
GCF_012934475.1	WP_001596802.1	HVR1_0_1	HVR2_0_0	HVR3_0_0
GCF_012934495.1	WP_001563949.1	HVR1_0_0	HVR2_1_0	HVR3_0_0
GCF_012934515.1	WP_000489277.1	HVR1_0_1	HVR2_0_0	HVR3_0_0
GCF_012934535.1	WP_000489277.1	HVR1_0_1	HVR2_0_0	HVR3_0_0
GCF_012934555.1	WP_000489277.1	HVR1_0_1	HVR2_0_0	HVR3_0_0
GCF_012934575.1	WP_000489247.1	HVR1_0_0	HVR2_0_0	HVR3_0_0
GCF_012934595.1	WP_000489277.1	HVR1_0_1	HVR2_0_0	HVR3_0_0
GCF_012934615.1	WP_001596802.1	HVR1_0_1	HVR2_0_0	HVR3_0_0
GCF_012934635.1	WP_000489247.1	HVR1_0_0	HVR2_0_0	HVR3_0_0
GCF_012934655.2	WP_000489277.1	HVR1_0_1	HVR2_0_0	HVR3_0_0
GCF_012934675.1	WP_000489247.1	HVR1_0_0	HVR2_0_0	HVR3_0_0
GCF_012934695.1	WP_094029713.1	HVR1_0_0	HVR2_0_0	HVR3_0_1
GCF_012934715.1	WP_000489223.1	HVR1_0_0	HVR2_1_0	HVR3_0_1
GCF_012934765.1	WP_000489277.1	HVR1_0_1	HVR2_0_0	HVR3_0_0
GCF_012934785.1	WP_000489277.1	HVR1_0_1	HVR2_0_0	HVR3_0_0
GCF_012974525.1	WP_000489247.1	HVR1_0_0	HVR2_0_0	HVR3_0_0
GCF_012974565.1	WP_000489277.1	HVR1_0_1	HVR2_0_0	HVR3_0_0
GCF_012974805.1	WP_000489277.1	HVR1_0_1	HVR2_0_0	HVR3_0_0
GCF_013004045.1	WP_000489283.1	HVR1_0_1	HVR2_0_0	HVR3_0_0
GCF_013084945.1	WP_000489277.1	HVR1_0_1	HVR2_0_0	HVR3_0_0
GCF_013085025.1	WP_000489223.1	HVR1_0_0	HVR2_1_0	HVR3_0_1
GCF_013085205.1	WP_000489277.1	HVR1_0_1	HVR2_0_0	HVR3_0_0
GCF_013085865.1	WP_000489247.1	HVR1_0_0	HVR2_0_0	HVR3_0_0
GCF_013085905.2	WP_000489277.1	HVR1_0_1	HVR2_0_0	HVR3_0_0
GCF_013112335.1	WP_000489254.1	HVR1_0_0	HVR2_1_0	HVR3_0_1
GCF_013122565.1	WP_171460618.1	HVR1_0_0	HVR2_3_0	HVR3_0_1
GCF_013166855.1	WP_000489227.1	HVR1_0_0	HVR2_0_0	HVR3_0_0
GCF_013166875.1	WP_000489227.1	HVR1_0_0	HVR2_0_0	HVR3_0_0
GCF_013166895.1	WP_000489227.1	HVR1_0_0	HVR2_0_0	HVR3_0_0
GCF_013166935.1	WP_000489227.1	HVR1_0_0	HVR2_0_0	HVR3_0_0
GCF_013166955.1	WP_000489227.1	HVR1_0_0	HVR2_0_0	HVR3_0_0
GCF_013166975.1	WP_000489227.1	HVR1_0_0	HVR2_0_0	HVR3_0_0
GCF_013166995.1	WP_000489247.1	HVR1_0_0	HVR2_0_0	HVR3_0_0
GCF_013167015.1	WP_000489227.1	HVR1_0_0	HVR2_0_0	HVR3_0_0
GCF_013167035.1	WP_000489247.1	HVR1_0_0	HVR2_0_0	HVR3_0_0
GCF_013167055.1	WP_000489247.1	HVR1_0_0	HVR2_0_0	HVR3_0_0
GCF_013167075.1	WP_000489247.1	HVR1_0_0	HVR2_0_0	HVR3_0_0
GCF_013167155.1	WP_000489254.1	HVR1_0_0	HVR2_1_0	HVR3_0_1
GCF_013167175.1	WP_000489254.1	HVR1_0_0	HVR2_1_0	HVR3_0_1
GCF_013167195.1	WP_000489254.1	HVR1_0_0	HVR2_1_0	HVR3_0_1
GCF_013167235.1	WP_000489254.1	HVR1_0_0	HVR2_1_0	HVR3_0_1
GCF_013167255.1	WP_000489254.1	HVR1_0_0	HVR2_1_0	HVR3_0_1
GCF_013167275.1	WP_000489254.1	HVR1_0_0	HVR2_1_0	HVR3_0_1
GCF_013167295.1	WP_000489254.1	HVR1_0_0	HVR2_1_0	HVR3_0_1
GCF_013167315.1	WP_024177458.1	HVR1_0_0	HVR2_1_0	HVR3_0_1
GCF_013167335.1	WP_000489254.1	HVR1_0_0	HVR2_1_0	HVR3_0_1
GCF_013167355.1	WP_000489254.1	HVR1_0_0	HVR2_1_0	HVR3_0_1
GCF_013167375.1	WP_000489254.1	HVR1_0_0	HVR2_1_0	HVR3_0_1
GCF_013167395.1	WP_000489254.1	HVR1_0_0	HVR2_1_0	HVR3_0_1
GCF_013167415.1	WP_000489254.1	HVR1_0_0	HVR2_1_0	HVR3_0_1
GCF_013167435.1	WP_000489254.1	HVR1_0_0	HVR2_1_0	HVR3_0_1
GCF_013167455.1	WP_000489255.1	HVR1_0_0	HVR2_1_0	HVR3_0_1
GCF_013167475.1	WP_000489254.1	HVR1_0_0	HVR2_1_0	HVR3_0_1
GCF_013167495.1	WP_000489254.1	HVR1_0_0	HVR2_1_0	HVR3_0_1
GCF_013167515.1	WP_000489254.1	HVR1_0_0	HVR2_1_0	HVR3_0_1
GCF_013167535.1	WP_000489254.1	HVR1_0_0	HVR2_1_0	HVR3_0_1
GCF_013167555.1	WP_000489254.1	HVR1_0_0	HVR2_1_0	HVR3_0_1
GCF_013167575.1	WP_000489255.1	HVR1_0_0	HVR2_1_0	HVR3_0_1
GCF_013167595.1	WP_000489254.1	HVR1_0_0	HVR2_1_0	HVR3_0_1
GCF_013167615.1	WP_000489254.1	HVR1_0_0	HVR2_1_0	HVR3_0_1
GCF_013167635.1	WP_000489254.1	HVR1_0_0	HVR2_1_0	HVR3_0_1
GCF_013167655.1	WP_000489254.1	HVR1_0_0	HVR2_1_0	HVR3_0_1
GCF_013167675.1	WP_000489254.1	HVR1_0_0	HVR2_1_0	HVR3_0_1
GCF_013167695.1	WP_000489254.1	HVR1_0_0	HVR2_1_0	HVR3_0_1
GCF_013167715.1	WP_000489254.1	HVR1_0_0	HVR2_1_0	HVR3_0_1
GCF_013167735.1	WP_000489254.1	HVR1_0_0	HVR2_1_0	HVR3_0_1
GCF_013167755.1	WP_000489254.1	HVR1_0_0	HVR2_1_0	HVR3_0_1
GCF_013167775.1	WP_000489254.1	HVR1_0_0	HVR2_1_0	HVR3_0_1
GCF_013167795.1	WP_000489266.1	HVR1_0_0	HVR2_1_0	HVR3_0_1
GCF_013167815.1	WP_000489254.1	HVR1_0_0	HVR2_1_0	HVR3_0_1
GCF_013167875.1	WP_000489254.1	HVR1_0_0	HVR2_1_0	HVR3_0_1
GCF_013167975.1	WP_000489254.1	HVR1_0_0	HVR2_1_0	HVR3_0_1
GCF_013167995.1	WP_000489254.1	HVR1_0_0	HVR2_1_0	HVR3_0_1
GCF_013168015.1	WP_000489251.1	HVR1_0_0	HVR2_2_0	HVR3_0_1
GCF_013168035.1	WP_000489268.1	HVR1_0_0	HVR2_1_0	HVR3_0_1
GCF_013168055.1	WP_000489254.1	HVR1_0_0	HVR2_1_0	HVR3_0_1
GCF_013168075.1	WP_000489254.1	HVR1_0_0	HVR2_1_0	HVR3_0_1
GCF_013168095.1	WP_000489254.1	HVR1_0_0	HVR2_1_0	HVR3_0_1
GCF_013168115.1	WP_000489254.1	HVR1_0_0	HVR2_1_0	HVR3_0_1
GCF_013168135.1	WP_000489255.1	HVR1_0_0	HVR2_1_0	HVR3_0_1
GCF_013168155.1	WP_000489254.1	HVR1_0_0	HVR2_1_0	HVR3_0_1
GCF_013168175.1	WP_000489254.1	HVR1_0_0	HVR2_1_0	HVR3_0_1
GCF_013168215.1	WP_000489254.1	HVR1_0_0	HVR2_1_0	HVR3_0_1
GCF_013168235.1	WP_000489254.1	HVR1_0_0	HVR2_1_0	HVR3_0_1
GCF_013168255.1	WP_000489254.1	HVR1_0_0	HVR2_1_0	HVR3_0_1
GCF_013201175.1	WP_000489287.1	HVR1_0_1	HVR2_0_0	HVR3_0_0
GCF_013201195.1	WP_000489247.1	HVR1_0_0	HVR2_0_0	HVR3_0_0
GCF_013201215.1	WP_000489247.1	HVR1_0_0	HVR2_0_0	HVR3_0_0
GCF_013201235.1	WP_054627101.1	HVR1_0_0	HVR2_0_0	HVR3_0_0
GCF_013201505.1	WP_000489244.1	HVR1_0_0	HVR2_0_0	HVR3_0_3
GCF_013201525.1	WP_000489247.1	HVR1_0_0	HVR2_0_0	HVR3_0_0
GCF_013282195.1	WP_001578658.1	HVR1_0_0	HVR2_1_0	HVR3_0_1
GCF_013282275.1	WP_001563949.1	HVR1_0_0	HVR2_1_0	HVR3_0_0
GCF_013282315.1	WP_000489247.1	HVR1_0_0	HVR2_0_0	HVR3_0_0
GCF_013282335.1	WP_000489223.1	HVR1_0_0	HVR2_1_0	HVR3_0_1
GCF_013282355.1	WP_001578658.1	HVR1_0_0	HVR2_1_0	HVR3_0_1
GCF_013305705.1	WP_022645882.1	HVR1_0_1	HVR2_0_0	HVR3_0_1
GCF_013315675.1	WP_000489277.1	HVR1_0_1	HVR2_0_0	HVR3_0_0
GCF_013315715.1	WP_174144393.1	HVR1_0_0	HVR2_1_0	HVR3_0_0
GCF_013315735.1	WP_000489278.1	HVR1_0_1	HVR2_0_0	HVR3_0_0
GCF_013315755.1	WP_000489254.1	HVR1_0_0	HVR2_1_0	HVR3_0_1
GCF_013315975.1	WP_000489249.1	HVR1_0_0	HVR2_0_0	HVR3_0_1
GCF_013317085.1	WP_000489247.1	HVR1_0_0	HVR2_0_0	HVR3_0_0
GCF_013340785.1	WP_040234819.1	HVR1_0_0	HVR2_0_0	HVR3_0_0
GCF_013340805.1	WP_040234819.1	HVR1_0_0	HVR2_0_0	HVR3_0_0
GCF_013340825.1	WP_000489247.1	HVR1_0_0	HVR2_0_0	HVR3_0_0
GCF_013342925.1	WP_000489280.1	HVR1_0_1	HVR2_0_0	HVR3_0_1
GCF_013343595.1	WP_000489254.1	HVR1_0_0	HVR2_1_0	HVR3_0_1
GCF_013343615.1	WP_000489254.1	HVR1_0_0	HVR2_1_0	HVR3_0_1
GCF_013343635.1	WP_000489254.1	HVR1_0_0	HVR2_1_0	HVR3_0_1
GCF_013357345.1	WP_000489247.1	HVR1_0_0	HVR2_0_0	HVR3_0_0
GCF_013371685.1	WP_000489247.1	HVR1_0_0	HVR2_0_0	HVR3_0_0
GCF_013371725.1	WP_000489247.1	HVR1_0_0	HVR2_0_0	HVR3_0_0
GCF_013372305.1	WP_000489277.1	HVR1_0_1	HVR2_0_0	HVR3_0_0
GCF_013372325.1	WP_000489277.1	HVR1_0_1	HVR2_0_0	HVR3_0_0
GCF_013372345.1	WP_032238068.1	HVR1_0_0	HVR2_0_0	HVR3_0_0
GCF_013372365.1	WP_000489252.1	HVR1_0_0	HVR2_1_0	HVR3_0_0
GCF_013372385.1	WP_000489277.1	HVR1_0_1	HVR2_0_0	HVR3_0_0
GCF_013372405.1	WP_000489277.1	HVR1_0_1	HVR2_0_0	HVR3_0_0
GCF_013372425.1	WP_000489277.1	HVR1_0_1	HVR2_0_0	HVR3_0_0
GCF_013374235.2	WP_000489247.1	HVR1_0_0	HVR2_0_0	HVR3_0_0
GCF_013374255.1	WP_000489244.1	HVR1_0_0	HVR2_0_0	HVR3_0_3
GCF_013374275.1	WP_000489247.1	HVR1_0_0	HVR2_0_0	HVR3_0_0
GCF_013374295.2	WP_000489247.1	HVR1_0_0	HVR2_0_0	HVR3_0_0
GCF_013374315.1	WP_000489247.1	HVR1_0_0	HVR2_0_0	HVR3_0_0
GCF_013374335.1	WP_000489244.1	HVR1_0_0	HVR2_0_0	HVR3_0_3
GCF_013376515.1	WP_000489247.1	HVR1_0_0	HVR2_0_0	HVR3_0_0
GCF_013376575.1	WP_000489233.1	HVR1_0_0	HVR2_0_0	HVR3_0_0
GCF_013376895.1	WP_000489233.1	HVR1_0_0	HVR2_0_0	HVR3_0_0
GCF_013388275.1	WP_000489223.1	HVR1_0_0	HVR2_1_0	HVR3_0_1
GCF_013389615.1	WP_000489233.1	HVR1_0_0	HVR2_0_0	HVR3_0_0
GCF_013390265.1	WP_000489277.1	HVR1_0_1	HVR2_0_0	HVR3_0_0
GCF_013391825.1	WP_000489247.1	HVR1_0_0	HVR2_0_0	HVR3_0_0
GCF_013393825.1	WP_000489247.1	HVR1_0_0	HVR2_0_0	HVR3_0_0
GCF_013402855.1	WP_000489247.1	HVR1_0_0	HVR2_0_0	HVR3_0_0
GCF_013402895.1	WP_000489223.1	HVR1_0_0	HVR2_1_0	HVR3_0_1
GCF_013423805.1	WP_000489247.1	HVR1_0_0	HVR2_0_0	HVR3_0_0
GCF_013425935.1	WP_000489247.1	HVR1_0_0	HVR2_0_0	HVR3_0_0
GCF_013425955.1	WP_000489281.1	HVR1_0_1	HVR2_0_0	HVR3_0_0
GCF_013426075.1	WP_000489244.1	HVR1_0_0	HVR2_0_0	HVR3_0_3
GCF_013426095.1	WP_000489244.1	HVR1_0_0	HVR2_0_0	HVR3_0_3
GCF_013426115.1	WP_000489247.1	HVR1_0_0	HVR2_0_0	HVR3_0_0
GCF_013459015.1	WP_000489280.1	HVR1_0_1	HVR2_0_0	HVR3_0_1
GCF_013459175.1	WP_000489280.1	HVR1_0_1	HVR2_0_0	HVR3_0_1
GCF_013694285.1	WP_113418017.1	HVR1_0_0	HVR2_0_0	HVR3_0_0
GCF_013694325.1	WP_000489277.1	HVR1_0_1	HVR2_0_0	HVR3_0_0
GCF_013694345.1	WP_072844051.1	HVR1_0_0	HVR2_0_0	HVR3_0_0
GCF_013694465.1	WP_000489277.1	HVR1_0_1	HVR2_0_0	HVR3_0_0
GCF_014058445.2	WP_000489247.1	HVR1_0_0	HVR2_0_0	HVR3_0_0
GCF_014075335.1	WP_000489233.1	HVR1_0_0	HVR2_0_0	HVR3_0_0
GCF_014075475.1	WP_000489247.1	HVR1_0_0	HVR2_0_0	HVR3_0_0
GCF_014075595.1	WP_000489247.1	HVR1_0_0	HVR2_0_0	HVR3_0_0
GCF_014075795.1	WP_000489247.1	HVR1_0_0	HVR2_0_0	HVR3_0_0
GCF_014075915.1	WP_000489247.1	HVR1_0_0	HVR2_0_0	HVR3_0_0
GCF_014076685.2	WP_000489247.1	HVR1_0_0	HVR2_0_0	HVR3_0_0
GCF_014117345.2	WP_000489205.1	HVR1_0_1	HVR2_0_0	HVR3_0_0
GCF_014117405.1	WP_000489277.1	HVR1_0_1	HVR2_0_0	HVR3_0_0
GCF_014157395.1	WP_001563949.1	HVR1_0_0	HVR2_1_0	HVR3_0_0
GCF_014160155.1	WP_000489233.1	HVR1_0_0	HVR2_0_0	HVR3_0_0
GCF_014162235.1	WP_001563949.1	HVR1_0_0	HVR2_1_0	HVR3_0_0
GCF_014168675.1	WP_000489280.1	HVR1_0_1	HVR2_0_0	HVR3_0_1
GCF_014168735.1	WP_000489244.1	HVR1_0_0	HVR2_0_0	HVR3_0_3
GCF_014168755.1	WP_000489247.1	HVR1_0_0	HVR2_0_0	HVR3_0_0
GCF_014168775.1	WP_000489277.1	HVR1_0_1	HVR2_0_0	HVR3_0_0
GCF_014168835.1	WP_000489277.1	HVR1_0_1	HVR2_0_0	HVR3_0_0
GCF_014168855.1	WP_001563949.1	HVR1_0_0	HVR2_1_0	HVR3_0_0
GCF_014168935.1	WP_000489247.1	HVR1_0_0	HVR2_0_0	HVR3_0_0
GCF_014168955.1	WP_000489277.1	HVR1_0_1	HVR2_0_0	HVR3_0_0
GCF_014168975.1	WP_000489244.1	HVR1_0_0	HVR2_0_0	HVR3_0_3
GCF_014169015.1	WP_000489277.1	HVR1_0_1	HVR2_0_0	HVR3_0_0
GCF_014169035.1	WP_001563949.1	HVR1_0_0	HVR2_1_0	HVR3_0_0
GCF_014169095.1	WP_000489277.1	HVR1_0_1	HVR2_0_0	HVR3_0_0
GCF_014169115.1	WP_001578658.1	HVR1_0_0	HVR2_1_0	HVR3_0_1
GCF_014169155.1	WP_000489247.1	HVR1_0_0	HVR2_0_0	HVR3_0_0
GCF_014169175.1	WP_022645882.1	HVR1_0_1	HVR2_0_0	HVR3_0_1
GCF_014169195.1	WP_000489247.1	HVR1_0_0	HVR2_0_0	HVR3_0_0
GCF_014169275.1	WP_000489247.1	HVR1_0_0	HVR2_0_0	HVR3_0_0
GCF_014169395.1	WP_001563949.1	HVR1_0_0	HVR2_1_0	HVR3_0_0
GCF_014169415.1	WP_022645882.1	HVR1_0_1	HVR2_0_0	HVR3_0_1
GCF_014169435.1	WP_000489277.1	HVR1_0_1	HVR2_0_0	HVR3_0_0
GCF_014169455.1	WP_000489223.1	HVR1_0_0	HVR2_1_0	HVR3_0_1
GCF_014169475.1	WP_000489247.1	HVR1_0_0	HVR2_0_0	HVR3_0_0
GCF_014169595.1	WP_000489233.1	HVR1_0_0	HVR2_0_0	HVR3_0_0
GCF_014169615.1	WP_016231982.1	HVR1_0_0	HVR2_1_0	HVR3_0_1
GCF_014169695.1	WP_000489247.1	HVR1_0_0	HVR2_0_0	HVR3_0_0
GCF_014169775.1	WP_000489252.1	HVR1_0_0	HVR2_1_0	HVR3_0_0
GCF_014169855.1	WP_001563949.1	HVR1_0_0	HVR2_1_0	HVR3_0_0
GCF_014169895.1	WP_000489247.1	HVR1_0_0	HVR2_0_0	HVR3_0_0
GCF_014169915.1	WP_000489293.1	HVR1_0_0	HVR2_0_0	HVR3_0_0
GCF_014169995.1	WP_000489247.1	HVR1_0_0	HVR2_0_0	HVR3_0_0
GCF_014170735.1	WP_000489247.1	HVR1_0_0	HVR2_0_0	HVR3_0_0
GCF_014171015.1	WP_000489254.1	HVR1_0_0	HVR2_1_0	HVR3_0_1
GCF_014189395.1	WP_000489247.1	HVR1_0_0	HVR2_0_0	HVR3_0_0
GCF_014217135.1	WP_000489277.1	HVR1_0_1	HVR2_0_0	HVR3_0_0
GCF_014217155.1	WP_000489277.1	HVR1_0_1	HVR2_0_0	HVR3_0_0
GCF_014262945.1	WP_000489277.1	HVR1_0_1	HVR2_0_0	HVR3_0_0
GCF_014263375.1	WP_000489227.1	HVR1_0_0	HVR2_0_0	HVR3_0_0
GCF_014295255.1	WP_000489247.1	HVR1_0_0	HVR2_0_0	HVR3_0_0
GCF_014295275.1	WP_000489247.1	HVR1_0_0	HVR2_0_0	HVR3_0_0
GCF_014295295.1	WP_000489247.1	HVR1_0_0	HVR2_0_0	HVR3_0_0
GCF_014338505.1	WP_000489247.1	HVR1_0_0	HVR2_0_0	HVR3_0_0
GCF_014338525.1	WP_000489247.1	HVR1_0_0	HVR2_0_0	HVR3_0_0
GCF_014361285.1	WP_000489247.1	HVR1_0_0	HVR2_0_0	HVR3_0_0
GCF_014522225.1	WP_000489247.1	HVR1_0_0	HVR2_0_0	HVR3_0_0
GCF_014522245.1	WP_000489277.1	HVR1_0_1	HVR2_0_0	HVR3_0_0
GCF_014541045.1	WP_000489277.1	HVR1_0_1	HVR2_0_0	HVR3_0_0
GCF_014605875.1	WP_000489249.1	HVR1_0_0	HVR2_0_0	HVR3_0_1
GCF_014607515.1	WP_000489224.1	HVR1_0_0	HVR2_0_0	HVR3_0_1
GCF_014607535.1	WP_000489224.1	HVR1_0_0	HVR2_0_0	HVR3_0_1
GCF_014607555.1	WP_000489224.1	HVR1_0_0	HVR2_0_0	HVR3_0_1
GCF_014607575.1	WP_000489224.1	HVR1_0_0	HVR2_0_0	HVR3_0_1
GCF_014622725.1	WP_022645882.1	HVR1_0_1	HVR2_0_0	HVR3_0_1
GCF_014622965.1	WP_000489224.1	HVR1_0_0	HVR2_0_0	HVR3_0_1
GCF_014623185.1	WP_000489224.1	HVR1_0_0	HVR2_0_0	HVR3_0_1
GCF_014623205.1	WP_000489224.1	HVR1_0_0	HVR2_0_0	HVR3_0_1
GCF_014623225.1	WP_000489224.1	HVR1_0_0	HVR2_0_0	HVR3_0_1
GCF_014623245.1	WP_000489224.1	HVR1_0_0	HVR2_0_0	HVR3_0_1
GCF_014623405.1	WP_000489224.1	HVR1_0_0	HVR2_0_0	HVR3_0_1
GCF_014623425.1	WP_000489224.1	HVR1_0_0	HVR2_0_0	HVR3_0_1
GCF_014656605.1	WP_000489223.1	HVR1_0_0	HVR2_1_0	HVR3_0_1
GCF_014656625.1	WP_000489223.1	HVR1_0_0	HVR2_1_0	HVR3_0_1
GCF_014679325.1	WP_000489247.1	HVR1_0_0	HVR2_0_0	HVR3_0_0
GCF_014705965.1	WP_000489247.1	HVR1_0_0	HVR2_0_0	HVR3_0_0
GCF_014770655.1	WP_000489247.1	HVR1_0_0	HVR2_0_0	HVR3_0_0
GCF_014770895.1	WP_000489247.1	HVR1_0_0	HVR2_0_0	HVR3_0_0
GCF_014771055.1	WP_000489277.1	HVR1_0_1	HVR2_0_0	HVR3_0_0
GCF_014771275.1	WP_000489247.1	HVR1_0_0	HVR2_0_0	HVR3_0_0
GCF_014805805.1	WP_000489249.1	HVR1_0_0	HVR2_0_0	HVR3_0_1
GCF_014825845.1	WP_000489254.1	HVR1_0_0	HVR2_1_0	HVR3_0_1
GCF_014826015.1	WP_000489244.1	HVR1_0_0	HVR2_0_0	HVR3_0_3
GCF_014854575.1	WP_000489247.1	HVR1_0_0	HVR2_0_0	HVR3_0_0
GCF_014854635.1	WP_000489247.1	HVR1_0_0	HVR2_0_0	HVR3_0_0
GCF_014854675.1	WP_000489254.1	HVR1_0_0	HVR2_1_0	HVR3_0_1
GCF_014858525.1	WP_000489277.1	HVR1_0_1	HVR2_0_0	HVR3_0_0
GCF_014863625.1	WP_000489247.1	HVR1_0_0	HVR2_0_0	HVR3_0_0
GCF_014863645.1	WP_000489247.1	HVR1_0_0	HVR2_0_0	HVR3_0_0
GCF_014863665.1	WP_000489247.1	HVR1_0_0	HVR2_0_0	HVR3_0_0
GCF_014863685.1	WP_000489247.1	HVR1_0_0	HVR2_0_0	HVR3_0_0
GCF_014863705.1	WP_000489247.1	HVR1_0_0	HVR2_0_0	HVR3_0_0
GCF_014863725.1	WP_000489247.1	HVR1_0_0	HVR2_0_0	HVR3_0_0
GCF_014863745.1	WP_000489247.1	HVR1_0_0	HVR2_0_0	HVR3_0_0
GCF_014863765.1	WP_000489247.1	HVR1_0_0	HVR2_0_0	HVR3_0_0
GCF_014863785.1	WP_000489247.1	HVR1_0_0	HVR2_0_0	HVR3_0_0
GCF_014863805.1	WP_000489247.1	HVR1_0_0	HVR2_0_0	HVR3_0_0
GCF_014863825.1	WP_000489247.1	HVR1_0_0	HVR2_0_0	HVR3_0_0
GCF_014863845.1	WP_000489247.1	HVR1_0_0	HVR2_0_0	HVR3_0_0
GCF_014904135.2	WP_000489247.1	HVR1_0_0	HVR2_0_0	HVR3_0_0
GCF_014904145.2	WP_000489233.1	HVR1_0_0	HVR2_0_0	HVR3_0_0
GCF_014904175.2	WP_087899824.1	HVR1_0_0	HVR2_0_0	HVR3_0_0
GCF_014904185.2	WP_000489247.1	HVR1_0_0	HVR2_0_0	HVR3_0_0
GCF_014904215.2	WP_000489247.1	HVR1_0_0	HVR2_0_0	HVR3_0_0
GCF_014904235.2	WP_000489233.1	HVR1_0_0	HVR2_0_0	HVR3_0_0
GCF_014904265.2	WP_087899824.1	HVR1_0_0	HVR2_0_0	HVR3_0_0
GCF_014904315.2	WP_000489247.1	HVR1_0_0	HVR2_0_0	HVR3_0_0
GCF_014904435.2	WP_000489247.1	HVR1_0_0	HVR2_0_0	HVR3_0_0
GCF_014930875.1	WP_000489277.1	HVR1_0_1	HVR2_0_0	HVR3_0_0
GCF_014962565.1	WP_000489223.1	HVR1_0_0	HVR2_1_0	HVR3_0_1
GCF_015033265.1	WP_021520896.1	HVR1_0_1	HVR2_0_0	HVR3_0_0
GCF_015135355.1	WP_023156003.1	HVR1_0_3	HVR2_0_0	HVR3_0_0
GCF_015136715.1	WP_000489245.1	HVR1_0_0	HVR2_0_0	HVR3_0_0
GCF_015138575.1	WP_000489277.1	HVR1_0_1	HVR2_0_0	HVR3_0_0
GCF_015138955.1	WP_000489277.1	HVR1_0_1	HVR2_0_0	HVR3_0_0
GCF_015139155.1	WP_000489245.1	HVR1_0_0	HVR2_0_0	HVR3_0_0
GCF_015139375.1	WP_040234819.1	HVR1_0_0	HVR2_0_0	HVR3_0_0
GCF_015139735.1	WP_000489277.1	HVR1_0_1	HVR2_0_0	HVR3_0_0
GCF_015277555.1	WP_000489277.1	HVR1_0_1	HVR2_0_0	HVR3_0_0
GCF_015290725.1	WP_000489277.1	HVR1_0_1	HVR2_0_0	HVR3_0_0
GCF_015291785.1	WP_000489247.1	HVR1_0_0	HVR2_0_0	HVR3_0_0
GCF_015291845.1	WP_000489247.1	HVR1_0_0	HVR2_0_0	HVR3_0_0
GCF_015353135.1	WP_000489254.1	HVR1_0_0	HVR2_1_0	HVR3_0_1
GCF_015508805.1	WP_000489247.1	HVR1_0_0	HVR2_0_0	HVR3_0_0
GCF_015509005.1	WP_000489247.1	HVR1_0_0	HVR2_0_0	HVR3_0_0
GCF_015534935.1	WP_000489247.1	HVR1_0_0	HVR2_0_0	HVR3_0_0
GCF_015534955.1	WP_000489247.1	HVR1_0_0	HVR2_0_0	HVR3_0_0
GCF_015534975.1	WP_000489247.1	HVR1_0_0	HVR2_0_0	HVR3_0_0
GCF_015534995.1	WP_000489247.1	HVR1_0_0	HVR2_0_0	HVR3_0_0
GCF_015535015.1	WP_000489247.1	HVR1_0_0	HVR2_0_0	HVR3_0_0
GCF_015571535.1	WP_021574681.1	HVR1_0_0	HVR2_1_0	HVR3_0_1
GCF_015571595.1	WP_195714882.1	HVR1_0_0	HVR2_1_0	HVR3_0_0
GCF_015571615.1	WP_032200489.1	HVR1_0_1	HVR2_0_0	HVR3_0_0
GCF_015571635.1	WP_032200489.1	HVR1_0_1	HVR2_0_0	HVR3_0_0
GCF_015571655.1	WP_032200489.1	HVR1_0_1	HVR2_0_0	HVR3_0_0
GCF_015571675.1	WP_000489247.1	HVR1_0_0	HVR2_0_0	HVR3_0_0
GCF_015571695.1	WP_000489247.1	HVR1_0_0	HVR2_0_0	HVR3_0_0
GCF_015571715.1	WP_000489247.1	HVR1_0_0	HVR2_0_0	HVR3_0_0
GCF_015571755.1	WP_000489247.1	HVR1_0_0	HVR2_0_0	HVR3_0_0
GCF_015571775.1	WP_032200489.1	HVR1_0_1	HVR2_0_0	HVR3_0_0
GCF_015571795.1	WP_000489247.1	HVR1_0_0	HVR2_0_0	HVR3_0_0
GCF_015571815.1	WP_000489247.1	HVR1_0_0	HVR2_0_0	HVR3_0_0
GCF_015571835.1	WP_000489247.1	HVR1_0_0	HVR2_0_0	HVR3_0_0
GCF_015571855.1	WP_000489246.1	HVR1_0_0	HVR2_0_0	HVR3_0_0
GCF_015571875.1	WP_032200489.1	HVR1_0_1	HVR2_0_0	HVR3_0_0
GCF_015571895.1	WP_000489233.1	HVR1_0_0	HVR2_0_0	HVR3_0_0
GCF_015571955.1	WP_000489247.1	HVR1_0_0	HVR2_0_0	HVR3_0_0
GCF_015644765.1	WP_000489277.1	HVR1_0_1	HVR2_0_0	HVR3_0_0
GCF_015649805.1	WP_000489280.1	HVR1_0_1	HVR2_0_0	HVR3_0_1
GCF_015697215.1	WP_000489277.1	HVR1_0_1	HVR2_0_0	HVR3_0_0
GCF_015910185.1	WP_000489277.1	HVR1_0_1	HVR2_0_0	HVR3_0_0
GCF_016026195.1	WP_000489251.1	HVR1_0_0	HVR2_2_0	HVR3_0_1
GCF_016026215.1	WP_000489249.1	HVR1_0_0	HVR2_0_0	HVR3_0_1
GCF_016026235.1	WP_038340411.1	HVR1_0_0	HVR2_1_0	HVR3_0_1
GCF_016026335.1	WP_000489223.1	HVR1_0_0	HVR2_1_0	HVR3_0_1
GCF_016126995.1	WP_000489244.1	HVR1_0_0	HVR2_0_0	HVR3_0_3
GCF_016127695.1	WP_000489242.1	HVR1_0_0	HVR2_0_0	HVR3_0_5
GCF_016132505.1	WP_000489277.1	HVR1_0_1	HVR2_0_0	HVR3_0_0
GCF_016403875.2	WP_000489247.1	HVR1_0_0	HVR2_0_0	HVR3_0_0
GCF_016403975.2	WP_000489233.1	HVR1_0_0	HVR2_0_0	HVR3_0_0
GCF_016404325.2	WP_000489247.1	HVR1_0_0	HVR2_0_0	HVR3_0_0
GCF_016404405.2	WP_000489247.1	HVR1_0_0	HVR2_0_0	HVR3_0_0
GCF_016432785.1	WP_032238068.1	HVR1_0_0	HVR2_0_0	HVR3_0_0
GCF_016432805.1	WP_000489244.1	HVR1_0_0	HVR2_0_0	HVR3_0_3
GCF_016446335.1	WP_199266103.1	HVR1_0_0	HVR2_0_0	HVR3_0_6
GCF_016458885.1	WP_000489254.1	HVR1_0_0	HVR2_1_0	HVR3_0_1
GCF_016458905.1	WP_000489254.1	HVR1_0_0	HVR2_1_0	HVR3_0_1
GCF_016458925.1	WP_000489255.1	HVR1_0_0	HVR2_1_0	HVR3_0_1
GCF_016458945.1	WP_000489254.1	HVR1_0_0	HVR2_1_0	HVR3_0_1
GCF_016592875.1	WP_000489247.1	HVR1_0_0	HVR2_0_0	HVR3_0_0
GCF_016598635.1	WP_000489280.1	HVR1_0_1	HVR2_0_0	HVR3_0_1
GCF_016659085.1	WP_000489247.1	HVR1_0_0	HVR2_0_0	HVR3_0_0
GCF_016696665.1	WP_000489244.1	HVR1_0_0	HVR2_0_0	HVR3_0_3
GCF_016728085.1	WP_000489247.1	HVR1_0_0	HVR2_0_0	HVR3_0_0
GCF_016756455.1	WP_000489277.1	HVR1_0_1	HVR2_0_0	HVR3_0_0
GCF_016757655.1	WP_000489277.1	HVR1_0_1	HVR2_0_0	HVR3_0_0
GCF_016767775.1	WP_000489277.1	HVR1_0_1	HVR2_0_0	HVR3_0_0
GCF_016772495.1	WP_000489233.1	HVR1_0_0	HVR2_0_0	HVR3_0_0
GCF_016774415.1	WP_000489247.1	HVR1_0_0	HVR2_0_0	HVR3_0_0
GCF_016775825.1	WP_001563949.1	HVR1_0_0	HVR2_1_0	HVR3_0_0
GCF_016775845.1	WP_001563949.1	HVR1_0_0	HVR2_1_0	HVR3_0_0
GCF_016775865.1	WP_001563949.1	HVR1_0_0	HVR2_1_0	HVR3_0_0
GCF_016775885.1	WP_001563949.1	HVR1_0_0	HVR2_1_0	HVR3_0_0
GCF_016775905.1	WP_016231982.1	HVR1_0_0	HVR2_1_0	HVR3_0_1
GCF_016775925.1	WP_000489283.1	HVR1_0_1	HVR2_0_0	HVR3_0_0
GCF_016775945.1	WP_001563949.1	HVR1_0_0	HVR2_1_0	HVR3_0_0
GCF_016775965.1	WP_001563949.1	HVR1_0_0	HVR2_1_0	HVR3_0_0
GCF_016775985.1	WP_001563949.1	HVR1_0_0	HVR2_1_0	HVR3_0_0
GCF_016776005.1	WP_000489280.1	HVR1_0_1	HVR2_0_0	HVR3_0_1
GCF_016776025.1	WP_001563949.1	HVR1_0_0	HVR2_1_0	HVR3_0_0
GCF_016776045.1	WP_001563949.1	HVR1_0_0	HVR2_1_0	HVR3_0_0
GCF_016776065.1	WP_001563949.1	HVR1_0_0	HVR2_1_0	HVR3_0_0
GCF_016776105.1	WP_001563949.1	HVR1_0_0	HVR2_1_0	HVR3_0_0
GCF_016776125.1	WP_000489283.1	HVR1_0_1	HVR2_0_0	HVR3_0_0
GCF_016776145.1	WP_001563949.1	HVR1_0_0	HVR2_1_0	HVR3_0_0
GCF_016776165.1	WP_001563949.1	HVR1_0_0	HVR2_1_0	HVR3_0_0
GCF_016776185.1	WP_000489283.1	HVR1_0_1	HVR2_0_0	HVR3_0_0
GCF_016776205.1	WP_001563949.1	HVR1_0_0	HVR2_1_0	HVR3_0_0
GCF_016776225.1	WP_000489283.1	HVR1_0_1	HVR2_0_0	HVR3_0_0
GCF_016776245.1	WP_001563949.1	HVR1_0_0	HVR2_1_0	HVR3_0_0
GCF_016776285.1	WP_000489283.1	HVR1_0_1	HVR2_0_0	HVR3_0_0
GCF_016776305.1	WP_000489283.1	HVR1_0_1	HVR2_0_0	HVR3_0_0
GCF_016776345.1	WP_000489247.1	HVR1_0_0	HVR2_0_0	HVR3_0_0
GCF_016776365.1	WP_000489238.1	HVR1_0_0	HVR2_1_0	HVR3_0_1
GCF_016776385.1	WP_001563949.1	HVR1_0_0	HVR2_1_0	HVR3_0_0
GCF_016779865.1	WP_001563949.1	HVR1_0_0	HVR2_1_0	HVR3_0_0
GCF_016780285.1	WP_000489247.1	HVR1_0_0	HVR2_0_0	HVR3_0_0
GCF_016780415.1	WP_001563949.1	HVR1_0_0	HVR2_1_0	HVR3_0_0
GCF_016780575.1	WP_001563949.1	HVR1_0_0	HVR2_1_0	HVR3_0_0
GCF_016780725.1	WP_001578658.1	HVR1_0_0	HVR2_1_0	HVR3_0_1
GCF_016803855.1	WP_000489244.1	HVR1_0_0	HVR2_0_0	HVR3_0_3
GCF_016803875.1	WP_000489200.1	HVR1_0_0	HVR2_0_0	HVR3_0_3
GCF_016803935.1	WP_203164448.1	HVR1_0_1	HVR2_0_0	HVR3_0_0
GCF_016806005.1	WP_000489247.1	HVR1_0_0	HVR2_0_0	HVR3_0_0
GCF_016806025.1	WP_000489247.1	HVR1_0_0	HVR2_0_0	HVR3_0_0
GCF_016811855.1	WP_000489247.1	HVR1_0_0	HVR2_0_0	HVR3_0_0
GCF_016811875.1	WP_000489247.1	HVR1_0_0	HVR2_0_0	HVR3_0_0
GCF_016864475.1	WP_000489247.1	HVR1_0_0	HVR2_0_0	HVR3_0_0
GCF_016888925.1	WP_000489274.1	HVR1_0_4	HVR2_0_0	HVR3_0_0
GCF_016888965.1	WP_000489274.1	HVR1_0_4	HVR2_0_0	HVR3_0_0
GCF_016889025.1	WP_000489277.1	HVR1_0_1	HVR2_0_0	HVR3_0_0
GCF_016889045.1	WP_000489277.1	HVR1_0_1	HVR2_0_0	HVR3_0_0
GCF_016889085.1	WP_000489283.1	HVR1_0_1	HVR2_0_0	HVR3_0_0
GCF_016889105.1	WP_000489277.1	HVR1_0_1	HVR2_0_0	HVR3_0_0
GCF_016889125.1	WP_000489240.1	HVR1_0_0	HVR2_0_0	HVR3_0_0
GCF_016889185.1	WP_000489283.1	HVR1_0_1	HVR2_0_0	HVR3_0_0
GCF_016889265.1	WP_000489277.1	HVR1_0_1	HVR2_0_0	HVR3_0_0
GCF_016889325.1	WP_000489274.1	HVR1_0_4	HVR2_0_0	HVR3_0_0
GCF_016889485.1	WP_000489234.1	HVR1_0_0	HVR2_1_0	HVR3_0_1
GCF_016889545.1	WP_096261182.1	HVR1_0_0	HVR2_0_0	HVR3_0_0
GCF_016889565.1	WP_000489277.1	HVR1_0_1	HVR2_0_0	HVR3_0_0
GCF_016889605.1	WP_000489280.1	HVR1_0_1	HVR2_0_0	HVR3_0_1
GCF_016889685.1	WP_000489277.1	HVR1_0_1	HVR2_0_0	HVR3_0_0
GCF_016889725.1	WP_000489277.1	HVR1_0_1	HVR2_0_0	HVR3_0_0
GCF_016889845.1	WP_000489247.1	HVR1_0_0	HVR2_0_0	HVR3_0_0
GCF_016889865.1	WP_000489277.1	HVR1_0_1	HVR2_0_0	HVR3_0_0
GCF_016889905.1	WP_000489274.1	HVR1_0_4	HVR2_0_0	HVR3_0_0
GCF_016890005.1	WP_000489227.1	HVR1_0_0	HVR2_0_0	HVR3_0_0
GCF_016890105.1	WP_000489277.1	HVR1_0_1	HVR2_0_0	HVR3_0_0
GCF_016903315.1	WP_000489223.1	HVR1_0_0	HVR2_1_0	HVR3_0_1
GCF_016903335.1	WP_000489277.1	HVR1_0_1	HVR2_0_0	HVR3_0_0
GCF_016903435.1	WP_000489277.1	HVR1_0_1	HVR2_0_0	HVR3_0_0
GCF_016903535.1	WP_000489277.1	HVR1_0_1	HVR2_0_0	HVR3_0_0
GCF_016903595.1	WP_001578658.1	HVR1_0_0	HVR2_1_0	HVR3_0_1
GCF_016903615.1	WP_000489277.1	HVR1_0_1	HVR2_0_0	HVR3_0_0
GCF_016903815.1	WP_001578658.1	HVR1_0_0	HVR2_1_0	HVR3_0_1
GCF_016903835.1	WP_000489277.1	HVR1_0_1	HVR2_0_0	HVR3_0_0
GCF_016903855.1	WP_000489223.1	HVR1_0_0	HVR2_1_0	HVR3_0_1
GCF_016903915.1	WP_000489277.1	HVR1_0_1	HVR2_0_0	HVR3_0_0
GCF_016903935.1	WP_000489223.1	HVR1_0_0	HVR2_1_0	HVR3_0_1
GCF_016903995.1	WP_000489247.1	HVR1_0_0	HVR2_0_0	HVR3_0_0
GCF_016904055.1	WP_000489277.1	HVR1_0_1	HVR2_0_0	HVR3_0_0
GCF_016904075.1	WP_000489277.1	HVR1_0_1	HVR2_0_0	HVR3_0_0
GCF_016904115.1	WP_000489223.1	HVR1_0_0	HVR2_1_0	HVR3_0_1
GCF_016904175.1	WP_000489277.1	HVR1_0_1	HVR2_0_0	HVR3_0_0
GCF_016904195.1	WP_000489277.1	HVR1_0_1	HVR2_0_0	HVR3_0_0
GCF_016904255.1	WP_001578658.1	HVR1_0_0	HVR2_1_0	HVR3_0_1
GCF_016904335.1	WP_001578658.1	HVR1_0_0	HVR2_1_0	HVR3_0_1
GCF_016904395.1	WP_000489247.1	HVR1_0_0	HVR2_0_0	HVR3_0_0
GCF_016904435.1	WP_000489277.1	HVR1_0_1	HVR2_0_0	HVR3_0_0
GCF_016904455.1	WP_000489277.1	HVR1_0_1	HVR2_0_0	HVR3_0_0
GCF_016904475.1	WP_000489277.1	HVR1_0_1	HVR2_0_0	HVR3_0_0
GCF_016904495.1	WP_204682268.1	HVR1_0_0	HVR2_1_0	HVR3_0_1
GCF_016904535.1	WP_000489277.1	HVR1_0_1	HVR2_0_0	HVR3_0_0
GCF_016904555.1	WP_204628396.1	HVR1_0_1	HVR2_0_0	HVR3_0_1
GCF_016904575.1	WP_001563949.1	HVR1_0_0	HVR2_1_0	HVR3_0_0
GCF_016904655.1	WP_000489277.1	HVR1_0_1	HVR2_0_0	HVR3_0_0
GCF_016904695.1	WP_000489247.1	HVR1_0_0	HVR2_0_0	HVR3_0_0
GCF_016939795.1	WP_000489277.1	HVR1_0_1	HVR2_0_0	HVR3_0_0
GCF_016942475.1	WP_000489247.1	HVR1_0_0	HVR2_0_0	HVR3_0_0
GCF_016942505.1	WP_000489244.1	HVR1_0_0	HVR2_0_0	HVR3_0_3
GCF_016942535.1	WP_000489247.1	HVR1_0_0	HVR2_0_0	HVR3_0_0
GCF_016942615.1	WP_205595427.1	HVR1_0_0	HVR2_0_0	HVR3_0_0
GCF_016942635.1	WP_022645882.1	HVR1_0_1	HVR2_0_0	HVR3_0_1
GCF_016942655.1	WP_000489247.1	HVR1_0_0	HVR2_0_0	HVR3_0_0
GCF_016944635.1	WP_000489247.1	HVR1_0_0	HVR2_0_0	HVR3_0_0
GCF_016944655.1	WP_000489247.1	HVR1_0_0	HVR2_0_0	HVR3_0_0
GCF_016944675.1	WP_201356611.1	HVR1_0_0	HVR2_1_0	HVR3_0_1
GCF_016944695.1	WP_000489277.1	HVR1_0_1	HVR2_0_0	HVR3_0_0
GCF_016944715.1	WP_000489247.1	HVR1_0_0	HVR2_0_0	HVR3_0_0
GCF_016944735.1	WP_000489247.1	HVR1_0_0	HVR2_0_0	HVR3_0_0
GCF_016944755.1	WP_000489277.1	HVR1_0_1	HVR2_0_0	HVR3_0_0
GCF_016944775.1	WP_000489247.1	HVR1_0_0	HVR2_0_0	HVR3_0_0
GCF_017088405.1	WP_000489277.1	HVR1_0_1	HVR2_0_0	HVR3_0_0
GCF_017088425.1	WP_040234819.1	HVR1_0_0	HVR2_0_0	HVR3_0_0
GCF_017088445.1	WP_000489244.1	HVR1_0_0	HVR2_0_0	HVR3_0_3
GCF_017088465.1	WP_000489247.1	HVR1_0_0	HVR2_0_0	HVR3_0_0
GCF_017088485.1	WP_000489247.1	HVR1_0_0	HVR2_0_0	HVR3_0_0
GCF_017161035.1	WP_000489247.1	HVR1_0_0	HVR2_0_0	HVR3_0_0
GCF_017161345.1	WP_124846141.1	HVR1_0_0	HVR2_0_0	HVR3_0_0
GCF_017164755.1	WP_000489254.1	HVR1_0_0	HVR2_1_0	HVR3_0_1
GCF_017164775.1	WP_000489254.1	HVR1_0_0	HVR2_1_0	HVR3_0_1
GCF_017164795.1	WP_000489268.1	HVR1_0_0	HVR2_1_0	HVR3_0_1
GCF_017164815.1	WP_000489254.1	HVR1_0_0	HVR2_1_0	HVR3_0_1
GCF_017164835.1	WP_000489254.1	HVR1_0_0	HVR2_1_0	HVR3_0_1
GCF_017164855.1	WP_000489254.1	HVR1_0_0	HVR2_1_0	HVR3_0_1
GCF_017164875.1	WP_000489254.1	HVR1_0_0	HVR2_1_0	HVR3_0_1
GCF_017164895.1	WP_000489254.1	HVR1_0_0	HVR2_1_0	HVR3_0_1
GCF_017164915.1	WP_000489254.1	HVR1_0_0	HVR2_1_0	HVR3_0_1
GCF_017164935.1	WP_000489254.1	HVR1_0_0	HVR2_1_0	HVR3_0_1
GCF_017164955.1	WP_000489254.1	HVR1_0_0	HVR2_1_0	HVR3_0_1
GCF_017164975.1	WP_000489254.1	HVR1_0_0	HVR2_1_0	HVR3_0_1
GCF_017164995.1	WP_000489254.1	HVR1_0_0	HVR2_1_0	HVR3_0_1
GCF_017165015.1	WP_000489254.1	HVR1_0_0	HVR2_1_0	HVR3_0_1
GCF_017165035.1	WP_000489254.1	HVR1_0_0	HVR2_1_0	HVR3_0_1
GCF_017165055.1	WP_000489254.1	HVR1_0_0	HVR2_1_0	HVR3_0_1
GCF_017165075.1	WP_000489254.1	HVR1_0_0	HVR2_1_0	HVR3_0_1
GCF_017165095.1	WP_000489254.1	HVR1_0_0	HVR2_1_0	HVR3_0_1
GCF_017165115.1	WP_000489254.1	HVR1_0_0	HVR2_1_0	HVR3_0_1
GCF_017165135.1	WP_000489254.1	HVR1_0_0	HVR2_1_0	HVR3_0_1
GCF_017165155.1	WP_000489254.1	HVR1_0_0	HVR2_1_0	HVR3_0_1
GCF_017165215.1	WP_000489254.1	HVR1_0_0	HVR2_1_0	HVR3_0_1
GCF_017165235.1	WP_000489254.1	HVR1_0_0	HVR2_1_0	HVR3_0_1
GCF_017165255.1	WP_000489254.1	HVR1_0_0	HVR2_1_0	HVR3_0_1
GCF_017165275.1	WP_000489254.1	HVR1_0_0	HVR2_1_0	HVR3_0_1
GCF_017165295.1	WP_000489254.1	HVR1_0_0	HVR2_1_0	HVR3_0_1
GCF_017165315.1	WP_000489254.1	HVR1_0_0	HVR2_1_0	HVR3_0_1
GCF_017165335.1	WP_000489254.1	HVR1_0_0	HVR2_1_0	HVR3_0_1
GCF_017165355.1	WP_000489254.1	HVR1_0_0	HVR2_1_0	HVR3_0_1
GCF_017165375.1	WP_000489254.1	HVR1_0_0	HVR2_1_0	HVR3_0_1
GCF_017165395.1	WP_000489254.1	HVR1_0_0	HVR2_1_0	HVR3_0_1
GCF_017165415.1	WP_000489254.1	HVR1_0_0	HVR2_1_0	HVR3_0_1
GCF_017165435.1	WP_000489254.1	HVR1_0_0	HVR2_1_0	HVR3_0_1
GCF_017165455.1	WP_000489254.1	HVR1_0_0	HVR2_1_0	HVR3_0_1
GCF_017310055.1	WP_000489247.1	HVR1_0_0	HVR2_0_0	HVR3_0_0
GCF_017310445.1	WP_022645882.1	HVR1_0_1	HVR2_0_0	HVR3_0_1
GCF_017338715.1	WP_000489247.1	HVR1_0_0	HVR2_0_0	HVR3_0_0
GCF_017348835.2	WP_000489249.1	HVR1_0_0	HVR2_0_0	HVR3_0_1
GCF_017352035.1	WP_000489245.1	HVR1_0_0	HVR2_0_0	HVR3_0_0
GCF_017352055.1	WP_000489247.1	HVR1_0_0	HVR2_0_0	HVR3_0_0
GCF_017352075.1	WP_000489247.1	HVR1_0_0	HVR2_0_0	HVR3_0_0
GCF_017356665.1	WP_000489277.1	HVR1_0_1	HVR2_0_0	HVR3_0_0
GCF_017357505.1	WP_000489277.1	HVR1_0_1	HVR2_0_0	HVR3_0_0
GCF_017357545.1	WP_000489254.1	HVR1_0_0	HVR2_1_0	HVR3_0_1
GCF_017357565.1	WP_000489247.1	HVR1_0_0	HVR2_0_0	HVR3_0_0
GCF_017357765.1	WP_000489252.1	HVR1_0_0	HVR2_1_0	HVR3_0_0
GCF_017570585.1	WP_000489227.1	HVR1_0_0	HVR2_0_0	HVR3_0_0
GCF_017570605.1	WP_000489247.1	HVR1_0_0	HVR2_0_0	HVR3_0_0
GCF_017570625.1	WP_000489247.1	HVR1_0_0	HVR2_0_0	HVR3_0_0
GCF_017570665.1	WP_077478147.1	HVR1_0_0	HVR2_0_0	HVR3_0_0
GCF_017579865.1	WP_000489247.1	HVR1_0_0	HVR2_0_0	HVR3_0_0
GCF_017603565.1	WP_208595637.1	HVR1_0_0	HVR2_1_0	HVR3_0_0
GCF_017604265.1	WP_000489247.1	HVR1_0_0	HVR2_0_0	HVR3_0_0
GCF_017638965.1	WP_000489244.1	HVR1_0_0	HVR2_0_0	HVR3_0_3
GCF_017639005.1	WP_000489280.1	HVR1_0_1	HVR2_0_0	HVR3_0_1
GCF_017639025.1	WP_000489234.1	HVR1_0_0	HVR2_1_0	HVR3_0_1
GCF_017639045.1	WP_000489247.1	HVR1_0_0	HVR2_0_0	HVR3_0_0
GCF_017639105.1	WP_000489277.1	HVR1_0_1	HVR2_0_0	HVR3_0_0
GCF_017639125.1	WP_000489247.1	HVR1_0_0	HVR2_0_0	HVR3_0_0
GCF_017639145.1	WP_000489247.1	HVR1_0_0	HVR2_0_0	HVR3_0_0
GCF_017639165.1	WP_000489277.1	HVR1_0_1	HVR2_0_0	HVR3_0_0
GCF_017639185.1	WP_000489254.1	HVR1_0_0	HVR2_1_0	HVR3_0_1
GCF_017654165.1	WP_000489233.1	HVR1_0_0	HVR2_0_0	HVR3_0_0
GCF_017743075.1	WP_134159203.1	HVR1_0_0	HVR2_0_0	HVR3_0_0
GCF_017815815.1	WP_000489277.1	HVR1_0_1	HVR2_0_0	HVR3_0_0
GCF_017868515.1	WP_077478147.1	HVR1_0_0	HVR2_0_0	HVR3_0_0
GCF_017900955.1	WP_000489277.1	HVR1_0_1	HVR2_0_0	HVR3_0_0
GCF_017900975.1	WP_000489277.1	HVR1_0_1	HVR2_0_0	HVR3_0_0
GCF_017900995.1	WP_000489277.1	HVR1_0_1	HVR2_0_0	HVR3_0_0
GCF_017901015.1	WP_000489277.1	HVR1_0_1	HVR2_0_0	HVR3_0_0
GCF_017903455.1	WP_000489247.1	HVR1_0_0	HVR2_0_0	HVR3_0_0
GCF_018071945.1	WP_270097331.1	HVR1_0_0	HVR2_1_1	HVR3_0_0
GCF_018075285.1	WP_000489244.1	HVR1_0_0	HVR2_0_0	HVR3_0_3
GCF_018075345.1	WP_000489247.1	HVR1_0_0	HVR2_0_0	HVR3_0_0
GCF_018085225.1	WP_000489247.1	HVR1_0_0	HVR2_0_0	HVR3_0_0
GCF_018141125.1	WP_000489223.1	HVR1_0_0	HVR2_1_0	HVR3_0_1
GCF_018141145.1	WP_000489296.1	HVR1_0_0	HVR2_0_0	HVR3_0_0
GCF_018141245.1	WP_000489247.1	HVR1_0_0	HVR2_0_0	HVR3_0_0
GCF_018199975.1	WP_000489270.1	HVR1_0_0	HVR2_0_0	HVR3_0_0
GCF_018223665.1	WP_000489244.1	HVR1_0_0	HVR2_0_0	HVR3_0_3
GCF_018255835.1	WP_000489247.1	HVR1_0_0	HVR2_0_0	HVR3_0_0
GCF_018279085.1	WP_000489247.1	HVR1_0_0	HVR2_0_0	HVR3_0_0
GCF_018279125.1	WP_000489244.1	HVR1_0_0	HVR2_0_0	HVR3_0_3
GCF_018279225.1	WP_000489247.1	HVR1_0_0	HVR2_0_0	HVR3_0_0
GCF_018279585.1	WP_000489247.1	HVR1_0_0	HVR2_0_0	HVR3_0_0
GCF_018323825.1	WP_023156003.1	HVR1_0_3	HVR2_0_0	HVR3_0_0
GCF_018343835.1	WP_000489277.1	HVR1_0_1	HVR2_0_0	HVR3_0_0
GCF_018361365.1	WP_000489247.1	HVR1_0_0	HVR2_0_0	HVR3_0_0
GCF_018415975.1	WP_000489233.1	HVR1_0_0	HVR2_0_0	HVR3_0_0
GCF_018417715.1	WP_000489247.1	HVR1_0_0	HVR2_0_0	HVR3_0_0
GCF_018460065.1	WP_000489247.1	HVR1_0_0	HVR2_0_0	HVR3_0_0
GCF_018499805.2	WP_000489247.1	HVR1_0_0	HVR2_0_0	HVR3_0_0
GCF_018499845.2	WP_000489247.1	HVR1_0_0	HVR2_0_0	HVR3_0_0
GCF_018628815.1	WP_000489247.1	HVR1_0_0	HVR2_0_0	HVR3_0_0
GCF_018734065.1	WP_000489283.1	HVR1_0_1	HVR2_0_0	HVR3_0_0
GCF_018771465.1	WP_000489244.1	HVR1_0_0	HVR2_0_0	HVR3_0_3
GCF_018771545.1	WP_000489247.1	HVR1_0_0	HVR2_0_0	HVR3_0_0
GCF_018771585.1	WP_001578658.1	HVR1_0_0	HVR2_1_0	HVR3_0_1
GCF_018798845.1	WP_000489277.1	HVR1_0_1	HVR2_0_0	HVR3_0_0
GCF_018884065.1	WP_000489244.1	HVR1_0_0	HVR2_0_0	HVR3_0_3
GCF_018884265.1	WP_000489233.1	HVR1_0_0	HVR2_0_0	HVR3_0_0
GCF_018884285.1	WP_000489233.1	HVR1_0_0	HVR2_0_0	HVR3_0_0
GCF_018884305.1	WP_216350923.1	HVR1_0_0	HVR2_0_0	HVR3_0_0
GCF_018884325.1	WP_000489247.1	HVR1_0_0	HVR2_0_0	HVR3_0_0
GCF_018884345.1	WP_000489232.1	HVR1_0_0	HVR2_0_0	HVR3_0_0
GCF_018884365.1	WP_000489244.1	HVR1_0_0	HVR2_0_0	HVR3_0_3
GCF_018884385.1	WP_000489247.1	HVR1_0_0	HVR2_0_0	HVR3_0_0
GCF_018884405.1	WP_000489247.1	HVR1_0_0	HVR2_0_0	HVR3_0_0
GCF_018884425.1	WP_000489290.1	HVR1_0_0	HVR2_0_0	HVR3_0_0
GCF_018884445.1	WP_000489244.1	HVR1_0_0	HVR2_0_0	HVR3_0_3
GCF_018884465.1	WP_000489244.1	HVR1_0_0	HVR2_0_0	HVR3_0_3
GCF_018884485.1	WP_000489277.1	HVR1_0_1	HVR2_0_0	HVR3_0_0
GCF_018884505.1	WP_000489247.1	HVR1_0_0	HVR2_0_0	HVR3_0_0
GCF_018884525.1	WP_000489247.1	HVR1_0_0	HVR2_0_0	HVR3_0_0
GCF_018884545.1	WP_000489244.1	HVR1_0_0	HVR2_0_0	HVR3_0_3
GCF_018884565.1	WP_000489247.1	HVR1_0_0	HVR2_0_0	HVR3_0_0
GCF_018884585.1	WP_000489244.1	HVR1_0_0	HVR2_0_0	HVR3_0_3
GCF_018966785.1	WP_000489277.1	HVR1_0_1	HVR2_0_0	HVR3_0_0
GCF_018966845.1	WP_000489247.1	HVR1_0_0	HVR2_0_0	HVR3_0_0
GCF_018972045.1	WP_000489247.1	HVR1_0_0	HVR2_0_0	HVR3_0_0
GCF_018972205.1	WP_000489277.1	HVR1_0_1	HVR2_0_0	HVR3_0_0
GCF_018972225.1	WP_000489277.1	HVR1_0_1	HVR2_0_0	HVR3_0_0
GCF_018972245.1	WP_000489277.1	HVR1_0_1	HVR2_0_0	HVR3_0_0
GCF_018972265.1	WP_000489277.1	HVR1_0_1	HVR2_0_0	HVR3_0_0
GCF_018986795.1	WP_216781520.1	HVR1_0_0	HVR2_1_0	HVR3_0_1
GCF_018986815.1	WP_000489277.1	HVR1_0_1	HVR2_0_0	HVR3_0_0
GCF_018986835.1	WP_000489270.1	HVR1_0_0	HVR2_0_0	HVR3_0_0
GCF_018988345.1	WP_000489247.1	HVR1_0_0	HVR2_0_0	HVR3_0_0
GCF_019091005.1	WP_000489233.1	HVR1_0_0	HVR2_0_0	HVR3_0_0
GCF_019192625.2	WP_000489247.1	HVR1_0_0	HVR2_0_0	HVR3_0_0
GCF_019211745.1	WP_000489233.1	HVR1_0_0	HVR2_0_0	HVR3_0_0
GCF_019334385.1	WP_000489227.1	HVR1_0_0	HVR2_0_0	HVR3_0_0
GCF_019334645.1	WP_000489247.1	HVR1_0_0	HVR2_0_0	HVR3_0_0
GCF_019334665.1	WP_000489247.1	HVR1_0_0	HVR2_0_0	HVR3_0_0
GCF_019355455.1	WP_000489247.1	HVR1_0_0	HVR2_0_0	HVR3_0_0
GCF_019355475.1	WP_000489244.1	HVR1_0_0	HVR2_0_0	HVR3_0_3
GCF_019355495.1	WP_000489277.1	HVR1_0_1	HVR2_0_0	HVR3_0_0
GCF_019357435.1	WP_000489247.1	HVR1_0_0	HVR2_0_0	HVR3_0_0
GCF_019426265.1	WP_000489223.1	HVR1_0_0	HVR2_1_0	HVR3_0_1
GCF_019428525.1	WP_000489277.1	HVR1_0_1	HVR2_0_0	HVR3_0_0
GCF_019428545.1	WP_000489277.1	HVR1_0_1	HVR2_0_0	HVR3_0_0
GCF_019428565.1	WP_000489277.1	HVR1_0_1	HVR2_0_0	HVR3_0_0
GCF_019428585.1	WP_000489277.1	HVR1_0_1	HVR2_0_0	HVR3_0_0
GCF_019428605.1	WP_000489277.1	HVR1_0_1	HVR2_0_0	HVR3_0_0
GCF_019428625.1	WP_000489277.1	HVR1_0_1	HVR2_0_0	HVR3_0_0
GCF_019428645.1	WP_000489249.1	HVR1_0_0	HVR2_0_0	HVR3_0_1
GCF_019428665.1	WP_000489277.1	HVR1_0_1	HVR2_0_0	HVR3_0_0
GCF_019428705.1	WP_000489277.1	HVR1_0_1	HVR2_0_0	HVR3_0_0
GCF_019428745.1	WP_016231982.1	HVR1_0_0	HVR2_1_0	HVR3_0_1
GCF_019428765.1	WP_016231982.1	HVR1_0_0	HVR2_1_0	HVR3_0_1
GCF_019428785.1	WP_000489233.1	HVR1_0_0	HVR2_0_0	HVR3_0_0
GCF_019431145.1	WP_000489247.1	HVR1_0_0	HVR2_0_0	HVR3_0_0
GCF_019431165.1	WP_001563949.1	HVR1_0_0	HVR2_1_0	HVR3_0_0
GCF_019431295.1	WP_000489247.1	HVR1_0_0	HVR2_0_0	HVR3_0_0
GCF_019431315.1	WP_000489254.1	HVR1_0_0	HVR2_1_0	HVR3_0_1
GCF_019431335.1	WP_000489254.1	HVR1_0_0	HVR2_1_0	HVR3_0_1
GCF_019434375.1	WP_000489244.1	HVR1_0_0	HVR2_0_0	HVR3_0_3
GCF_019443365.1	WP_000489244.1	HVR1_0_0	HVR2_0_0	HVR3_0_3
GCF_019443605.1	WP_000489277.1	HVR1_0_1	HVR2_0_0	HVR3_0_0
GCF_019443685.1	WP_000489277.1	HVR1_0_1	HVR2_0_0	HVR3_0_0
GCF_019551815.1	WP_000489247.1	HVR1_0_0	HVR2_0_0	HVR3_0_0
GCF_019551835.1	WP_000489247.1	HVR1_0_0	HVR2_0_0	HVR3_0_0
GCF_019551855.1	WP_000489247.1	HVR1_0_0	HVR2_0_0	HVR3_0_0
GCF_019599065.1	WP_000489247.1	HVR1_0_0	HVR2_0_0	HVR3_0_0
GCF_019614825.1	WP_000489233.1	HVR1_0_0	HVR2_0_0	HVR3_0_0
GCF_019645795.1	WP_000489247.1	HVR1_0_0	HVR2_0_0	HVR3_0_0
GCF_019645975.1	WP_000489277.1	HVR1_0_1	HVR2_0_0	HVR3_0_0
GCF_019645995.1	WP_000489247.1	HVR1_0_0	HVR2_0_0	HVR3_0_0
GCF_019646015.1	WP_000489247.1	HVR1_0_0	HVR2_0_0	HVR3_0_0
GCF_019710415.1	WP_000489244.1	HVR1_0_0	HVR2_0_0	HVR3_0_3
GCF_019720795.1	WP_000489244.1	HVR1_0_0	HVR2_0_0	HVR3_0_3
GCF_019754155.1	WP_000489227.1	HVR1_0_0	HVR2_0_0	HVR3_0_0
GCF_019802685.1	WP_000489280.1	HVR1_0_1	HVR2_0_0	HVR3_0_1
GCF_019843995.1	WP_022645882.1	HVR1_0_1	HVR2_0_0	HVR3_0_1
GCF_019890835.1	WP_000489260.1	HVR1_0_0	HVR2_0_0	HVR3_0_1
GCF_019890855.1	WP_000489247.1	HVR1_0_0	HVR2_0_0	HVR3_0_0
GCF_019891035.1	WP_000489247.1	HVR1_0_0	HVR2_0_0	HVR3_0_0
GCF_019915505.1	WP_223092009.1	HVR1_0_1	HVR2_0_0	HVR3_0_0
GCF_019969485.1	WP_000489247.1	HVR1_0_0	HVR2_0_0	HVR3_0_0
GCF_019969505.1	WP_000489247.1	HVR1_0_0	HVR2_0_0	HVR3_0_0
GCF_019969525.1	WP_000489247.1	HVR1_0_0	HVR2_0_0	HVR3_0_0
GCF_019969545.1	WP_000489247.1	HVR1_0_0	HVR2_0_0	HVR3_0_0
GCF_019969565.1	WP_000489247.1	HVR1_0_0	HVR2_0_0	HVR3_0_0
GCF_019969585.1	WP_000489247.1	HVR1_0_0	HVR2_0_0	HVR3_0_0
GCF_019969605.1	WP_000489247.1	HVR1_0_0	HVR2_0_0	HVR3_0_0
GCF_019969625.1	WP_042202622.1	HVR1_0_0	HVR2_0_0	HVR3_0_3
GCF_019969645.1	WP_000489247.1	HVR1_0_0	HVR2_0_0	HVR3_0_0
GCF_019970895.1	WP_000489247.1	HVR1_0_0	HVR2_0_0	HVR3_0_0
GCF_019970955.1	WP_000489247.1	HVR1_0_0	HVR2_0_0	HVR3_0_0
GCF_019970975.1	WP_000489247.1	HVR1_0_0	HVR2_0_0	HVR3_0_0
GCF_019970995.1	WP_000489277.1	HVR1_0_1	HVR2_0_0	HVR3_0_0
GCF_019971015.1	WP_000489247.1	HVR1_0_0	HVR2_0_0	HVR3_0_0
GCF_019971035.1	WP_000489247.1	HVR1_0_0	HVR2_0_0	HVR3_0_0
GCF_019971055.1	WP_000489247.1	HVR1_0_0	HVR2_0_0	HVR3_0_0
GCF_019971075.1	WP_000489247.1	HVR1_0_0	HVR2_0_0	HVR3_0_0
GCF_019971115.1	WP_000489247.1	HVR1_0_0	HVR2_0_0	HVR3_0_0
GCF_019973795.1	WP_022645882.1	HVR1_0_1	HVR2_0_0	HVR3_0_1
GCF_019976835.1	WP_023156003.1	HVR1_0_3	HVR2_0_0	HVR3_0_0
GCF_019976915.1	WP_023156003.1	HVR1_0_3	HVR2_0_0	HVR3_0_0
GCF_020023255.1	WP_000489247.1	HVR1_0_0	HVR2_0_0	HVR3_0_0
GCF_020034575.1	WP_000489227.1	HVR1_0_0	HVR2_0_0	HVR3_0_0
GCF_020034595.1	WP_000489227.1	HVR1_0_0	HVR2_0_0	HVR3_0_0
GCF_020034635.1	WP_000489247.1	HVR1_0_0	HVR2_0_0	HVR3_0_0
GCF_020042705.1	WP_000489247.1	HVR1_0_0	HVR2_0_0	HVR3_0_0
GCF_020091645.1	WP_000489254.1	HVR1_0_0	HVR2_1_0	HVR3_0_1
GCF_020149465.1	WP_000489247.1	HVR1_0_0	HVR2_0_0	HVR3_0_0
GCF_020149605.1	WP_000489247.1	HVR1_0_0	HVR2_0_0	HVR3_0_0
GCF_020149625.1	WP_000489247.1	HVR1_0_0	HVR2_0_0	HVR3_0_0
GCF_020149645.1	WP_000489244.1	HVR1_0_0	HVR2_0_0	HVR3_0_3
GCF_020149665.1	WP_000489247.1	HVR1_0_0	HVR2_0_0	HVR3_0_0
GCF_020149685.1	WP_000489247.1	HVR1_0_0	HVR2_0_0	HVR3_0_0
GCF_020149705.1	WP_000489247.1	HVR1_0_0	HVR2_0_0	HVR3_0_0
GCF_020181535.1	WP_000489247.1	HVR1_0_0	HVR2_0_0	HVR3_0_0
GCF_020190405.1	WP_000489277.1	HVR1_0_1	HVR2_0_0	HVR3_0_0
GCF_020388055.1	WP_000489247.1	HVR1_0_0	HVR2_0_0	HVR3_0_0
GCF_020410665.1	WP_000489247.1	HVR1_0_0	HVR2_0_0	HVR3_0_0
GCF_020423145.1	WP_000489254.1	HVR1_0_0	HVR2_1_0	HVR3_0_1
GCF_020423165.1	WP_000489254.1	HVR1_0_0	HVR2_1_0	HVR3_0_1
GCF_020423185.1	WP_000489254.1	HVR1_0_0	HVR2_1_0	HVR3_0_1
GCF_020423205.1	WP_000489254.1	HVR1_0_0	HVR2_1_0	HVR3_0_1
GCF_020423225.1	WP_000489254.1	HVR1_0_0	HVR2_1_0	HVR3_0_1
GCF_020494055.1	WP_000489227.1	HVR1_0_0	HVR2_0_0	HVR3_0_0
GCF_020526725.1	WP_000489247.1	HVR1_0_0	HVR2_0_0	HVR3_0_0
GCF_020526745.1	WP_000489247.1	HVR1_0_0	HVR2_0_0	HVR3_0_0
GCF_020526765.1	WP_000489247.1	HVR1_0_0	HVR2_0_0	HVR3_0_0
GCF_020526785.1	WP_000489247.1	HVR1_0_0	HVR2_0_0	HVR3_0_0
GCF_020526805.1	WP_000489247.1	HVR1_0_0	HVR2_0_0	HVR3_0_0
GCF_020526825.1	WP_000489247.1	HVR1_0_0	HVR2_0_0	HVR3_0_0
GCF_020526845.1	WP_000489247.1	HVR1_0_0	HVR2_0_0	HVR3_0_0
GCF_020535205.1	WP_000489247.1	HVR1_0_0	HVR2_0_0	HVR3_0_0
GCF_020540945.1	WP_000489244.1	HVR1_0_0	HVR2_0_0	HVR3_0_3
GCF_020540985.1	WP_057950703.1	HVR1_0_0	HVR2_1_0	HVR3_0_1
GCF_020541005.1	WP_000489249.1	HVR1_0_0	HVR2_0_0	HVR3_0_1
GCF_020616475.1	WP_000489247.1	HVR1_0_0	HVR2_0_0	HVR3_0_0
GCF_020616495.1	WP_000489244.1	HVR1_0_0	HVR2_0_0	HVR3_0_3
GCF_020683045.1	WP_000489277.1	HVR1_0_1	HVR2_0_0	HVR3_0_0
GCF_020683085.1	WP_000489233.1	HVR1_0_0	HVR2_0_0	HVR3_0_0
GCF_020683145.1	WP_227533706.1	HVR1_0_0	HVR2_0_0	HVR3_0_0
GCF_020683245.1	WP_000489249.1	HVR1_0_0	HVR2_0_0	HVR3_0_1
GCF_020716665.1	WP_000489227.1	HVR1_0_0	HVR2_0_0	HVR3_0_0
GCF_020808965.1	WP_000489247.1	HVR1_0_0	HVR2_0_0	HVR3_0_0
GCF_020809365.1	WP_000489233.1	HVR1_0_0	HVR2_0_0	HVR3_0_0
GCF_020809385.1	WP_000489233.1	HVR1_0_0	HVR2_0_0	HVR3_0_0
GCF_020827555.1	WP_000489247.1	HVR1_0_0	HVR2_0_0	HVR3_0_0
GCF_020827575.1	WP_001578658.1	HVR1_0_0	HVR2_1_0	HVR3_0_1
GCF_020827595.1	WP_000489247.1	HVR1_0_0	HVR2_0_0	HVR3_0_0
GCF_020827615.1	WP_000489233.1	HVR1_0_0	HVR2_0_0	HVR3_0_0
GCF_020827635.1	WP_001578658.1	HVR1_0_0	HVR2_1_0	HVR3_0_1
GCF_020827655.1	WP_000489238.1	HVR1_0_0	HVR2_1_0	HVR3_0_1
GCF_020827895.1	WP_022645882.1	HVR1_0_1	HVR2_0_0	HVR3_0_1
GCF_020868245.1	WP_000489233.1	HVR1_0_0	HVR2_0_0	HVR3_0_0
GCF_020881875.1	WP_001563949.1	HVR1_0_0	HVR2_1_0	HVR3_0_0
GCF_020883235.1	WP_001563949.1	HVR1_0_0	HVR2_1_0	HVR3_0_0
GCF_020883255.1	WP_001563949.1	HVR1_0_0	HVR2_1_0	HVR3_0_0
GCF_020883275.1	WP_001563949.1	HVR1_0_0	HVR2_1_0	HVR3_0_0
GCF_020883295.1	WP_001563949.1	HVR1_0_0	HVR2_1_0	HVR3_0_0
GCF_020883315.1	WP_001563949.1	HVR1_0_0	HVR2_1_0	HVR3_0_0
GCF_020883335.1	WP_001563949.1	HVR1_0_0	HVR2_1_0	HVR3_0_0
GCF_020883355.1	WP_001563949.1	HVR1_0_0	HVR2_1_0	HVR3_0_0
GCF_020883375.1	WP_001563949.1	HVR1_0_0	HVR2_1_0	HVR3_0_0
GCF_020883395.1	WP_001563949.1	HVR1_0_0	HVR2_1_0	HVR3_0_0
GCF_020883515.1	WP_023156003.1	HVR1_0_3	HVR2_0_0	HVR3_0_0
GCF_020886375.2	WP_000489247.1	HVR1_0_0	HVR2_0_0	HVR3_0_0
GCF_020886435.2	WP_000489277.1	HVR1_0_1	HVR2_0_0	HVR3_0_0
GCF_020886495.2	WP_000489254.1	HVR1_0_0	HVR2_1_0	HVR3_0_1
GCF_020886575.2	WP_000489254.1	HVR1_0_0	HVR2_1_0	HVR3_0_1
GCF_020905655.1	WP_000489247.1	HVR1_0_0	HVR2_0_0	HVR3_0_0
GCF_020971745.1	WP_001563949.1	HVR1_0_0	HVR2_1_0	HVR3_0_0
GCF_020985225.1	WP_075826932.1	HVR1_0_0	HVR2_0_0	HVR3_0_3
GCF_021089875.1	WP_000489244.1	HVR1_0_0	HVR2_0_0	HVR3_0_3
GCF_021166015.1	WP_000489254.1	HVR1_0_0	HVR2_1_0	HVR3_0_1
GCF_021166395.1	WP_000489253.1	HVR1_0_0	HVR2_1_0	HVR3_0_1
GCF_021166415.1	WP_000489253.1	HVR1_0_0	HVR2_1_0	HVR3_0_1
GCF_021166435.1	WP_000489254.1	HVR1_0_0	HVR2_1_0	HVR3_0_1
GCF_021184105.1	WP_000489253.1	HVR1_0_0	HVR2_1_0	HVR3_0_1
GCF_021184125.1	WP_000489254.1	HVR1_0_0	HVR2_1_0	HVR3_0_1
GCF_021228975.1	WP_000489277.1	HVR1_0_1	HVR2_0_0	HVR3_0_0
GCF_021307345.1	WP_032225696.1	HVR1_0_8	HVR2_0_0	HVR3_0_1
GCF_021378315.1	WP_000489277.1	HVR1_0_1	HVR2_0_0	HVR3_0_0
GCF_021390295.2	WP_000489249.1	HVR1_0_0	HVR2_0_0	HVR3_0_1
GCF_021398465.1	WP_000489274.1	HVR1_0_4	HVR2_0_0	HVR3_0_0
GCF_021398485.1	WP_000489277.1	HVR1_0_1	HVR2_0_0	HVR3_0_0
GCF_021398935.1	WP_000489277.1	HVR1_0_1	HVR2_0_0	HVR3_0_0
GCF_021398975.1	WP_000489277.1	HVR1_0_1	HVR2_0_0	HVR3_0_0
GCF_021398995.1	WP_000489277.1	HVR1_0_1	HVR2_0_0	HVR3_0_0
GCF_021399015.1	WP_000489277.1	HVR1_0_1	HVR2_0_0	HVR3_0_0
GCF_021441965.1	WP_000489234.1	HVR1_0_0	HVR2_1_0	HVR3_0_1
GCF_021441985.1	WP_000489287.1	HVR1_0_1	HVR2_0_0	HVR3_0_0
GCF_021484785.1	WP_000489276.1	HVR1_0_1	HVR2_0_0	HVR3_0_0
GCF_021496405.1	WP_000489277.1	HVR1_0_1	HVR2_0_0	HVR3_0_0
GCF_021496425.1	WP_000489277.1	HVR1_0_1	HVR2_0_0	HVR3_0_0
GCF_021496445.1	WP_000489277.1	HVR1_0_1	HVR2_0_0	HVR3_0_0
GCF_021498045.1	WP_000489247.1	HVR1_0_0	HVR2_0_0	HVR3_0_0
GCF_021498145.1	WP_057950703.1	HVR1_0_0	HVR2_1_0	HVR3_0_1
GCF_021498165.1	WP_000489247.1	HVR1_0_0	HVR2_0_0	HVR3_0_0
GCF_021513335.1	WP_000489247.1	HVR1_0_0	HVR2_0_0	HVR3_0_0
GCF_021534845.1	WP_000489244.1	HVR1_0_0	HVR2_0_0	HVR3_0_3
GCF_021534885.1	WP_000489244.1	HVR1_0_0	HVR2_0_0	HVR3_0_3
GCF_021534905.1	WP_000489244.1	HVR1_0_0	HVR2_0_0	HVR3_0_3
GCF_021534925.1	WP_000489250.1	HVR1_0_0	HVR2_0_0	HVR3_0_0
GCF_021534945.1	WP_000489244.1	HVR1_0_0	HVR2_0_0	HVR3_0_3
GCF_021534985.1	WP_000489270.1	HVR1_0_0	HVR2_0_0	HVR3_0_0
GCF_021535005.1	WP_059329038.1	HVR1_0_0	HVR2_0_0	HVR3_0_0
GCF_021535025.1	WP_000489270.1	HVR1_0_0	HVR2_0_0	HVR3_0_0
GCF_021554655.1	WP_000489247.1	HVR1_0_0	HVR2_0_0	HVR3_0_0
GCF_021559815.1	WP_000489277.1	HVR1_0_1	HVR2_0_0	HVR3_0_0
GCF_021559835.1	WP_000489277.1	HVR1_0_1	HVR2_0_0	HVR3_0_0
GCF_021559855.1	WP_000489277.1	HVR1_0_1	HVR2_0_0	HVR3_0_0
GCF_021559875.1	WP_000489277.1	HVR1_0_1	HVR2_0_0	HVR3_0_0
GCF_022023755.1	WP_000489247.1	HVR1_0_0	HVR2_0_0	HVR3_0_0
GCF_022023775.1	WP_000489247.1	HVR1_0_0	HVR2_0_0	HVR3_0_0
GCF_022058205.1	WP_000489247.1	HVR1_0_0	HVR2_0_0	HVR3_0_0
GCF_022058225.1	WP_000489247.1	HVR1_0_0	HVR2_0_0	HVR3_0_0
GCF_022117635.1	WP_089515829.1	HVR1_0_0	HVR2_0_0	HVR3_0_0
GCF_022117655.1	WP_000489244.1	HVR1_0_0	HVR2_0_0	HVR3_0_3
GCF_022220885.1	WP_000489247.1	HVR1_0_0	HVR2_0_0	HVR3_0_0
GCF_022221385.1	WP_000489247.1	HVR1_0_0	HVR2_0_0	HVR3_0_0
GCF_022349925.1	WP_000489249.1	HVR1_0_0	HVR2_0_0	HVR3_0_1
GCF_022353625.1	WP_000489277.1	HVR1_0_1	HVR2_0_0	HVR3_0_0
GCF_022353905.1	WP_000489280.1	HVR1_0_1	HVR2_0_0	HVR3_0_1
GCF_022353925.1	WP_022645882.1	HVR1_0_1	HVR2_0_0	HVR3_0_1
GCF_022354045.1	WP_001563949.1	HVR1_0_0	HVR2_1_0	HVR3_0_0
GCF_022368815.1	WP_000489247.1	HVR1_0_0	HVR2_0_0	HVR3_0_0
GCF_022368895.1	WP_000489281.1	HVR1_0_1	HVR2_0_0	HVR3_0_0
GCF_022369015.1	WP_000489247.1	HVR1_0_0	HVR2_0_0	HVR3_0_0
GCF_022369175.1	WP_000489247.1	HVR1_0_0	HVR2_0_0	HVR3_0_0
GCF_022370515.1	WP_000489247.1	HVR1_0_0	HVR2_0_0	HVR3_0_0
GCF_022376675.1	WP_000489244.1	HVR1_0_0	HVR2_0_0	HVR3_0_3
GCF_022385195.1	WP_000489247.1	HVR1_0_0	HVR2_0_0	HVR3_0_0
GCF_022385215.1	WP_000489247.1	HVR1_0_0	HVR2_0_0	HVR3_0_0
GCF_022439445.1	WP_000489247.1	HVR1_0_0	HVR2_0_0	HVR3_0_0
GCF_022439465.1	WP_000489247.1	HVR1_0_0	HVR2_0_0	HVR3_0_0
GCF_022453605.1	WP_000489247.1	HVR1_0_0	HVR2_0_0	HVR3_0_0
GCF_022488205.1	WP_000489247.1	HVR1_0_0	HVR2_0_0	HVR3_0_0
GCF_022492975.1	WP_000489247.1	HVR1_0_0	HVR2_0_0	HVR3_0_0
GCF_022492995.1	WP_000489247.1	HVR1_0_0	HVR2_0_0	HVR3_0_0
GCF_022493015.1	WP_000489233.1	HVR1_0_0	HVR2_0_0	HVR3_0_0
GCF_022493115.1	WP_000489247.1	HVR1_0_0	HVR2_0_0	HVR3_0_0
GCF_022493155.1	WP_000489247.1	HVR1_0_0	HVR2_0_0	HVR3_0_0
GCF_022493175.1	WP_000489233.1	HVR1_0_0	HVR2_0_0	HVR3_0_0
GCF_022493195.1	WP_000489277.1	HVR1_0_1	HVR2_0_0	HVR3_0_0
GCF_022493215.1	WP_000489233.1	HVR1_0_0	HVR2_0_0	HVR3_0_0
GCF_022493235.1	WP_000489247.1	HVR1_0_0	HVR2_0_0	HVR3_0_0
GCF_022493255.1	WP_000489277.1	HVR1_0_1	HVR2_0_0	HVR3_0_0
GCF_022493275.1	WP_000489277.1	HVR1_0_1	HVR2_0_0	HVR3_0_0
GCF_022493295.1	WP_000489247.1	HVR1_0_0	HVR2_0_0	HVR3_0_0
GCF_022493315.1	WP_000489254.1	HVR1_0_0	HVR2_1_0	HVR3_0_1
GCF_022493335.1	WP_000489247.1	HVR1_0_0	HVR2_0_0	HVR3_0_0
GCF_022493355.1	WP_074014719.1	HVR1_0_0	HVR2_0_0	HVR3_0_0
GCF_022493395.1	WP_000489274.1	HVR1_0_4	HVR2_0_0	HVR3_0_0
GCF_022493415.1	WP_000489276.1	HVR1_0_1	HVR2_0_0	HVR3_0_0
GCF_022493435.1	WP_000489282.1	HVR1_0_1	HVR2_0_0	HVR3_0_0
GCF_022493455.1	WP_000489247.1	HVR1_0_0	HVR2_0_0	HVR3_0_0
GCF_022493475.1	WP_000489277.1	HVR1_0_1	HVR2_0_0	HVR3_0_0
GCF_022493495.1	WP_000489247.1	HVR1_0_0	HVR2_0_0	HVR3_0_0
GCF_022493515.1	WP_000489277.1	HVR1_0_1	HVR2_0_0	HVR3_0_0
GCF_022493535.1	WP_000489247.1	HVR1_0_0	HVR2_0_0	HVR3_0_0
GCF_022493555.1	WP_201476898.1	HVR1_0_0	HVR2_0_0	HVR3_0_0
GCF_022493575.1	WP_000489254.1	HVR1_0_0	HVR2_1_0	HVR3_0_1
GCF_022493595.1	WP_000489249.1	HVR1_0_0	HVR2_0_0	HVR3_0_1
GCF_022493615.1	WP_000489247.1	HVR1_0_0	HVR2_0_0	HVR3_0_0
GCF_022493635.1	WP_000489277.1	HVR1_0_1	HVR2_0_0	HVR3_0_0
GCF_022493655.1	WP_000489233.1	HVR1_0_0	HVR2_0_0	HVR3_0_0
GCF_022493675.1	WP_000489233.1	HVR1_0_0	HVR2_0_0	HVR3_0_0
GCF_022493695.1	WP_000489245.1	HVR1_0_0	HVR2_0_0	HVR3_0_0
GCF_022493735.1	WP_000489247.1	HVR1_0_0	HVR2_0_0	HVR3_0_0
GCF_022493755.1	WP_000489247.1	HVR1_0_0	HVR2_0_0	HVR3_0_0
GCF_022493775.1	WP_000489274.1	HVR1_0_4	HVR2_0_0	HVR3_0_0
GCF_022493795.1	WP_000489249.1	HVR1_0_0	HVR2_0_0	HVR3_0_1
GCF_022493815.1	WP_000489277.1	HVR1_0_1	HVR2_0_0	HVR3_0_0
GCF_022493835.1	WP_000489274.1	HVR1_0_4	HVR2_0_0	HVR3_0_0
GCF_022493855.1	WP_000489233.1	HVR1_0_0	HVR2_0_0	HVR3_0_0
GCF_022493875.1	WP_000489233.1	HVR1_0_0	HVR2_0_0	HVR3_0_0
GCF_022493895.1	WP_000489277.1	HVR1_0_1	HVR2_0_0	HVR3_0_0
GCF_022494075.1	WP_000489280.1	HVR1_0_1	HVR2_0_0	HVR3_0_1
GCF_022494315.1	WP_000489280.1	HVR1_0_1	HVR2_0_0	HVR3_0_1
GCF_022494585.1	WP_001563949.1	HVR1_0_0	HVR2_1_0	HVR3_0_0
GCF_022494605.1	WP_000489247.1	HVR1_0_0	HVR2_0_0	HVR3_0_0
GCF_022494625.1	WP_000489247.1	HVR1_0_0	HVR2_0_0	HVR3_0_0
GCF_022494645.1	WP_000489247.1	HVR1_0_0	HVR2_0_0	HVR3_0_0
GCF_022494665.1	WP_001563949.1	HVR1_0_0	HVR2_1_0	HVR3_0_0
GCF_022494685.1	WP_000489280.1	HVR1_0_1	HVR2_0_0	HVR3_0_1
GCF_022494725.1	WP_032238068.1	HVR1_0_0	HVR2_0_0	HVR3_0_0
GCF_022494745.1	WP_000489277.1	HVR1_0_1	HVR2_0_0	HVR3_0_0
GCF_022494765.1	WP_000489247.1	HVR1_0_0	HVR2_0_0	HVR3_0_0
GCF_022494785.1	WP_000489247.1	HVR1_0_0	HVR2_0_0	HVR3_0_0
GCF_022494805.1	WP_001563949.1	HVR1_0_0	HVR2_1_0	HVR3_0_0
GCF_022494825.1	WP_001563949.1	HVR1_0_0	HVR2_1_0	HVR3_0_0
GCF_022494855.1	WP_000489281.1	HVR1_0_1	HVR2_0_0	HVR3_0_0
GCF_022514105.1	WP_240993094.1	HVR1_0_0	HVR2_0_0	HVR3_0_0
GCF_022558405.1	WP_000489247.1	HVR1_0_0	HVR2_0_0	HVR3_0_0
GCF_022558665.1	WP_000489244.1	HVR1_0_0	HVR2_0_0	HVR3_0_3
GCF_022558685.1	WP_000489247.1	HVR1_0_0	HVR2_0_0	HVR3_0_0
GCF_022558705.1	WP_000489244.1	HVR1_0_0	HVR2_0_0	HVR3_0_3
GCF_022558745.1	WP_000489247.1	HVR1_0_0	HVR2_0_0	HVR3_0_0
GCF_022558765.1	WP_000489244.1	HVR1_0_0	HVR2_0_0	HVR3_0_3
GCF_022558785.1	WP_000489244.1	HVR1_0_0	HVR2_0_0	HVR3_0_3
GCF_022558865.1	WP_000489247.1	HVR1_0_0	HVR2_0_0	HVR3_0_0
GCF_022558885.1	WP_000489247.1	HVR1_0_0	HVR2_0_0	HVR3_0_0
GCF_022558905.1	WP_000489247.1	HVR1_0_0	HVR2_0_0	HVR3_0_0
GCF_022558925.1	WP_023156003.1	HVR1_0_3	HVR2_0_0	HVR3_0_0
GCF_022558945.1	WP_023156003.1	HVR1_0_3	HVR2_0_0	HVR3_0_0
GCF_022558985.1	WP_000489244.1	HVR1_0_0	HVR2_0_0	HVR3_0_3
GCF_022559025.1	WP_000489244.1	HVR1_0_0	HVR2_0_0	HVR3_0_3
GCF_022559045.1	WP_001578658.1	HVR1_0_0	HVR2_1_0	HVR3_0_1
GCF_022559065.1	WP_000489244.1	HVR1_0_0	HVR2_0_0	HVR3_0_3
GCF_022559245.1	WP_000489277.1	HVR1_0_1	HVR2_0_0	HVR3_0_0
GCF_022559265.1	WP_000489247.1	HVR1_0_0	HVR2_0_0	HVR3_0_0
GCF_022559285.1	WP_000489247.1	HVR1_0_0	HVR2_0_0	HVR3_0_0
GCF_022559305.1	WP_072153452.1	HVR1_0_0	HVR2_0_0	HVR3_0_0
GCF_022559325.1	WP_000489247.1	HVR1_0_0	HVR2_0_0	HVR3_0_0
GCF_022559805.1	WP_000489247.1	HVR1_0_0	HVR2_0_0	HVR3_0_0
GCF_022569415.1	WP_000489247.1	HVR1_0_0	HVR2_0_0	HVR3_0_0
GCF_022569795.1	WP_000489277.1	HVR1_0_1	HVR2_0_0	HVR3_0_0
GCF_022576915.1	WP_000489247.1	HVR1_0_0	HVR2_0_0	HVR3_0_0
GCF_022591215.1	WP_000489247.1	HVR1_0_0	HVR2_0_0	HVR3_0_0
GCF_022654245.1	WP_000489247.1	HVR1_0_0	HVR2_0_0	HVR3_0_0
GCF_022654545.1	WP_000489247.1	HVR1_0_0	HVR2_0_0	HVR3_0_0
GCF_022695865.1	WP_000489227.1	HVR1_0_0	HVR2_0_0	HVR3_0_0
GCF_022759825.1	WP_000489244.1	HVR1_0_0	HVR2_0_0	HVR3_0_3
GCF_022759845.1	WP_000489244.1	HVR1_0_0	HVR2_0_0	HVR3_0_3
GCF_022759865.1	WP_000489244.1	HVR1_0_0	HVR2_0_0	HVR3_0_3
GCF_022759885.1	WP_000489244.1	HVR1_0_0	HVR2_0_0	HVR3_0_3
GCF_022759905.1	WP_000489244.1	HVR1_0_0	HVR2_0_0	HVR3_0_3
GCF_022760215.1	WP_000489277.1	HVR1_0_1	HVR2_0_0	HVR3_0_0
GCF_022811545.1	WP_000489247.1	HVR1_0_0	HVR2_0_0	HVR3_0_0
GCF_022846215.1	WP_000489283.1	HVR1_0_1	HVR2_0_0	HVR3_0_0
GCF_022846235.1	WP_244345448.1	HVR1_0_1	HVR2_0_0	HVR3_0_0
GCF_022846255.1	WP_000489277.1	HVR1_0_1	HVR2_0_0	HVR3_0_0
GCF_022846575.1	WP_000489223.1	HVR1_0_0	HVR2_1_0	HVR3_0_1
GCF_022869945.1	WP_000489254.1	HVR1_0_0	HVR2_1_0	HVR3_0_1
GCF_022869985.1	WP_000489247.1	HVR1_0_0	HVR2_0_0	HVR3_0_0
GCF_022918835.1	WP_000489223.1	HVR1_0_0	HVR2_1_0	HVR3_0_1
GCF_022919035.1	WP_000489274.1	HVR1_0_4	HVR2_0_0	HVR3_0_0
GCF_022919055.1	WP_000489247.1	HVR1_0_0	HVR2_0_0	HVR3_0_0
GCF_022964775.1	WP_000489247.1	HVR1_0_0	HVR2_0_0	HVR3_0_0
GCF_022964815.1	WP_000489277.1	HVR1_0_1	HVR2_0_0	HVR3_0_0
GCF_022964895.1	WP_000489247.1	HVR1_0_0	HVR2_0_0	HVR3_0_0
GCF_022969555.2	WP_000489277.1	HVR1_0_1	HVR2_0_0	HVR3_0_0
GCF_022982975.1	WP_000489277.1	HVR1_0_1	HVR2_0_0	HVR3_0_0
GCF_023024425.1	WP_000489247.1	HVR1_0_0	HVR2_0_0	HVR3_0_0
GCF_023167605.1	WP_000489247.1	HVR1_0_0	HVR2_0_0	HVR3_0_0
GCF_023169585.1	WP_001578658.1	HVR1_0_0	HVR2_1_0	HVR3_0_1
GCF_023170005.1	WP_000489223.1	HVR1_0_0	HVR2_1_0	HVR3_0_1
GCF_023205415.1	WP_000489280.1	HVR1_0_1	HVR2_0_0	HVR3_0_1
GCF_023206595.1	WP_000489277.1	HVR1_0_1	HVR2_0_0	HVR3_0_0
GCF_023206615.1	WP_000489277.1	HVR1_0_1	HVR2_0_0	HVR3_0_0
GCF_023206635.1	WP_000489277.1	HVR1_0_1	HVR2_0_0	HVR3_0_0
GCF_023206655.1	WP_248414214.1	HVR1_0_1	HVR2_0_0	HVR3_0_0
GCF_023206675.1	WP_000489277.1	HVR1_0_1	HVR2_0_0	HVR3_0_0
GCF_023206695.1	WP_000489277.1	HVR1_0_1	HVR2_0_0	HVR3_0_0
GCF_023206715.1	WP_248414214.1	HVR1_0_1	HVR2_0_0	HVR3_0_0
GCF_023206735.1	WP_248414214.1	HVR1_0_1	HVR2_0_0	HVR3_0_0
GCF_023238365.1	WP_000489233.1	HVR1_0_0	HVR2_0_0	HVR3_0_0
GCF_023272775.1	WP_000489233.1	HVR1_0_0	HVR2_0_0	HVR3_0_0
GCF_023272815.1	WP_000489249.1	HVR1_0_0	HVR2_0_0	HVR3_0_1
GCF_023277345.1	WP_000489247.1	HVR1_0_0	HVR2_0_0	HVR3_0_0
GCF_023278245.1	WP_000489247.1	HVR1_0_0	HVR2_0_0	HVR3_0_0
GCF_023278265.1	WP_000489247.1	HVR1_0_0	HVR2_0_0	HVR3_0_0
GCF_023278285.1	WP_000489247.1	HVR1_0_0	HVR2_0_0	HVR3_0_0
GCF_023370135.1	WP_000489233.1	HVR1_0_0	HVR2_0_0	HVR3_0_0
GCF_023370175.1	WP_000489247.1	HVR1_0_0	HVR2_0_0	HVR3_0_0
GCF_023373585.1	WP_170886093.1	HVR1_0_0	HVR2_1_0	HVR3_0_1
GCF_023376095.1	WP_000489247.1	HVR1_0_0	HVR2_0_0	HVR3_0_0
GCF_023516035.1	WP_023156003.1	HVR1_0_3	HVR2_0_0	HVR3_0_0
GCF_023516055.1	WP_000489270.1	HVR1_0_0	HVR2_0_0	HVR3_0_0
GCF_023516075.1	WP_000489277.1	HVR1_0_1	HVR2_0_0	HVR3_0_0
GCF_023516095.1	WP_000489247.1	HVR1_0_0	HVR2_0_0	HVR3_0_0
GCF_023516115.1	WP_000489247.1	HVR1_0_0	HVR2_0_0	HVR3_0_0
GCF_023516135.1	WP_000489247.1	HVR1_0_0	HVR2_0_0	HVR3_0_0
GCF_023518355.1	WP_000489249.1	HVR1_0_0	HVR2_0_0	HVR3_0_1
GCF_023539015.1	WP_000489247.1	HVR1_0_0	HVR2_0_0	HVR3_0_0
GCF_023539035.1	WP_000489247.1	HVR1_0_0	HVR2_0_0	HVR3_0_0
GCF_023546825.1	WP_000489223.1	HVR1_0_0	HVR2_1_0	HVR3_0_1
GCF_023546865.1	WP_000489277.1	HVR1_0_1	HVR2_0_0	HVR3_0_0
GCF_023546885.1	WP_000489277.1	HVR1_0_1	HVR2_0_0	HVR3_0_0
GCF_023612415.1	WP_000489249.1	HVR1_0_0	HVR2_0_0	HVR3_0_1
GCF_023612455.1	WP_000489254.1	HVR1_0_0	HVR2_1_0	HVR3_0_1
GCF_023653825.1	WP_000489247.1	HVR1_0_0	HVR2_0_0	HVR3_0_0
GCF_023653845.1	WP_000489247.1	HVR1_0_0	HVR2_0_0	HVR3_0_0
GCF_023653865.1	WP_000489247.1	HVR1_0_0	HVR2_0_0	HVR3_0_0
GCF_023653885.1	WP_000489247.1	HVR1_0_0	HVR2_0_0	HVR3_0_0
GCF_023653905.1	WP_000489247.1	HVR1_0_0	HVR2_0_0	HVR3_0_0
GCF_023657915.1	WP_250844192.1	HVR1_0_0	HVR2_0_0	HVR3_0_0
GCF_023657935.1	WP_000489247.1	HVR1_0_0	HVR2_0_0	HVR3_0_0
GCF_023657955.1	WP_000489274.1	HVR1_0_4	HVR2_0_0	HVR3_0_0
GCF_023657995.1	WP_000489233.1	HVR1_0_0	HVR2_0_0	HVR3_0_0
GCF_023658015.1	WP_001563949.1	HVR1_0_0	HVR2_1_0	HVR3_0_0
GCF_023658265.1	WP_001563949.1	HVR1_0_0	HVR2_1_0	HVR3_0_0
GCF_023658285.1	WP_000489277.1	HVR1_0_1	HVR2_0_0	HVR3_0_0
GCF_023658305.1	WP_000489277.1	HVR1_0_1	HVR2_0_0	HVR3_0_0
GCF_023658325.1	WP_001563949.1	HVR1_0_0	HVR2_1_0	HVR3_0_0
GCF_023658345.1	WP_000489247.1	HVR1_0_0	HVR2_0_0	HVR3_0_0
GCF_023658365.1	WP_021520896.1	HVR1_0_1	HVR2_0_0	HVR3_0_0
GCF_023658385.1	WP_001563949.1	HVR1_0_0	HVR2_1_0	HVR3_0_0
GCF_023658405.1	WP_000489277.1	HVR1_0_1	HVR2_0_0	HVR3_0_0
GCF_023658425.1	WP_032303366.1	HVR1_0_0	HVR2_1_1	HVR3_0_0
GCF_023921205.1	WP_000489247.1	HVR1_0_0	HVR2_0_0	HVR3_0_0
GCF_024023055.1	WP_000489247.1	HVR1_0_0	HVR2_0_0	HVR3_0_0
GCF_024023075.1	WP_000489247.1	HVR1_0_0	HVR2_0_0	HVR3_0_0
GCF_024199045.2	WP_000489277.1	HVR1_0_1	HVR2_0_0	HVR3_0_0
GCF_024224055.1	WP_001563949.1	HVR1_0_0	HVR2_1_0	HVR3_0_0
GCF_024225435.1	WP_000489247.1	HVR1_0_0	HVR2_0_0	HVR3_0_0
GCF_024225755.1	WP_000489247.1	HVR1_0_0	HVR2_0_0	HVR3_0_0
GCF_024226085.1	WP_000489247.1	HVR1_0_0	HVR2_0_0	HVR3_0_0
GCF_024298465.1	WP_024177458.1	HVR1_0_0	HVR2_1_0	HVR3_0_1
GCF_024298485.1	WP_001563949.1	HVR1_0_0	HVR2_1_0	HVR3_0_0
GCF_024298505.1	WP_000489244.1	HVR1_0_0	HVR2_0_0	HVR3_0_3
GCF_024298525.1	WP_000489244.1	HVR1_0_0	HVR2_0_0	HVR3_0_3
GCF_024298545.1	WP_000489244.1	HVR1_0_0	HVR2_0_0	HVR3_0_3
GCF_024298705.1	WP_000489244.1	HVR1_0_0	HVR2_0_0	HVR3_0_3
GCF_024298725.1	WP_000489233.1	HVR1_0_0	HVR2_0_0	HVR3_0_0
GCF_024298745.1	WP_001563949.1	HVR1_0_0	HVR2_1_0	HVR3_0_0
GCF_024298785.1	WP_000489247.1	HVR1_0_0	HVR2_0_0	HVR3_0_0
GCF_024298945.1	WP_000489247.1	HVR1_0_0	HVR2_0_0	HVR3_0_0
GCF_024300685.1	WP_000489247.1	HVR1_0_0	HVR2_0_0	HVR3_0_0
GCF_024300705.1	WP_000489248.1	HVR1_0_0	HVR2_0_0	HVR3_0_0
GCF_024300765.1	WP_000489250.1	HVR1_0_0	HVR2_0_0	HVR3_0_0
GCF_024300785.1	WP_000489224.1	HVR1_0_0	HVR2_0_0	HVR3_0_1
GCF_024329775.2	WP_000489247.1	HVR1_0_0	HVR2_0_0	HVR3_0_0
GCF_024329785.2	WP_001563949.1	HVR1_0_0	HVR2_1_0	HVR3_0_0
GCF_024330025.2	WP_000489247.1	HVR1_0_0	HVR2_0_0	HVR3_0_0
GCF_024330145.2	WP_072667436.1	HVR1_0_0	HVR2_0_0	HVR3_0_0
GCF_024331345.2	WP_072667436.1	HVR1_0_0	HVR2_0_0	HVR3_0_0
GCF_024331375.2	WP_000489233.1	HVR1_0_0	HVR2_0_0	HVR3_0_0
GCF_024331425.2	WP_001563949.1	HVR1_0_0	HVR2_1_0	HVR3_0_0
GCF_024331445.2	WP_001563949.1	HVR1_0_0	HVR2_1_0	HVR3_0_0
GCF_024331475.2	WP_000489270.1	HVR1_0_0	HVR2_0_0	HVR3_0_0
GCF_024331495.2	WP_000489247.1	HVR1_0_0	HVR2_0_0	HVR3_0_0
GCF_024331525.2	WP_000489247.1	HVR1_0_0	HVR2_0_0	HVR3_0_0
GCF_024331535.2	WP_001563949.1	HVR1_0_0	HVR2_1_0	HVR3_0_0
GCF_024331585.2	WP_001563949.1	HVR1_0_0	HVR2_1_0	HVR3_0_0
GCF_024396535.1	WP_000489277.1	HVR1_0_1	HVR2_0_0	HVR3_0_0
GCF_024396555.1	WP_000489277.1	HVR1_0_1	HVR2_0_0	HVR3_0_0
GCF_024396575.1	WP_000489277.1	HVR1_0_1	HVR2_0_0	HVR3_0_0
GCF_024399595.1	WP_000489244.1	HVR1_0_0	HVR2_0_0	HVR3_0_3
GCF_024467035.1	WP_000489247.1	HVR1_0_0	HVR2_0_0	HVR3_0_0
GCF_024496025.1	WP_000489244.1	HVR1_0_0	HVR2_0_0	HVR3_0_3
GCF_024499095.1	WP_000489233.1	HVR1_0_0	HVR2_0_0	HVR3_0_0
GCF_024499115.1	WP_136698231.1	HVR1_0_0	HVR2_1_0	HVR3_0_1
GCF_024499155.1	WP_000489247.1	HVR1_0_0	HVR2_0_0	HVR3_0_0
GCF_024499175.1	WP_000489247.1	HVR1_0_0	HVR2_0_0	HVR3_0_0
GCF_024499245.1	WP_000489234.1	HVR1_0_0	HVR2_1_0	HVR3_0_1
GCF_024499265.1	WP_000489233.1	HVR1_0_0	HVR2_0_0	HVR3_0_0
GCF_024499305.1	WP_000489254.1	HVR1_0_0	HVR2_1_0	HVR3_0_1
GCF_024502345.1	WP_000489254.1	HVR1_0_0	HVR2_1_0	HVR3_0_1
GCF_024507875.1	WP_098717155.1	HVR1_0_0	HVR2_0_0	HVR3_0_0
GCF_024507935.1	WP_126715583.1	HVR1_0_0	HVR2_0_0	HVR3_0_3
GCF_024508035.1	WP_023156003.1	HVR1_0_3	HVR2_0_0	HVR3_0_0
GCF_024508055.1	WP_000489247.1	HVR1_0_0	HVR2_0_0	HVR3_0_0
GCF_024508155.1	WP_000489277.1	HVR1_0_1	HVR2_0_0	HVR3_0_0
GCF_024579775.1	WP_000489277.1	HVR1_0_1	HVR2_0_0	HVR3_0_0
GCF_024584825.1	WP_000489247.1	HVR1_0_0	HVR2_0_0	HVR3_0_0
[truncated: 882 more rows]

## Sheet: CusC
1. Summary of the HVRs, HVR sequence types and subtypes in NCBI 3104 E. coli strains with full genome sequenced (newly identified HVR sequence types were highlighted in red)
Subject Protein Occurance Count	3064
Subject Protein Occurance Rate	0.987113
HVR1	HVR1_0	HVR1_0_0	HVR1_0_1	HVR1_0_2	HVR1_0_3	HVR1_0_5	HVR1_0_6	HVR1_0_7	HVR1_0_8	HVR1_0_9	HVR1_0_10	HVR1_0_11	HVR1_0_12	HVR1_0_13	HVR1_0_14	HVR1_0_15	HVR1_0_16
HVR1 count	3064	2033	293	37	661	1	4	2	6	5	10	1	6	2	1	1	1
HVR1 count rate	1	0.663512	0.0956266	0.0120757	0.215731	0.000326371	0.00130548	0.000652742	0.00195822	0.00163185	0.00326371	0.000326371	0.00195822	0.000652742	0.000326371	0.000326371	0.000326371
HVR2	HVR2_0	HVR2_0_0	HVR2_0_1	HVR2_0_2	HVR2_0_3	HVR2_0_4	HVR2_0_5	HVR2_0_6	HVR2_0_7	HVR2_0_8	HVR2_0_9	HVR2_0_10	HVR2_0_11	HVR2_0_12	HVR2_0_13	HVR2_0_14	HVR2_0_15	HVR2_0_16
HVR2 count	3049	1873	815	308	1	31	1	1	1	2	7	1	2	1	1	2	1	1
HVR2 count rate	0.995104	0.611292	0.265992	0.100522	0.000326371	0.0101175	0.000326371	0.000326371	0.000326371	0.000652742	0.0022846	0.000326371	0.000652742	0.000326371	0.000326371	0.000652742	0.000326371	0.000326371
HVR2	HVR2_1	HVR2_1_0	HVR2_1_1	HVR2_1_2	HVR2_1_3
HVR2 count	15	2	2	10	1
HVR2 count rate	0.00489556	0.000652742	0.000652742	0.00326371	0.000326371
HVR3	HVR3_0	HVR3_0_0	HVR3_0_1	HVR3_0_2	HVR3_0_3	HVR3_0_4
HVR3 count	3064	3008	39	1	15	1
HVR3 count rate	1	0.981723	0.0127285	0.000326371	0.00489556	0.000326371
Note: An HVR sequence type was defined as the one with a sequence of more than two point substitutions or indels with the sequence of any other subtype; a HVR sequence subtype was defined as the one with sequence of 1-2 point substitutions or indels with at least one other subtype.
2. Sequence of the HVR sequence subtypes (the positions were according to those in the MG1655 proteins, with upstream -1 and downstream +1 positions of each HVR being recorded)
>HVR1_0_0
71-VNNRDLRMATLKVQEARAQ-91
>HVR1_0_1
71-ENNRDLRMATLKVQEARAQ-91
>HVR1_0_2
71-VNNRDLRMATLKVQETRAQ-91
>HVR1_0_3
71-VNNRDLRMAALKVQEARAQ-91
>HVR1_0_4
71-VNNRDLRMATLKVQEARTQ-91
>HVR1_0_5
71-VNNRDLRMATLKVQEALAQ-91
>HVR1_0_6
71-VNNRDLRMAMLKVQEARAQ-91
>HVR1_0_7
71-ENNRDLRMATLKVHEARAQ-91
>HVR1_0_8
71-VNNRDLRMATLKVQEAQAQ-91
>HVR1_0_9
71-NNNRDLRMAALKVEEARAQ-91
>HVR1_0_10
71-TNNRDLRMAALKVEEARAQ-91
>HVR1_0_11
71-VNHRDLRMATLKVQEARAQ-91
>HVR1_0_12
71-VKNRDLRMATLKVQEARAQ-91
>HVR1_0_13
71-ENNRDLRMETLKVQEARAQ-91
>HVR1_0_14
71-ANNRDLRMATLKVQEARAQ-91
>HVR1_0_15
71-VNNRDLRMATLKVQEAWAQ-91
>HVR1_0_16
71-VNNRDLRMATLKVQEARVQ-91
>HVR2_0_0
108-SWSGNLKGNTATTREFSTG-128
>HVR2_0_1
108-SWSGNLKGDSATTREFSTG-128
>HVR2_0_2
108-SWSGNLKGDSATTRELSTG-128
>HVR2_0_3
108-WSGNLKGNTATTREFSTG-128
>HVR2_0_4
108-SWSNNLKGDSASTREFSTG-128
>HVR2_0_5
108-SWSGNLKGNTGTTREFSTG-128
>HVR2_0_6
108-SWSNNLKGDSATTREFSTG-128
>HVR2_0_7
108-SWSCNLKGNTATTREFSTG-128
>HVR2_0_8
108-SWSGNLKGNTATIREFSTG-128
>HVR2_0_9
108-SWSGNLKGDSASTREFSTG-128
>HVR2_0_10
108-SWSGNLNGDSATTREFSTG-128
>HVR2_0_11
108-SWSGNLKGNTTTTREFSTG-128
>HVR2_0_12
108-SWSGNLKGNTATTREFSIG-128
>HVR2_0_13
108-SWSGNLKGNTATTREFSSG-128
>HVR2_0_14
108-SWSGNLKGDSATMREFSTG-128
>HVR2_0_15
108-SWSGNLKGNTATTRELSTG-128
>HVR2_0_16
108-SGNLKGNTATTREFSTG-128
>HVR2_1_0
108-TYNGGLKGDKPTTQEYDAG-128
>HVR2_1_1
108-TYSGGLKGDKPTTQKYDAG-128
>HVR2_1_2
108-TYSGGLKGDKPTTQEYDAR-128
>HVR2_1_3
108-TYSGGLKGDKPTTQEYDAG-128
>HVR3_0_0
448-SLYTALGGG-458
>HVR3_0_1
448-SLYAALGGG-458
>HVR3_0_2
448-SLYTALGVG-458
>HVR3_0_3
448-NLFTALGGG-458
>HVR3_0_4
448-SLYIALGGG-458
>HVR3_1_0
448-SLYTALGGGWQQ-458
>HVR3_1_1
448-SLYTALGGGWQ-458
>HVR3_1_2
448-SLYAALGGGWQQ-458
>HVR3_1_3
448-YLYTALGGGWQQ-458
3. Real distribution of the HVR types and subtypes in the 3104 E. coli strains detected with the OMP family
Strain	Protein	HVR1	HVR2	HVR3
GCF_000005845.2	NP_415104.1	HVR1_0_0	HVR2_0_0	HVR3_0_0
GCF_000007445.1	WP_000074211.1	HVR1_0_3	HVR2_0_1	HVR3_0_0
GCF_000008865.2	NP_308637.1	HVR1_0_1	HVR2_0_1	HVR3_0_0
GCF_000009565.1	WP_000074253.1	HVR1_0_0	HVR2_0_0	HVR3_0_0
GCF_000010245.2	WP_000074234.1	HVR1_0_0	HVR2_0_0	HVR3_0_0
GCF_000010385.1	WP_000074237.1	HVR1_0_0	HVR2_0_0	HVR3_0_0
GCF_000010485.1	WP_000074214.1	HVR1_0_3	HVR2_0_1	HVR3_0_0
GCF_000010745.1	WP_000074237.1	HVR1_0_0	HVR2_0_0	HVR3_0_0
GCF_000010765.1	WP_000074251.1	HVR1_0_0	HVR2_0_0	HVR3_0_0
GCF_000013265.1	WP_000074207.1	HVR1_0_3	HVR2_0_1	HVR3_0_0
GCF_000013305.1	WP_000074219.1	HVR1_0_3	HVR2_0_2	HVR3_0_0
GCF_000014845.1	WP_000074207.1	HVR1_0_3	HVR2_0_1	HVR3_0_0
GCF_000017745.1	WP_000074237.1	HVR1_0_0	HVR2_0_0	HVR3_0_0
GCF_000017765.1	WP_000074231.1	HVR1_0_0	HVR2_0_0	HVR3_0_0
GCF_000017985.1	WP_000074253.1	HVR1_0_0	HVR2_0_0	HVR3_0_0
GCF_000019385.1	WP_000074231.1	HVR1_0_0	HVR2_0_0	HVR3_0_0
GCF_000019425.1	WP_000074234.1	HVR1_0_0	HVR2_0_0	HVR3_0_0
GCF_000019645.1	WP_000074222.1	HVR1_0_3	HVR2_0_0	HVR3_0_0
GCF_000021125.1	WP_000074204.1	HVR1_0_1	HVR2_0_1	HVR3_0_0
GCF_000022225.1	WP_000074204.1	HVR1_0_1	HVR2_0_1	HVR3_0_0
GCF_000022345.1	WP_000074234.1	HVR1_0_0	HVR2_0_0	HVR3_0_0
GCF_000022665.1	WP_000074253.1	HVR1_0_0	HVR2_0_0	HVR3_0_0
GCF_000023365.1	WP_000074234.1	HVR1_0_0	HVR2_0_0	HVR3_0_0
GCF_000023665.1	WP_000074253.1	HVR1_0_0	HVR2_0_0	HVR3_0_0
GCF_000025165.1	WP_000074204.1	HVR1_0_1	HVR2_0_1	HVR3_0_0
GCF_000025745.1	WP_000074207.1	HVR1_0_3	HVR2_0_1	HVR3_0_0
GCF_000026245.1	WP_000074237.1	HVR1_0_0	HVR2_0_0	HVR3_0_0
GCF_000026265.1	WP_000074237.1	HVR1_0_0	HVR2_0_0	HVR3_0_0
GCF_000026285.1	WP_000074207.1	HVR1_0_3	HVR2_0_1	HVR3_0_0
GCF_000026345.1	WP_000074212.1	HVR1_0_3	HVR2_0_1	HVR3_0_1
GCF_000026545.1	WP_000074210.1	HVR1_0_3	HVR2_0_1	HVR3_0_0
GCF_000027125.1	WP_000074194.1	HVR1_0_0	HVR2_0_1	HVR3_0_0
GCF_000091005.1	WP_000074256.1	HVR1_0_2	HVR2_0_0	HVR3_0_0
GCF_000148365.1	WP_000074211.1	HVR1_0_3	HVR2_0_1	HVR3_0_0
GCF_000148605.1	WP_000074207.1	HVR1_0_3	HVR2_0_1	HVR3_0_0
GCF_000167875.2	WP_000074237.1	HVR1_0_0	HVR2_0_0	HVR3_0_0
GCF_000183345.1	WP_000074186.1	HVR1_0_3	HVR2_0_1	HVR3_0_0
GCF_000184185.1	WP_000074237.1	HVR1_0_0	HVR2_0_0	HVR3_0_0
GCF_000210475.1	WP_000074234.1	HVR1_0_0	HVR2_0_0	HVR3_0_0
GCF_000212715.2	WP_000074228.1	HVR1_0_0	HVR2_0_0	HVR3_0_0
GCF_000219515.2	WP_000074189.1	HVR1_0_0	HVR2_0_1	HVR3_0_1
GCF_000220005.1	WP_000074244.1	HVR1_0_0	HVR2_0_0	HVR3_0_0
GCF_000227625.1	WP_000074212.1	HVR1_0_3	HVR2_0_1	HVR3_0_1
GCF_000233875.1	WP_000074211.1	HVR1_0_3	HVR2_0_1	HVR3_0_0
GCF_000233895.1	WP_000074211.1	HVR1_0_3	HVR2_0_1	HVR3_0_0
GCF_000245515.1	WP_000074204.1	HVR1_0_1	HVR2_0_1	HVR3_0_0
GCF_000258025.1	WP_000074237.1	HVR1_0_0	HVR2_0_0	HVR3_0_0
GCF_000258145.1	WP_000074237.1	HVR1_0_0	HVR2_0_0	HVR3_0_0
GCF_000262125.1	WP_000074204.1	HVR1_0_1	HVR2_0_1	HVR3_0_0
GCF_000269645.1	WP_000074234.1	HVR1_0_0	HVR2_0_0	HVR3_0_0
GCF_000270105.1	WP_000074234.1	HVR1_0_0	HVR2_0_0	HVR3_0_0
GCF_000273425.1	WP_000074234.1	HVR1_0_0	HVR2_0_0	HVR3_0_0
GCF_000284495.1	WP_000074186.1	HVR1_0_3	HVR2_0_1	HVR3_0_0
GCF_000285655.3	WP_000074221.1	HVR1_0_3	HVR2_0_2	HVR3_0_0
GCF_000299255.1	WP_000074237.1	HVR1_0_0	HVR2_0_0	HVR3_0_0
GCF_000299455.1	WP_000074237.1	HVR1_0_0	HVR2_0_0	HVR3_0_0
GCF_000299475.1	WP_000074237.1	HVR1_0_0	HVR2_0_0	HVR3_0_0
GCF_000332755.1	WP_000074237.1	HVR1_0_0	HVR2_0_0	HVR3_0_0
GCF_000464955.2	WP_000074237.1	HVR1_0_0	HVR2_0_0	HVR3_0_0
GCF_000468515.1	WP_000074237.1	HVR1_0_0	HVR2_0_0	HVR3_0_0
GCF_000493595.2	WP_000074207.1	HVR1_0_3	HVR2_0_1	HVR3_0_0
GCF_000493755.1	WP_000074221.1	HVR1_0_3	HVR2_0_2	HVR3_0_0
GCF_000499485.1	WP_000074234.1	HVR1_0_0	HVR2_0_0	HVR3_0_0
GCF_000520035.1	WP_000074226.1	HVR1_0_0	HVR2_0_1	HVR3_0_0
GCF_000520055.1	WP_000074226.1	HVR1_0_0	HVR2_0_1	HVR3_0_0
GCF_000597845.1	WP_000074237.1	HVR1_0_0	HVR2_0_0	HVR3_0_0
GCF_000599625.1	WP_000074237.1	HVR1_0_0	HVR2_0_0	HVR3_0_0
GCF_000599645.1	WP_000074237.1	HVR1_0_0	HVR2_0_0	HVR3_0_0
GCF_000599665.1	WP_025210282.1	HVR1_0_0	HVR2_0_0	HVR3_0_0
GCF_000599685.1	WP_025210282.1	HVR1_0_0	HVR2_0_0	HVR3_0_0
GCF_000599705.1	WP_025210282.1	HVR1_0_0	HVR2_0_0	HVR3_0_0
GCF_000618005.3	WP_000074244.1	HVR1_0_0	HVR2_0_0	HVR3_0_0
GCF_000618905.3	WP_000074237.1	HVR1_0_0	HVR2_0_0	HVR3_0_0
GCF_000662395.1	WP_000074226.1	HVR1_0_0	HVR2_0_1	HVR3_0_0
GCF_000671295.1	WP_000074226.1	HVR1_0_0	HVR2_0_1	HVR3_0_0
GCF_000714595.1	WP_000074211.1	HVR1_0_3	HVR2_0_1	HVR3_0_0
GCF_000725305.1	WP_000074234.1	HVR1_0_0	HVR2_0_0	HVR3_0_0
GCF_000730345.1	WP_000074204.1	HVR1_0_1	HVR2_0_1	HVR3_0_0
GCF_000732965.1	WP_000074204.1	HVR1_0_1	HVR2_0_1	HVR3_0_0
GCF_000743255.1	WP_000074211.1	HVR1_0_3	HVR2_0_1	HVR3_0_0
GCF_000750555.1	WP_000074234.1	HVR1_0_0	HVR2_0_0	HVR3_0_0
GCF_000784925.1	WP_022645329.1	HVR1_0_3	HVR2_0_0	HVR3_0_0
GCF_000800215.1	WP_000074234.1	HVR1_0_0	HVR2_0_0	HVR3_0_0
GCF_000800765.1	WP_000074234.1	HVR1_0_0	HVR2_0_0	HVR3_0_0
GCF_000801165.1	WP_039264380.1	HVR1_0_0	HVR2_0_3	HVR3_0_0
GCF_000801185.2	WP_000074237.1	HVR1_0_0	HVR2_0_0	HVR3_0_0
GCF_000801205.1	WP_000074234.1	HVR1_0_0	HVR2_0_0	HVR3_0_0
GCF_000803705.1	WP_000074204.1	HVR1_0_1	HVR2_0_1	HVR3_0_0
GCF_000813165.1	WP_000074207.1	HVR1_0_3	HVR2_0_1	HVR3_0_0
GCF_000814145.2	WP_000074234.1	HVR1_0_0	HVR2_0_0	HVR3_0_0
GCF_000819645.1	WP_044502139.1	HVR1_0_0	HVR2_0_0	HVR3_0_0
GCF_000827105.1	WP_021556576.1	HVR1_0_0	HVR2_0_0	HVR3_0_0
GCF_000829985.1	WP_000074234.1	HVR1_0_0	HVR2_0_0	HVR3_0_0
GCF_000830035.1	WP_000074253.1	HVR1_0_0	HVR2_0_0	HVR3_0_0
GCF_000831565.1	WP_000074237.1	HVR1_0_0	HVR2_0_0	HVR3_0_0
GCF_000833145.1	WP_000074253.1	HVR1_0_0	HVR2_0_0	HVR3_0_0
GCF_000833635.2	WP_000074234.1	HVR1_0_0	HVR2_0_0	HVR3_0_0
GCF_000931565.1	WP_000074221.1	HVR1_0_3	HVR2_0_2	HVR3_0_0
GCF_000952955.1	WP_000074234.1	HVR1_0_0	HVR2_0_0	HVR3_0_0
GCF_000953515.1	WP_000074234.1	HVR1_0_0	HVR2_0_0	HVR3_0_0
GCF_000967155.2	WP_000074237.1	HVR1_0_0	HVR2_0_0	HVR3_0_0
GCF_000968515.1	WP_000074234.1	HVR1_0_0	HVR2_0_0	HVR3_0_0
GCF_000971615.1	WP_032215216.1	HVR1_0_0	HVR2_0_0	HVR3_0_0
GCF_000974405.1	WP_000074234.1	HVR1_0_0	HVR2_0_0	HVR3_0_0
GCF_000974465.1	WP_000074234.1	HVR1_0_0	HVR2_0_0	HVR3_0_0
GCF_000974505.1	WP_000074234.1	HVR1_0_0	HVR2_0_0	HVR3_0_0
GCF_000974535.1	WP_000074234.1	HVR1_0_0	HVR2_0_0	HVR3_0_0
GCF_000974575.1	WP_000074234.1	HVR1_0_0	HVR2_0_0	HVR3_0_0
GCF_000974825.1	WP_000074234.1	HVR1_0_0	HVR2_0_0	HVR3_0_0
GCF_000974865.1	WP_000074234.1	HVR1_0_0	HVR2_0_0	HVR3_0_0
GCF_000974885.1	WP_000074234.1	HVR1_0_0	HVR2_0_0	HVR3_0_0
GCF_000978815.2	WP_000074204.1	HVR1_0_1	HVR2_0_1	HVR3_0_0
GCF_000978845.2	WP_000074204.1	HVR1_0_1	HVR2_0_1	HVR3_0_0
GCF_000981485.1	WP_000074234.1	HVR1_0_0	HVR2_0_0	HVR3_0_0
GCF_000986765.1	WP_000074237.1	HVR1_0_0	HVR2_0_0	HVR3_0_0
GCF_000987875.1	WP_000074234.1	HVR1_0_0	HVR2_0_0	HVR3_0_0
GCF_000988355.1	WP_000074234.1	HVR1_0_0	HVR2_0_0	HVR3_0_0
GCF_000988385.1	WP_000074234.1	HVR1_0_0	HVR2_0_0	HVR3_0_0
GCF_000988425.1	WP_000074234.1	HVR1_0_0	HVR2_0_0	HVR3_0_0
GCF_000988465.1	WP_000074234.1	HVR1_0_0	HVR2_0_0	HVR3_0_0
GCF_001007915.1	WP_000074245.1	HVR1_0_0	HVR2_0_0	HVR3_0_0
GCF_001020945.2	WP_000074234.1	HVR1_0_0	HVR2_0_0	HVR3_0_0
GCF_001021005.2	WP_000074234.1	HVR1_0_0	HVR2_0_0	HVR3_0_0
GCF_001021595.1	WP_000074207.1	HVR1_0_3	HVR2_0_1	HVR3_0_0
GCF_001021615.1	WP_000074207.1	HVR1_0_3	HVR2_0_1	HVR3_0_0
GCF_001021635.2	WP_000074193.1	HVR1_0_0	HVR2_0_4	HVR3_0_0
GCF_001029125.1	WP_000074231.1	HVR1_0_0	HVR2_0_0	HVR3_0_0
GCF_001039415.1	WP_000074253.1	HVR1_0_0	HVR2_0_0	HVR3_0_0
GCF_001043215.1	WP_000074234.1	HVR1_0_0	HVR2_0_0	HVR3_0_0
GCF_001051135.1	WP_000074237.1	HVR1_0_0	HVR2_0_0	HVR3_0_0
GCF_001183645.1	WP_000074234.1	HVR1_0_0	HVR2_0_0	HVR3_0_0
GCF_001183665.1	WP_000074234.1	HVR1_0_0	HVR2_0_0	HVR3_0_0
GCF_001183685.1	WP_000074234.1	HVR1_0_0	HVR2_0_0	HVR3_0_0
GCF_001276585.2	WP_000074234.1	HVR1_0_0	HVR2_0_0	HVR3_0_0
GCF_001280325.1	WP_000074207.1	HVR1_0_3	HVR2_0_1	HVR3_0_0
GCF_001280345.1	WP_000074206.1	HVR1_0_3	HVR2_0_1	HVR3_0_0
GCF_001280385.1	WP_000074207.1	HVR1_0_3	HVR2_0_1	HVR3_0_0
GCF_001280405.1	WP_000074207.1	HVR1_0_3	HVR2_0_1	HVR3_0_0
GCF_001307215.1	WP_000074204.1	HVR1_0_1	HVR2_0_1	HVR3_0_0
GCF_001308065.1	WP_000074234.1	HVR1_0_0	HVR2_0_0	HVR3_0_0
GCF_001308125.1	WP_000074234.1	HVR1_0_0	HVR2_0_0	HVR3_0_0
GCF_001308165.1	WP_000074234.1	HVR1_0_0	HVR2_0_0	HVR3_0_0
GCF_001420935.1	WP_000074255.1	HVR1_0_0	HVR2_0_0	HVR3_0_0
GCF_001420955.1	WP_000074193.1	HVR1_0_0	HVR2_0_4	HVR3_0_0
GCF_001442495.1	WP_000074237.1	HVR1_0_0	HVR2_0_0	HVR3_0_0
GCF_001469815.1	WP_000074221.1	HVR1_0_3	HVR2_0_2	HVR3_0_0
GCF_001485455.1	WP_022645329.1	HVR1_0_3	HVR2_0_0	HVR3_0_0
GCF_001513615.1	WP_000074221.1	HVR1_0_3	HVR2_0_2	HVR3_0_0
GCF_001513635.1	WP_000074221.1	HVR1_0_3	HVR2_0_2	HVR3_0_0
GCF_001515725.1	WP_059309178.1	HVR1_0_0	HVR2_0_0	HVR3_0_0
GCF_001544635.1	WP_000074234.1	HVR1_0_0	HVR2_0_0	HVR3_0_0
GCF_001558995.2	WP_000074204.1	HVR1_0_1	HVR2_0_1	HVR3_0_0
GCF_001559615.2	WP_000074253.1	HVR1_0_0	HVR2_0_0	HVR3_0_0
GCF_001559635.1	WP_000074253.1	HVR1_0_0	HVR2_0_0	HVR3_0_0
GCF_001559655.1	WP_000074234.1	HVR1_0_0	HVR2_0_0	HVR3_0_0
GCF_001559675.1	WP_000074234.1	HVR1_0_0	HVR2_0_0	HVR3_0_0
GCF_001566335.1	WP_000074234.1	HVR1_0_0	HVR2_0_0	HVR3_0_0
GCF_001566615.1	WP_000074221.1	HVR1_0_3	HVR2_0_2	HVR3_0_0
GCF_001566675.1	WP_000074221.1	HVR1_0_3	HVR2_0_2	HVR3_0_0
GCF_001577325.1	WP_000074221.1	HVR1_0_3	HVR2_0_2	HVR3_0_0
GCF_001593565.1	WP_000074221.1	HVR1_0_3	HVR2_0_2	HVR3_0_0
GCF_001610755.1	WP_000074234.1	HVR1_0_0	HVR2_0_0	HVR3_0_0
GCF_001612475.1	WP_000074204.1	HVR1_0_1	HVR2_0_1	HVR3_0_0
GCF_001612495.1	WP_000074204.1	HVR1_0_1	HVR2_0_1	HVR3_0_0
GCF_001617565.1	WP_000074221.1	HVR1_0_3	HVR2_0_2	HVR3_0_0
GCF_001618325.1	WP_000074214.1	HVR1_0_3	HVR2_0_1	HVR3_0_0
GCF_001618345.2	WP_000074214.1	HVR1_0_3	HVR2_0_1	HVR3_0_0
GCF_001618365.1	WP_000074214.1	HVR1_0_3	HVR2_0_1	HVR3_0_0
GCF_001644725.1	WP_000074237.1	HVR1_0_0	HVR2_0_0	HVR3_0_0
GCF_001644745.1	WP_000074204.1	HVR1_0_1	HVR2_0_1	HVR3_0_0
GCF_001645235.2	WP_000074237.1	HVR1_0_0	HVR2_0_0	HVR3_0_0
GCF_001650275.1	WP_000074204.1	HVR1_0_1	HVR2_0_1	HVR3_0_0
GCF_001650295.1	WP_000074204.1	HVR1_0_1	HVR2_0_1	HVR3_0_0
GCF_001651925.2	WP_000074204.1	HVR1_0_1	HVR2_0_1	HVR3_0_0
GCF_001651945.2	WP_000074204.1	HVR1_0_1	HVR2_0_1	HVR3_0_0
GCF_001651965.2	WP_000074204.1	HVR1_0_1	HVR2_0_1	HVR3_0_0
GCF_001660565.1	WP_000074237.1	HVR1_0_0	HVR2_0_0	HVR3_0_0
GCF_001660585.1	WP_000074220.1	HVR1_0_3	HVR2_0_2	HVR3_0_0
GCF_001663075.1	WP_000074234.1	HVR1_0_0	HVR2_0_0	HVR3_0_0
GCF_001663475.1	WP_000074214.1	HVR1_0_3	HVR2_0_1	HVR3_0_0
GCF_001675145.1	WP_000074219.1	HVR1_0_3	HVR2_0_2	HVR3_0_0
GCF_001677475.2	WP_065226334.1	HVR1_0_0	HVR2_0_1	HVR3_0_1
GCF_001677495.1	WP_000074237.1	HVR1_0_0	HVR2_0_0	HVR3_0_0
GCF_001677515.1	WP_000074254.1	HVR1_0_0	HVR2_0_0	HVR3_0_0
GCF_001678925.1	WP_000074253.1	HVR1_0_0	HVR2_0_0	HVR3_0_0
GCF_001678965.1	WP_000074237.1	HVR1_0_0	HVR2_0_0	HVR3_0_0
GCF_001679985.1	WP_000074237.1	HVR1_0_0	HVR2_0_0	HVR3_0_0
GCF_001682305.2	WP_000074234.1	HVR1_0_0	HVR2_0_0	HVR3_0_0
GCF_001683435.1	WP_000074219.1	HVR1_0_3	HVR2_0_2	HVR3_0_0
GCF_001693315.1	WP_000074211.1	HVR1_0_3	HVR2_0_1	HVR3_0_0
GCF_001693635.1	WP_000074245.1	HVR1_0_0	HVR2_0_0	HVR3_0_0
GCF_001695515.1	WP_000074204.1	HVR1_0_1	HVR2_0_1	HVR3_0_0
GCF_001721125.1	WP_000074256.1	HVR1_0_2	HVR2_0_0	HVR3_0_0
GCF_001721225.1	WP_000074255.1	HVR1_0_0	HVR2_0_0	HVR3_0_0
GCF_001721525.1	WP_022645329.1	HVR1_0_3	HVR2_0_0	HVR3_0_0
GCF_001723505.1	WP_000074234.1	HVR1_0_0	HVR2_0_0	HVR3_0_0
GCF_001735705.1	WP_000074234.1	HVR1_0_0	HVR2_0_0	HVR3_0_0
GCF_001750845.1	WP_000074234.1	HVR1_0_0	HVR2_0_0	HVR3_0_0
GCF_001753445.1	WP_000074204.1	HVR1_0_1	HVR2_0_1	HVR3_0_0
GCF_001753465.1	WP_000074204.1	HVR1_0_1	HVR2_0_1	HVR3_0_0
GCF_001753485.1	WP_000074204.1	HVR1_0_1	HVR2_0_1	HVR3_0_0
GCF_001753505.1	WP_000074204.1	HVR1_0_1	HVR2_0_1	HVR3_0_0
GCF_001753525.1	WP_000074204.1	HVR1_0_1	HVR2_0_1	HVR3_0_0
GCF_001753545.1	WP_000074204.1	HVR1_0_1	HVR2_0_1	HVR3_0_0
GCF_001753565.1	WP_000074204.1	HVR1_0_1	HVR2_0_1	HVR3_0_0
GCF_001806265.1	WP_000074204.1	HVR1_0_1	HVR2_0_1	HVR3_0_0
GCF_001806285.1	WP_000074204.1	HVR1_0_1	HVR2_0_1	HVR3_0_0
GCF_001860505.1	WP_000074234.1	HVR1_0_0	HVR2_0_0	HVR3_0_0
GCF_001865295.1	WP_000074204.1	HVR1_0_1	HVR2_0_1	HVR3_0_0
GCF_001874485.1	WP_000074221.1	HVR1_0_3	HVR2_0_2	HVR3_0_0
GCF_001886535.1	WP_000074234.1	HVR1_0_0	HVR2_0_0	HVR3_0_0
GCF_001886555.1	WP_000074234.1	HVR1_0_0	HVR2_0_0	HVR3_0_0
GCF_001886575.1	WP_000074234.1	HVR1_0_0	HVR2_0_0	HVR3_0_0
GCF_001886755.1	WP_000074234.1	HVR1_0_0	HVR2_0_0	HVR3_0_0
GCF_001886895.1	WP_000074237.1	HVR1_0_0	HVR2_0_0	HVR3_0_0
GCF_001886935.1	WP_071974609.1	HVR1_0_0	HVR2_0_0	HVR3_0_0
GCF_001888075.1	WP_000074234.1	HVR1_0_0	HVR2_0_0	HVR3_0_0
GCF_001890205.1	WP_000074204.1	HVR1_0_1	HVR2_0_1	HVR3_0_0
GCF_001890225.1	WP_000074204.1	HVR1_0_1	HVR2_0_1	HVR3_0_0
GCF_001890265.1	WP_000074204.1	HVR1_0_1	HVR2_0_1	HVR3_0_0
GCF_001890285.2	WP_000074204.1	HVR1_0_1	HVR2_0_1	HVR3_0_0
GCF_001890305.1	WP_000074204.1	HVR1_0_1	HVR2_0_1	HVR3_0_0
GCF_001890325.1	WP_000074204.1	HVR1_0_1	HVR2_0_1	HVR3_0_0
GCF_001890345.1	WP_000074204.1	HVR1_0_1	HVR2_0_1	HVR3_0_0
GCF_001890365.1	WP_001550775.1	HVR1_0_0	HVR2_0_1	HVR3_0_0
GCF_001900295.1	WP_001550775.1	HVR1_0_0	HVR2_0_1	HVR3_0_0
GCF_001900315.1	WP_000074227.1	HVR1_0_0	HVR2_0_1	HVR3_0_0
GCF_001900335.1	WP_000074234.1	HVR1_0_0	HVR2_0_0	HVR3_0_0
GCF_001900355.1	WP_000074234.1	HVR1_0_0	HVR2_0_0	HVR3_0_0
GCF_001900375.1	WP_000074254.1	HVR1_0_0	HVR2_0_0	HVR3_0_0
GCF_001900395.1	WP_001468438.1	HVR1_0_3	HVR2_0_1	HVR3_0_0
GCF_001900415.1	WP_000074231.1	HVR1_0_0	HVR2_0_0	HVR3_0_0
GCF_001900435.1	WP_000074231.1	HVR1_0_0	HVR2_0_0	HVR3_0_0
GCF_001900455.1	WP_000074234.1	HVR1_0_0	HVR2_0_0	HVR3_0_0
GCF_001900475.1	WP_000074237.1	HVR1_0_0	HVR2_0_0	HVR3_0_0
GCF_001900495.1	WP_073508469.1	HVR1_0_0	HVR2_0_0	HVR3_0_0
GCF_001900515.1	WP_000074237.1	HVR1_0_0	HVR2_0_0	HVR3_0_0
GCF_001900535.1	WP_000074229.1	HVR1_0_0	HVR2_0_0	HVR3_0_0
GCF_001900555.1	WP_073533469.1	HVR1_0_0	HVR2_0_0	HVR3_0_0
GCF_001900575.1	WP_000074234.1	HVR1_0_0	HVR2_0_0	HVR3_0_0
GCF_001900595.1	WP_000074237.1	HVR1_0_0	HVR2_0_0	HVR3_0_0
GCF_001900615.1	WP_000074253.1	HVR1_0_0	HVR2_0_0	HVR3_0_0
GCF_001900635.1	WP_000074237.1	HVR1_0_0	HVR2_0_0	HVR3_0_0
GCF_001900655.1	WP_000074234.1	HVR1_0_0	HVR2_0_0	HVR3_0_0
GCF_001900675.1	WP_000074237.1	HVR1_0_0	HVR2_0_0	HVR3_0_0
GCF_001900695.1	WP_073520175.1	HVR1_0_5	HVR2_0_0	HVR3_0_0
GCF_001900715.1	WP_000074234.1	HVR1_0_0	HVR2_0_0	HVR3_0_0
GCF_001900735.1	WP_000074193.1	HVR1_0_0	HVR2_0_4	HVR3_0_0
GCF_001900775.1	WP_000074234.1	HVR1_0_0	HVR2_0_0	HVR3_0_0
GCF_001900795.1	WP_000074231.1	HVR1_0_0	HVR2_0_0	HVR3_0_0
GCF_001900815.1	WP_073520268.1	HVR1_0_0	HVR2_0_0	HVR3_0_0
GCF_001900835.1	WP_000074234.1	HVR1_0_0	HVR2_0_0	HVR3_0_0
GCF_001900885.1	WP_000074237.1	HVR1_0_0	HVR2_0_0	HVR3_0_0
GCF_001900905.1	WP_000074236.1	HVR1_0_0	HVR2_0_0	HVR3_0_0
GCF_001900925.1	WP_000074237.1	HVR1_0_0	HVR2_0_0	HVR3_0_0
GCF_001900945.1	WP_000074237.1	HVR1_0_0	HVR2_0_0	HVR3_0_0
GCF_001900965.1	WP_000074237.1	HVR1_0_0	HVR2_0_0	HVR3_0_0
GCF_001900985.1	WP_073528109.1	HVR1_0_6	HVR2_0_0	HVR3_0_0
GCF_001901005.1	WP_000074237.1	HVR1_0_0	HVR2_0_0	HVR3_0_0
GCF_001901025.1	WP_000074237.1	HVR1_0_0	HVR2_0_0	HVR3_0_0
GCF_001901045.1	WP_000074237.1	HVR1_0_0	HVR2_0_0	HVR3_0_0
GCF_001901065.1	WP_000074252.1	HVR1_0_0	HVR2_0_0	HVR3_0_0
GCF_001901085.1	WP_032215216.1	HVR1_0_0	HVR2_0_0	HVR3_0_0
GCF_001901105.1	WP_000074252.1	HVR1_0_0	HVR2_0_0	HVR3_0_0
GCF_001901125.1	WP_000074237.1	HVR1_0_0	HVR2_0_0	HVR3_0_0
GCF_001901145.1	WP_000074252.1	HVR1_0_0	HVR2_0_0	HVR3_0_0
GCF_001901165.1	WP_000074252.1	HVR1_0_0	HVR2_0_0	HVR3_0_0
GCF_001901185.1	WP_000074237.1	HVR1_0_0	HVR2_0_0	HVR3_0_0
GCF_001901215.1	WP_000074252.1	HVR1_0_0	HVR2_0_0	HVR3_0_0
GCF_001901315.1	WP_000074249.1	HVR1_0_0	HVR2_0_1	HVR3_0_0
GCF_001901365.1	WP_000074234.1	HVR1_0_0	HVR2_0_0	HVR3_0_0
GCF_001901405.1	WP_000074237.1	HVR1_0_0	HVR2_0_0	HVR3_0_0
GCF_001901425.1	WP_000074237.1	HVR1_0_0	HVR2_0_0	HVR3_0_0
GCF_001901445.1	WP_000074252.1	HVR1_0_0	HVR2_0_0	HVR3_0_0
GCF_001901465.1	WP_000074237.1	HVR1_0_0	HVR2_0_0	HVR3_0_0
GCF_001932515.1	WP_000074234.1	HVR1_0_0	HVR2_0_0	HVR3_0_0
GCF_001936315.1	WP_000074228.1	HVR1_0_0	HVR2_0_0	HVR3_0_0
GCF_001969285.3	WP_000074234.1	HVR1_0_0	HVR2_0_0	HVR3_0_0
GCF_001971765.1	WP_021556576.1	HVR1_0_0	HVR2_0_0	HVR3_0_0
GCF_001999185.1	WP_000074234.1	HVR1_0_0	HVR2_0_0	HVR3_0_0
GCF_002007705.1	WP_000074234.1	HVR1_0_0	HVR2_0_0	HVR3_0_0
GCF_002009315.1	WP_000074193.1	HVR1_0_0	HVR2_0_4	HVR3_0_0
GCF_002011965.1	WP_000074221.1	HVR1_0_3	HVR2_0_2	HVR3_0_0
GCF_002011985.1	WP_000074194.1	HVR1_0_0	HVR2_0_1	HVR3_0_0
GCF_002012005.1	WP_000074237.1	HVR1_0_0	HVR2_0_0	HVR3_0_0
GCF_002012025.1	WP_000074221.1	HVR1_0_3	HVR2_0_2	HVR3_0_0
GCF_002012045.1	WP_001550775.1	HVR1_0_0	HVR2_0_1	HVR3_0_0
GCF_002012065.1	WP_000074221.1	HVR1_0_3	HVR2_0_2	HVR3_0_0
GCF_002012085.1	WP_000074221.1	HVR1_0_3	HVR2_0_2	HVR3_0_0
GCF_002012105.1	WP_000074237.1	HVR1_0_0	HVR2_0_0	HVR3_0_0
GCF_002012125.1	WP_000074234.1	HVR1_0_0	HVR2_0_0	HVR3_0_0
GCF_002012145.1	WP_000074221.1	HVR1_0_3	HVR2_0_2	HVR3_0_0
GCF_002012165.1	WP_000074221.1	HVR1_0_3	HVR2_0_2	HVR3_0_0
GCF_002012205.1	WP_000074221.1	HVR1_0_3	HVR2_0_2	HVR3_0_0
GCF_002012225.1	WP_022645329.1	HVR1_0_3	HVR2_0_0	HVR3_0_0
GCF_002012245.1	WP_000074221.1	HVR1_0_3	HVR2_0_2	HVR3_0_0
GCF_002012265.1	WP_000074221.1	HVR1_0_3	HVR2_0_2	HVR3_0_0
GCF_002012305.1	WP_000074221.1	HVR1_0_3	HVR2_0_2	HVR3_0_0
GCF_002024865.1	WP_000074207.1	HVR1_0_3	HVR2_0_1	HVR3_0_0
GCF_002055605.1	WP_032314567.1	HVR1_0_0	HVR2_0_0	HVR3_0_0
GCF_002055635.1	WP_000074245.1	HVR1_0_0	HVR2_0_0	HVR3_0_0
GCF_002056065.1	WP_000074237.1	HVR1_0_0	HVR2_0_0	HVR3_0_0
GCF_002056145.1	WP_000074237.1	HVR1_0_0	HVR2_0_0	HVR3_0_0
GCF_002056635.1	WP_000074221.1	HVR1_0_3	HVR2_0_2	HVR3_0_0
GCF_002057245.1	WP_032314567.1	HVR1_0_0	HVR2_0_0	HVR3_0_0
GCF_002057355.1	WP_000074237.1	HVR1_0_0	HVR2_0_0	HVR3_0_0
GCF_002058765.1	WP_080030278.1	HVR1_0_7	HVR2_0_1	HVR3_0_0
GCF_002077195.1	WP_081177986.1	HVR1_0_0	HVR2_0_0	HVR3_0_0
GCF_002079225.1	WP_000074234.1	HVR1_0_0	HVR2_0_0	HVR3_0_0
GCF_002090355.1	WP_000074253.1	HVR1_0_0	HVR2_0_0	HVR3_0_0
GCF_002105735.1	WP_085381455.1	HVR1_0_0	HVR2_0_0	HVR3_0_0
GCF_002116715.2	WP_000074237.1	HVR1_0_0	HVR2_0_0	HVR3_0_0
GCF_002118095.1	WP_000074234.1	HVR1_0_0	HVR2_0_0	HVR3_0_0
GCF_002142675.1	WP_000074187.1	HVR1_0_0	HVR2_0_0	HVR3_0_0
GCF_002142695.1	WP_000074234.1	HVR1_0_0	HVR2_0_0	HVR3_0_0
GCF_002142715.1	WP_000074221.1	HVR1_0_3	HVR2_0_2	HVR3_0_0
GCF_002156825.1	WP_000074251.1	HVR1_0_0	HVR2_0_0	HVR3_0_0
GCF_002156845.1	WP_000074251.1	HVR1_0_0	HVR2_0_0	HVR3_0_0
GCF_002157245.1	WP_000074221.1	HVR1_0_3	HVR2_0_2	HVR3_0_0
GCF_002163655.1	WP_000074245.1	HVR1_0_0	HVR2_0_0	HVR3_0_0
GCF_002163695.1	WP_047089056.1	HVR1_0_0	HVR2_0_0	HVR3_0_0
GCF_002163935.1	WP_000074237.1	HVR1_0_0	HVR2_0_0	HVR3_0_0
GCF_002163955.1	WP_087530511.1	HVR1_0_0	HVR2_0_0	HVR3_0_0
GCF_002164595.2	WP_000074187.1	HVR1_0_0	HVR2_0_0	HVR3_0_0
GCF_002164635.4	WP_000074187.1	HVR1_0_0	HVR2_0_0	HVR3_0_0
GCF_002164645.3	WP_000074187.1	HVR1_0_0	HVR2_0_0	HVR3_0_0
GCF_002164865.2	WP_000074237.1	HVR1_0_0	HVR2_0_0	HVR3_0_0
GCF_002164975.2	WP_000074237.1	HVR1_0_0	HVR2_0_0	HVR3_0_0
GCF_002165095.2	WP_000074237.1	HVR1_0_0	HVR2_0_0	HVR3_0_0
GCF_002165115.2	WP_000074237.1	HVR1_0_0	HVR2_0_0	HVR3_0_0
GCF_002180055.1	WP_000074234.1	HVR1_0_0	HVR2_0_0	HVR3_0_0
GCF_002180095.1	WP_000074245.1	HVR1_0_0	HVR2_0_0	HVR3_0_0
GCF_002180135.1	WP_000074234.1	HVR1_0_0	HVR2_0_0	HVR3_0_0
GCF_002180195.1	WP_000074221.1	HVR1_0_3	HVR2_0_2	HVR3_0_0
GCF_002180215.1	WP_000074234.1	HVR1_0_0	HVR2_0_0	HVR3_0_0
GCF_002180275.1	WP_000074245.1	HVR1_0_0	HVR2_0_0	HVR3_0_0
GCF_002192295.1	WP_000074234.1	HVR1_0_0	HVR2_0_0	HVR3_0_0
GCF_002193095.1	WP_000074221.1	HVR1_0_3	HVR2_0_2	HVR3_0_0
GCF_002196475.1	WP_000074203.1	HVR1_0_1	HVR2_0_1	HVR3_0_0
GCF_002196495.1	WP_000074203.1	HVR1_0_1	HVR2_0_1	HVR3_0_0
GCF_002201835.1	WP_000074234.1	HVR1_0_0	HVR2_0_0	HVR3_0_0
GCF_002202175.1	WP_000074221.1	HVR1_0_3	HVR2_0_2	HVR3_0_0
GCF_002208865.2	WP_000074204.1	HVR1_0_1	HVR2_0_1	HVR3_0_0
GCF_002209105.2	WP_000074237.1	HVR1_0_0	HVR2_0_0	HVR3_0_0
GCF_002211725.1	WP_000074254.1	HVR1_0_0	HVR2_0_0	HVR3_0_0
GCF_002214205.1	WP_022645329.1	HVR1_0_3	HVR2_0_0	HVR3_0_0
GCF_002214745.2	WP_000074237.1	HVR1_0_0	HVR2_0_0	HVR3_0_0
GCF_002220215.1	WP_000074237.1	HVR1_0_0	HVR2_0_0	HVR3_0_0
GCF_002220265.1	WP_000074204.1	HVR1_0_1	HVR2_0_1	HVR3_0_0
GCF_002237305.1	WP_001538422.1	HVR1_0_3	HVR2_0_2	HVR3_0_0
GCF_002237325.1	WP_000074237.1	HVR1_0_0	HVR2_0_0	HVR3_0_0
GCF_002246595.2	WP_086642387.1	HVR1_0_0	HVR2_0_5	HVR3_0_0
GCF_002249955.1	WP_000074204.1	HVR1_0_1	HVR2_0_1	HVR3_0_0
GCF_002269325.1	WP_000074234.1	HVR1_0_0	HVR2_0_0	HVR3_0_0
GCF_002278115.2	WP_000074191.1	HVR1_0_0	HVR2_0_1	HVR3_0_0
GCF_002285755.1	WP_000074207.1	HVR1_0_3	HVR2_0_1	HVR3_0_0
GCF_002302315.1	WP_000074223.1	HVR1_0_0	HVR2_0_0	HVR3_0_0
GCF_002302335.1	WP_000074229.1	HVR1_0_0	HVR2_0_0	HVR3_0_0
GCF_002310555.1	WP_096035116.1	HVR1_0_0	HVR2_0_0	HVR3_0_0
GCF_002310575.1	WP_000074219.1	HVR1_0_3	HVR2_0_2	HVR3_0_0
GCF_002310595.1	WP_001550775.1	HVR1_0_0	HVR2_0_1	HVR3_0_0
GCF_002310615.1	WP_000074188.1	HVR1_0_0	HVR2_0_1	HVR3_0_0
GCF_002310635.1	WP_000074211.1	HVR1_0_3	HVR2_0_1	HVR3_0_0
GCF_002310655.1	WP_001595447.1	HVR1_0_8	HVR2_0_0	HVR3_0_0
GCF_002310675.1	WP_000074231.1	HVR1_0_0	HVR2_0_0	HVR3_0_0
GCF_002310695.1	WP_022645329.1	HVR1_0_3	HVR2_0_0	HVR3_0_0
GCF_002310715.1	WP_000074234.1	HVR1_0_0	HVR2_0_0	HVR3_0_0
GCF_002310735.1	WP_000074234.1	HVR1_0_0	HVR2_0_0	HVR3_0_0
GCF_002357875.1	WP_000074246.1	HVR1_0_3	HVR2_0_1	HVR3_0_1
GCF_002357895.1	WP_000074246.1	HVR1_0_3	HVR2_0_1	HVR3_0_1
GCF_002357915.1	WP_000074193.1	HVR1_0_0	HVR2_0_4	HVR3_0_0
GCF_002393365.1	WP_000074237.1	HVR1_0_0	HVR2_0_0	HVR3_0_0
GCF_002393465.1	WP_000074237.1	HVR1_0_0	HVR2_0_0	HVR3_0_0
GCF_002494365.2	WP_000074234.1	HVR1_0_0	HVR2_0_0	HVR3_0_0
GCF_002587005.1	WP_022645329.1	HVR1_0_3	HVR2_0_0	HVR3_0_0
GCF_002589795.1	WP_000074237.1	HVR1_0_0	HVR2_0_0	HVR3_0_0
GCF_002591135.1	WP_000074187.1	HVR1_0_0	HVR2_0_0	HVR3_0_0
GCF_002716885.1	WP_000074237.1	HVR1_0_0	HVR2_0_0	HVR3_0_0
GCF_002741175.1	WP_000074234.1	HVR1_0_0	HVR2_0_0	HVR3_0_0
GCF_002741215.1	WP_001468182.1	HVR1_0_0	HVR2_0_0	HVR3_0_0
GCF_002741255.1	WP_000074229.1	HVR1_0_0	HVR2_0_0	HVR3_0_0
GCF_002741295.1	WP_000074234.1	HVR1_0_0	HVR2_0_0	HVR3_0_0
GCF_002741315.1	WP_000074234.1	HVR1_0_0	HVR2_0_0	HVR3_0_0
GCF_002741335.1	WP_000074234.1	HVR1_0_0	HVR2_0_0	HVR3_0_0
GCF_002741355.1	WP_000074229.1	HVR1_0_0	HVR2_0_0	HVR3_0_0
GCF_002741435.1	WP_001612577.1	HVR1_0_0	HVR2_0_1	HVR3_0_0
GCF_002741455.1	WP_000074237.1	HVR1_0_0	HVR2_0_0	HVR3_0_0
GCF_002741475.1	WP_000074237.1	HVR1_0_0	HVR2_0_0	HVR3_0_0
GCF_002741495.1	WP_001612577.1	HVR1_0_0	HVR2_0_1	HVR3_0_0
GCF_002741515.1	WP_000074234.1	HVR1_0_0	HVR2_0_0	HVR3_0_0
GCF_002741535.1	WP_001612577.1	HVR1_0_0	HVR2_0_1	HVR3_0_0
GCF_002741555.1	WP_001612577.1	HVR1_0_0	HVR2_0_1	HVR3_0_0
GCF_002741575.1	WP_000074234.1	HVR1_0_0	HVR2_0_0	HVR3_0_0
GCF_002741595.1	WP_000074237.1	HVR1_0_0	HVR2_0_0	HVR3_0_0
GCF_002761835.1	WP_000074234.1	HVR1_0_0	HVR2_0_0	HVR3_0_0
GCF_002763515.2	WP_000074219.1	HVR1_0_3	HVR2_0_2	HVR3_0_0
GCF_002763995.1	WP_000074221.1	HVR1_0_3	HVR2_0_2	HVR3_0_0
GCF_002764015.1	WP_000074221.1	HVR1_0_3	HVR2_0_2	HVR3_0_0
GCF_002786655.1	WP_000074234.1	HVR1_0_0	HVR2_0_0	HVR3_0_0
GCF_002787215.1	WP_000074187.1	HVR1_0_0	HVR2_0_0	HVR3_0_0
GCF_002787315.1	WP_000074234.1	HVR1_0_0	HVR2_0_0	HVR3_0_0
GCF_002787545.1	WP_000074234.1	HVR1_0_0	HVR2_0_0	HVR3_0_0
GCF_002787645.1	WP_000074246.1	HVR1_0_3	HVR2_0_1	HVR3_0_1
GCF_002787935.1	WP_000074245.1	HVR1_0_0	HVR2_0_0	HVR3_0_0
GCF_002788115.1	WP_100190791.1	HVR1_0_0	HVR2_0_0	HVR3_0_2
GCF_002788295.1	WP_000074234.1	HVR1_0_0	HVR2_0_0	HVR3_0_0
GCF_002796445.1	WP_000074237.1	HVR1_0_0	HVR2_0_0	HVR3_0_0
GCF_002796585.1	WP_000074211.1	HVR1_0_3	HVR2_0_1	HVR3_0_0
GCF_002803805.1	WP_000074234.1	HVR1_0_0	HVR2_0_0	HVR3_0_0
GCF_002803905.1	WP_000074237.1	HVR1_0_0	HVR2_0_0	HVR3_0_0
GCF_002811555.3	WP_000074237.1	HVR1_0_0	HVR2_0_0	HVR3_0_0
GCF_002812545.1	WP_072643494.1	HVR1_0_0	HVR2_0_0	HVR3_0_0
GCF_002843685.1	WP_000074234.1	HVR1_0_0	HVR2_0_0	HVR3_0_0
GCF_002844165.1	WP_000074254.1	HVR1_0_0	HVR2_0_0	HVR3_0_0
GCF_002844685.1	WP_000074207.1	HVR1_0_3	HVR2_0_1	HVR3_0_0
GCF_002846135.1	WP_000074207.1	HVR1_0_3	HVR2_0_1	HVR3_0_0
GCF_002848225.1	WP_000074234.1	HVR1_0_0	HVR2_0_0	HVR3_0_0
GCF_002850675.4	WP_000074234.1	HVR1_0_0	HVR2_0_0	HVR3_0_0
GCF_002853655.1	WP_000475512.1	HVR1_0_9	HVR2_1_0	HVR3_0_3
GCF_002853715.1	WP_000074193.1	HVR1_0_0	HVR2_0_4	HVR3_0_0
GCF_002853805.1	WP_000074237.1	HVR1_0_0	HVR2_0_0	HVR3_0_0
GCF_002853965.1	WP_000074237.1	HVR1_0_0	HVR2_0_0	HVR3_0_0
GCF_002854065.1	WP_032280453.1	HVR1_0_1	HVR2_0_0	HVR3_0_0
GCF_002855325.1	WP_000074234.1	HVR1_0_0	HVR2_0_0	HVR3_0_0
GCF_002855415.1	WP_038988996.1	HVR1_0_9	HVR2_1_1	HVR3_0_3
GCF_002859105.1	WP_000074219.1	HVR1_0_3	HVR2_0_2	HVR3_0_0
GCF_002860085.1	WP_000074237.1	HVR1_0_0	HVR2_0_0	HVR3_0_0
GCF_002860105.1	WP_000074234.1	HVR1_0_0	HVR2_0_0	HVR3_0_0
GCF_002863665.1	WP_062881622.1	HVR1_0_0	HVR2_0_0	HVR3_0_0
GCF_002863685.1	WP_062881622.1	HVR1_0_0	HVR2_0_0	HVR3_0_0
GCF_002863845.1	WP_000074210.1	HVR1_0_3	HVR2_0_1	HVR3_0_0
GCF_002863885.1	WP_062881622.1	HVR1_0_0	HVR2_0_0	HVR3_0_0
GCF_002870165.1	WP_000074234.1	HVR1_0_0	HVR2_0_0	HVR3_0_0
GCF_002879975.1	WP_000074244.1	HVR1_0_0	HVR2_0_0	HVR3_0_0
GCF_002887715.1	WP_000074219.1	HVR1_0_3	HVR2_0_2	HVR3_0_0
GCF_002893905.2	WP_000074237.1	HVR1_0_0	HVR2_0_0	HVR3_0_0
GCF_002899475.1	WP_000074237.1	HVR1_0_0	HVR2_0_0	HVR3_0_0
GCF_002899495.1	WP_000074234.1	HVR1_0_0	HVR2_0_0	HVR3_0_0
GCF_002899515.1	WP_000074234.1	HVR1_0_0	HVR2_0_0	HVR3_0_0
GCF_002899535.1	WP_000074234.1	HVR1_0_0	HVR2_0_0	HVR3_0_0
GCF_002900305.1	WP_000074219.1	HVR1_0_3	HVR2_0_2	HVR3_0_0
GCF_002903105.1	WP_000074254.1	HVR1_0_0	HVR2_0_0	HVR3_0_0
GCF_002903125.1	WP_000074234.1	HVR1_0_0	HVR2_0_0	HVR3_0_0
GCF_002925525.1	WP_000074187.1	HVR1_0_0	HVR2_0_0	HVR3_0_0
GCF_002934025.1	WP_000074234.1	HVR1_0_0	HVR2_0_0	HVR3_0_0
GCF_002934895.1	WP_000074254.1	HVR1_0_0	HVR2_0_0	HVR3_0_0
GCF_002944935.1	WP_022296472.1	HVR1_0_3	HVR2_0_1	HVR3_0_0
GCF_002945135.3	WP_000074234.1	HVR1_0_0	HVR2_0_0	HVR3_0_0
GCF_002946715.1	WP_001550775.1	HVR1_0_0	HVR2_0_1	HVR3_0_0
GCF_002948655.1	WP_094030389.1	HVR1_0_3	HVR2_0_1	HVR3_0_0
GCF_002951655.1	WP_000074193.1	HVR1_0_0	HVR2_0_4	HVR3_0_0
GCF_002951675.1	WP_000074219.1	HVR1_0_3	HVR2_0_2	HVR3_0_0
GCF_002951695.1	WP_000074234.1	HVR1_0_0	HVR2_0_0	HVR3_0_0
GCF_002951715.1	WP_000074237.1	HVR1_0_0	HVR2_0_0	HVR3_0_0
GCF_002951735.1	WP_148119684.1	HVR1_0_0	HVR2_0_0	HVR3_0_0
GCF_002951755.1	WP_148124204.1	HVR1_0_0	HVR2_0_0	HVR3_0_0
GCF_002951775.1	WP_000074234.1	HVR1_0_0	HVR2_0_0	HVR3_0_0
GCF_002951795.1	WP_000074237.1	HVR1_0_0	HVR2_0_0	HVR3_0_0
GCF_002951855.1	WP_104934117.1	HVR1_0_3	HVR2_0_1	HVR3_0_0
GCF_002952095.1	WP_033815137.1	HVR1_0_0	HVR2_0_1	HVR3_0_0
GCF_002952695.1	WP_000074237.1	HVR1_0_0	HVR2_0_0	HVR3_0_0
GCF_002952855.1	WP_000074234.1	HVR1_0_0	HVR2_0_0	HVR3_0_0
GCF_002952875.1	WP_000074234.1	HVR1_0_0	HVR2_0_0	HVR3_0_0
GCF_002952895.1	WP_000074234.1	HVR1_0_0	HVR2_0_0	HVR3_0_0
GCF_002952915.1	WP_000074234.1	HVR1_0_0	HVR2_0_0	HVR3_0_0
GCF_002952935.1	WP_000074234.1	HVR1_0_0	HVR2_0_0	HVR3_0_0
GCF_002952955.1	WP_000074234.1	HVR1_0_0	HVR2_0_0	HVR3_0_0
GCF_002952995.1	WP_000074234.1	HVR1_0_0	HVR2_0_0	HVR3_0_0
GCF_002953015.1	WP_000074234.1	HVR1_0_0	HVR2_0_0	HVR3_0_0
GCF_002953035.1	WP_000074234.1	HVR1_0_0	HVR2_0_0	HVR3_0_0
GCF_002953055.1	WP_000074234.1	HVR1_0_0	HVR2_0_0	HVR3_0_0
GCF_002953075.1	WP_000074234.1	HVR1_0_0	HVR2_0_0	HVR3_0_0
GCF_002953095.1	WP_000074234.1	HVR1_0_0	HVR2_0_0	HVR3_0_0
GCF_002953435.1	WP_000074206.1	HVR1_0_3	HVR2_0_1	HVR3_0_0
GCF_002953455.1	WP_000074237.1	HVR1_0_0	HVR2_0_0	HVR3_0_0
GCF_002953755.1	WP_000074234.1	HVR1_0_0	HVR2_0_0	HVR3_0_0
GCF_002953775.1	WP_000074234.1	HVR1_0_0	HVR2_0_0	HVR3_0_0
GCF_002953795.1	WP_000074234.1	HVR1_0_0	HVR2_0_0	HVR3_0_0
GCF_002953815.1	WP_000074234.1	HVR1_0_0	HVR2_0_0	HVR3_0_0
GCF_002953835.1	WP_000074234.1	HVR1_0_0	HVR2_0_0	HVR3_0_0
GCF_002953855.1	WP_000074234.1	HVR1_0_0	HVR2_0_0	HVR3_0_0
GCF_002953875.1	WP_000074234.1	HVR1_0_0	HVR2_0_0	HVR3_0_0
GCF_002953895.1	WP_000074234.1	HVR1_0_0	HVR2_0_0	HVR3_0_0
GCF_002966755.1	WP_022645329.1	HVR1_0_3	HVR2_0_0	HVR3_0_0
GCF_002967855.2	WP_000074234.1	HVR1_0_0	HVR2_0_0	HVR3_0_0
GCF_002967875.2	WP_000074187.1	HVR1_0_0	HVR2_0_0	HVR3_0_0
GCF_002967885.2	WP_000074234.1	HVR1_0_0	HVR2_0_0	HVR3_0_0
GCF_002967935.2	WP_000074234.1	HVR1_0_0	HVR2_0_0	HVR3_0_0
GCF_002967955.2	WP_000074234.1	HVR1_0_0	HVR2_0_0	HVR3_0_0
GCF_002967975.2	WP_000074234.1	HVR1_0_0	HVR2_0_0	HVR3_0_0
GCF_002968715.1	WP_096252209.1	HVR1_0_0	HVR2_0_0	HVR3_0_0
GCF_002968735.1	WP_000074187.1	HVR1_0_0	HVR2_0_0	HVR3_0_0
GCF_002968935.1	WP_000074237.1	HVR1_0_0	HVR2_0_0	HVR3_0_0
GCF_002983645.1	WP_000074237.1	HVR1_0_0	HVR2_0_0	HVR3_0_0
GCF_002993265.1	WP_000074253.1	HVR1_0_0	HVR2_0_0	HVR3_0_0
GCF_002996665.1	WP_000074237.1	HVR1_0_0	HVR2_0_0	HVR3_0_0
GCF_002996945.1	WP_000074221.1	HVR1_0_3	HVR2_0_2	HVR3_0_0
GCF_002999075.1	WP_000074237.1	HVR1_0_0	HVR2_0_0	HVR3_0_0
GCF_003013205.1	WP_000074234.1	HVR1_0_0	HVR2_0_0	HVR3_0_0
GCF_003017375.1	WP_000074237.1	HVR1_0_0	HVR2_0_0	HVR3_0_0
GCF_003017455.1	WP_000074251.1	HVR1_0_0	HVR2_0_0	HVR3_0_0
GCF_003017555.1	WP_000074251.1	HVR1_0_0	HVR2_0_0	HVR3_0_0
GCF_003017615.1	WP_000074237.1	HVR1_0_0	HVR2_0_0	HVR3_0_0
GCF_003017765.1	WP_000074237.1	HVR1_0_0	HVR2_0_0	HVR3_0_0
GCF_003017805.1	WP_000074255.1	HVR1_0_0	HVR2_0_0	HVR3_0_0
GCF_003017915.1	WP_000074256.1	HVR1_0_2	HVR2_0_0	HVR3_0_0
GCF_003017935.1	WP_000074234.1	HVR1_0_0	HVR2_0_0	HVR3_0_0
GCF_003017975.1	WP_000074251.1	HVR1_0_0	HVR2_0_0	HVR3_0_0
GCF_003017995.1	WP_000074237.1	HVR1_0_0	HVR2_0_0	HVR3_0_0
GCF_003018035.1	WP_000074256.1	HVR1_0_2	HVR2_0_0	HVR3_0_0
GCF_003018055.1	WP_000074256.1	HVR1_0_2	HVR2_0_0	HVR3_0_0
GCF_003018075.1	WP_000074255.1	HVR1_0_0	HVR2_0_0	HVR3_0_0
GCF_003018095.1	WP_000074193.1	HVR1_0_0	HVR2_0_4	HVR3_0_0
GCF_003018115.1	WP_001612577.1	HVR1_0_0	HVR2_0_1	HVR3_0_0
GCF_003018135.1	WP_000074256.1	HVR1_0_2	HVR2_0_0	HVR3_0_0
GCF_003018155.1	WP_032314567.1	HVR1_0_0	HVR2_0_0	HVR3_0_0
GCF_003018195.1	WP_000074237.1	HVR1_0_0	HVR2_0_0	HVR3_0_0
GCF_003018215.1	WP_000074229.1	HVR1_0_0	HVR2_0_0	HVR3_0_0
GCF_003018235.1	WP_106906188.1	HVR1_0_0	HVR2_0_1	HVR3_0_0
GCF_003018255.1	WP_001561597.1	HVR1_0_0	HVR2_0_6	HVR3_0_0
GCF_003018275.1	WP_000074229.1	HVR1_0_0	HVR2_0_0	HVR3_0_0
GCF_003018315.1	WP_000074256.1	HVR1_0_2	HVR2_0_0	HVR3_0_0
GCF_003018335.1	WP_106907563.1	HVR1_0_0	HVR2_0_1	HVR3_0_0
GCF_003018355.1	WP_000074237.1	HVR1_0_0	HVR2_0_0	HVR3_0_0
GCF_003018395.1	WP_062881622.1	HVR1_0_0	HVR2_0_0	HVR3_0_0
GCF_003018455.1	WP_000074256.1	HVR1_0_2	HVR2_0_0	HVR3_0_0
GCF_003018475.1	WP_001357855.1	HVR1_0_3	HVR2_0_1	HVR3_0_0
GCF_003018495.1	WP_000074251.1	HVR1_0_0	HVR2_0_0	HVR3_0_0
GCF_003018535.1	WP_000074251.1	HVR1_0_0	HVR2_0_0	HVR3_0_0
GCF_003018555.1	WP_000074256.1	HVR1_0_2	HVR2_0_0	HVR3_0_0
GCF_003018575.1	WP_000074256.1	HVR1_0_2	HVR2_0_0	HVR3_0_0
GCF_003018655.1	WP_000074254.1	HVR1_0_0	HVR2_0_0	HVR3_0_0
GCF_003018695.1	WP_000074254.1	HVR1_0_0	HVR2_0_0	HVR3_0_0
GCF_003018715.1	WP_000074256.1	HVR1_0_2	HVR2_0_0	HVR3_0_0
GCF_003018755.1	WP_000074237.1	HVR1_0_0	HVR2_0_0	HVR3_0_0
GCF_003018775.1	WP_000074254.1	HVR1_0_0	HVR2_0_0	HVR3_0_0
GCF_003018795.1	WP_000074256.1	HVR1_0_2	HVR2_0_0	HVR3_0_0
GCF_003018815.1	WP_000475506.1	HVR1_0_10	HVR2_1_2	HVR3_0_3
GCF_003018855.1	WP_097447633.1	HVR1_0_0	HVR2_0_0	HVR3_0_0
GCF_003018875.1	WP_000074251.1	HVR1_0_0	HVR2_0_0	HVR3_0_0
GCF_003018895.1	WP_000074256.1	HVR1_0_2	HVR2_0_0	HVR3_0_0
GCF_003018915.1	WP_000074237.1	HVR1_0_0	HVR2_0_0	HVR3_0_0
GCF_003018935.1	WP_000074254.1	HVR1_0_0	HVR2_0_0	HVR3_0_0
GCF_003018995.1	WP_000074226.1	HVR1_0_0	HVR2_0_1	HVR3_0_0
GCF_003019055.1	WP_000074254.1	HVR1_0_0	HVR2_0_0	HVR3_0_0
GCF_003019075.1	WP_000074255.1	HVR1_0_0	HVR2_0_0	HVR3_0_0
GCF_003019095.1	WP_000074210.1	HVR1_0_3	HVR2_0_1	HVR3_0_0
GCF_003019115.1	WP_000074237.1	HVR1_0_0	HVR2_0_0	HVR3_0_0
GCF_003019155.1	WP_000074254.1	HVR1_0_0	HVR2_0_0	HVR3_0_0
GCF_003019175.1	WP_000074256.1	HVR1_0_2	HVR2_0_0	HVR3_0_0
GCF_003019215.1	WP_000074251.1	HVR1_0_0	HVR2_0_0	HVR3_0_0
GCF_003020885.1	WP_000074207.1	HVR1_0_3	HVR2_0_1	HVR3_0_0
GCF_003030025.1	WP_000074234.1	HVR1_0_0	HVR2_0_0	HVR3_0_0
GCF_003030245.1	WP_000074187.1	HVR1_0_0	HVR2_0_0	HVR3_0_0
GCF_003030365.1	WP_000074234.1	HVR1_0_0	HVR2_0_0	HVR3_0_0
GCF_003031225.1	WP_000074234.1	HVR1_0_0	HVR2_0_0	HVR3_0_0
GCF_003031735.1	WP_000074245.1	HVR1_0_0	HVR2_0_0	HVR3_0_0
GCF_003031775.1	WP_000074234.1	HVR1_0_0	HVR2_0_0	HVR3_0_0
GCF_003031795.1	WP_000074187.1	HVR1_0_0	HVR2_0_0	HVR3_0_0
GCF_003031815.1	WP_000074237.1	HVR1_0_0	HVR2_0_0	HVR3_0_0
GCF_003033905.1	WP_000074234.1	HVR1_0_0	HVR2_0_0	HVR3_0_0
GCF_003043915.1	WP_001357855.1	HVR1_0_3	HVR2_0_1	HVR3_0_0
GCF_003051985.2	WP_000074234.1	HVR1_0_0	HVR2_0_0	HVR3_0_0
GCF_003052645.1	WP_000074234.1	HVR1_0_0	HVR2_0_0	HVR3_0_0
GCF_003052665.1	WP_000074234.1	HVR1_0_0	HVR2_0_0	HVR3_0_0
GCF_003073815.1	WP_000074237.1	HVR1_0_0	HVR2_0_0	HVR3_0_0
GCF_003073835.1	WP_000074234.1	HVR1_0_0	HVR2_0_0	HVR3_0_0
GCF_003073875.1	WP_000074237.1	HVR1_0_0	HVR2_0_0	HVR3_0_0
GCF_003073955.1	WP_000074237.1	HVR1_0_0	HVR2_0_0	HVR3_0_0
GCF_003076395.1	WP_000074207.1	HVR1_0_3	HVR2_0_1	HVR3_0_0
GCF_003095635.1	WP_000074193.1	HVR1_0_0	HVR2_0_4	HVR3_0_0
GCF_003111785.1	WP_000074234.1	HVR1_0_0	HVR2_0_0	HVR3_0_0
GCF_003112145.1	WP_000074254.1	HVR1_0_0	HVR2_0_0	HVR3_0_0
GCF_003112165.1	WP_000074256.1	HVR1_0_2	HVR2_0_0	HVR3_0_0
GCF_003112185.1	WP_000074256.1	HVR1_0_2	HVR2_0_0	HVR3_0_0
GCF_003112205.1	WP_000074237.1	HVR1_0_0	HVR2_0_0	HVR3_0_0
GCF_003112225.1	WP_000074256.1	HVR1_0_2	HVR2_0_0	HVR3_0_0
GCF_003112245.1	WP_000074251.1	HVR1_0_0	HVR2_0_0	HVR3_0_0
GCF_003122105.1	WP_000074237.1	HVR1_0_0	HVR2_0_0	HVR3_0_0
GCF_003172465.2	WP_000074234.1	HVR1_0_0	HVR2_0_0	HVR3_0_0
GCF_003176855.1	WP_000074237.1	HVR1_0_0	HVR2_0_0	HVR3_0_0
GCF_003180975.1	WP_000074234.1	HVR1_0_0	HVR2_0_0	HVR3_0_0
GCF_003180995.1	WP_000074187.1	HVR1_0_0	HVR2_0_0	HVR3_0_0
GCF_003181035.1	WP_000074214.1	HVR1_0_3	HVR2_0_1	HVR3_0_0
GCF_003194345.1	WP_000074221.1	HVR1_0_3	HVR2_0_2	HVR3_0_0
GCF_003203755.1	WP_000074251.1	HVR1_0_0	HVR2_0_0	HVR3_0_0
GCF_003204155.1	WP_000074234.1	HVR1_0_0	HVR2_0_0	HVR3_0_0
GCF_003204955.1	WP_000074246.1	HVR1_0_3	HVR2_0_1	HVR3_0_1
GCF_003231115.1	WP_000074234.1	HVR1_0_0	HVR2_0_0	HVR3_0_0
GCF_003254065.1	WP_000074234.1	HVR1_0_0	HVR2_0_0	HVR3_0_0
GCF_003268695.1	WP_000074237.1	HVR1_0_0	HVR2_0_0	HVR3_0_0
GCF_003287245.1	WP_000074253.1	HVR1_0_0	HVR2_0_0	HVR3_0_0
GCF_003288275.1	WP_000074251.1	HVR1_0_0	HVR2_0_0	HVR3_0_0
GCF_003288295.1	WP_000074251.1	HVR1_0_0	HVR2_0_0	HVR3_0_0
GCF_003288415.1	WP_000074237.1	HVR1_0_0	HVR2_0_0	HVR3_0_0
GCF_003288455.1	WP_000074221.1	HVR1_0_3	HVR2_0_2	HVR3_0_0
GCF_003290205.1	WP_000074234.1	HVR1_0_0	HVR2_0_0	HVR3_0_0
GCF_003308955.1	WP_000074204.1	HVR1_0_1	HVR2_0_1	HVR3_0_0
GCF_003308975.1	WP_000074191.1	HVR1_0_0	HVR2_0_1	HVR3_0_0
GCF_003325975.1	WP_000074245.1	HVR1_0_0	HVR2_0_0	HVR3_0_0
GCF_003336405.1	WP_000074237.1	HVR1_0_0	HVR2_0_0	HVR3_0_0
GCF_003342715.1	WP_000074237.1	HVR1_0_0	HVR2_0_0	HVR3_0_0
GCF_003344465.1	WP_001538422.1	HVR1_0_3	HVR2_0_2	HVR3_0_0
GCF_003346835.1	WP_021531108.1	HVR1_0_3	HVR2_0_2	HVR3_0_0
GCF_003351385.1	WP_000074237.1	HVR1_0_0	HVR2_0_0	HVR3_0_0
GCF_003351485.1	WP_000074211.1	HVR1_0_3	HVR2_0_1	HVR3_0_0
GCF_003352425.1	WP_000074244.1	HVR1_0_0	HVR2_0_0	HVR3_0_0
GCF_003355175.1	WP_000074237.1	HVR1_0_0	HVR2_0_0	HVR3_0_0
GCF_003367885.1	WP_000074234.1	HVR1_0_0	HVR2_0_0	HVR3_0_0
GCF_003399775.2	WP_000074237.1	HVR1_0_0	HVR2_0_0	HVR3_0_0
GCF_003399795.2	WP_001550775.1	HVR1_0_0	HVR2_0_1	HVR3_0_0
GCF_003399845.2	WP_000074234.1	HVR1_0_0	HVR2_0_0	HVR3_0_0
GCF_003399885.2	WP_001550775.1	HVR1_0_0	HVR2_0_1	HVR3_0_0
GCF_003399895.2	WP_000074234.1	HVR1_0_0	HVR2_0_0	HVR3_0_0
GCF_003399945.2	WP_000074234.1	HVR1_0_0	HVR2_0_0	HVR3_0_0
GCF_003400045.2	WP_022645329.1	HVR1_0_3	HVR2_0_0	HVR3_0_0
GCF_003402955.1	WP_000475512.1	HVR1_0_9	HVR2_1_0	HVR3_0_3
GCF_003410275.1	WP_116836721.1	HVR1_0_0	HVR2_0_1	HVR3_0_0
GCF_003413625.1	WP_000074237.1	HVR1_0_0	HVR2_0_0	HVR3_0_0
GCF_003433275.1	WP_000074237.1	HVR1_0_0	HVR2_0_0	HVR3_0_0
GCF_003443795.1	WP_000074234.1	HVR1_0_0	HVR2_0_0	HVR3_0_0
GCF_003443815.1	WP_000074234.1	HVR1_0_0	HVR2_0_0	HVR3_0_0
GCF_003491165.1	WP_000074237.1	HVR1_0_0	HVR2_0_0	HVR3_0_0
GCF_003546975.1	WP_000074211.1	HVR1_0_3	HVR2_0_1	HVR3_0_0
GCF_003570765.1	WP_000074237.1	HVR1_0_0	HVR2_0_0	HVR3_0_0
GCF_003571665.1	WP_000074221.1	HVR1_0_3	HVR2_0_2	HVR3_0_0
GCF_003571685.1	WP_000074212.1	HVR1_0_3	HVR2_0_1	HVR3_0_1
GCF_003571765.1	WP_000074234.1	HVR1_0_0	HVR2_0_0	HVR3_0_0
GCF_003571785.1	WP_000074187.1	HVR1_0_0	HVR2_0_0	HVR3_0_0
GCF_003571825.1	WP_000074221.1	HVR1_0_3	HVR2_0_2	HVR3_0_0
GCF_003586045.1	WP_000074237.1	HVR1_0_0	HVR2_0_0	HVR3_0_0
GCF_003586065.1	WP_000074226.1	HVR1_0_0	HVR2_0_1	HVR3_0_0
GCF_003591595.1	WP_000074231.1	HVR1_0_0	HVR2_0_0	HVR3_0_0
GCF_003627195.1	WP_000074234.1	HVR1_0_0	HVR2_0_0	HVR3_0_0
GCF_003627855.1	WP_000074191.1	HVR1_0_0	HVR2_0_1	HVR3_0_0
GCF_003667385.1	WP_000074231.1	HVR1_0_0	HVR2_0_0	HVR3_0_0
GCF_003667405.1	WP_000074237.1	HVR1_0_0	HVR2_0_0	HVR3_0_0
GCF_003667425.1	WP_000074234.1	HVR1_0_0	HVR2_0_0	HVR3_0_0
GCF_003691425.1	WP_000074234.1	HVR1_0_0	HVR2_0_0	HVR3_0_0
GCF_003697165.2	WP_000074207.1	HVR1_0_3	HVR2_0_1	HVR3_0_0
GCF_003703795.1	WP_000074244.1	HVR1_0_0	HVR2_0_0	HVR3_0_0
GCF_003711005.1	WP_000074234.1	HVR1_0_0	HVR2_0_0	HVR3_0_0
GCF_003711045.1	WP_000074237.1	HVR1_0_0	HVR2_0_0	HVR3_0_0
GCF_003717595.1	WP_000074234.1	HVR1_0_0	HVR2_0_0	HVR3_0_0
GCF_003722195.1	WP_123178174.1	HVR1_0_1	HVR2_0_1	HVR3_0_0
GCF_003790525.1	WP_000074222.1	HVR1_0_3	HVR2_0_0	HVR3_0_0
GCF_003812625.1	WP_042018782.1	HVR1_0_3	HVR2_0_2	HVR3_0_0
GCF_003812945.1	WP_022645329.1	HVR1_0_3	HVR2_0_0	HVR3_0_0
GCF_003813145.1	WP_000074187.1	HVR1_0_0	HVR2_0_0	HVR3_0_0
GCF_003856575.1	WP_000074234.1	HVR1_0_0	HVR2_0_0	HVR3_0_0
GCF_003856615.1	WP_000074221.1	HVR1_0_3	HVR2_0_2	HVR3_0_0
GCF_003856635.1	WP_000074221.1	HVR1_0_3	HVR2_0_2	HVR3_0_0
GCF_003856655.1	WP_000074221.1	HVR1_0_3	HVR2_0_2	HVR3_0_0
GCF_003856675.1	WP_000074187.1	HVR1_0_0	HVR2_0_0	HVR3_0_0
GCF_003856695.1	WP_000074221.1	HVR1_0_3	HVR2_0_2	HVR3_0_0
GCF_003856995.1	WP_000074221.1	HVR1_0_3	HVR2_0_2	HVR3_0_0
GCF_003925895.1	WP_000074234.1	HVR1_0_0	HVR2_0_0	HVR3_0_0
GCF_003956165.1	WP_000074229.1	HVR1_0_0	HVR2_0_0	HVR3_0_0
GCF_003956185.1	WP_000074223.1	HVR1_0_0	HVR2_0_0	HVR3_0_0
GCF_003956205.1	WP_000074223.1	HVR1_0_0	HVR2_0_0	HVR3_0_0
GCF_003956225.1	WP_000074234.1	HVR1_0_0	HVR2_0_0	HVR3_0_0
GCF_003956245.1	WP_129547004.1	HVR1_0_0	HVR2_0_0	HVR3_0_0
GCF_003956265.1	WP_000074234.1	HVR1_0_0	HVR2_0_0	HVR3_0_0
GCF_003956285.1	WP_000074237.1	HVR1_0_0	HVR2_0_0	HVR3_0_0
GCF_003956305.1	WP_000074244.1	HVR1_0_0	HVR2_0_0	HVR3_0_0
GCF_003956325.1	WP_000074223.1	HVR1_0_0	HVR2_0_0	HVR3_0_0
GCF_003956365.1	WP_000074223.1	HVR1_0_0	HVR2_0_0	HVR3_0_0
GCF_003956385.1	WP_000074237.1	HVR1_0_0	HVR2_0_0	HVR3_0_0
GCF_003956405.1	WP_000074237.1	HVR1_0_0	HVR2_0_0	HVR3_0_0
GCF_003956425.1	WP_000074237.1	HVR1_0_0	HVR2_0_0	HVR3_0_0
GCF_003956445.1	WP_000074237.1	HVR1_0_0	HVR2_0_0	HVR3_0_0
GCF_003956465.1	WP_000074237.1	HVR1_0_0	HVR2_0_0	HVR3_0_0
GCF_003956485.1	WP_000074223.1	HVR1_0_0	HVR2_0_0	HVR3_0_0
GCF_003966425.1	WP_000074251.1	HVR1_0_0	HVR2_0_0	HVR3_0_0
GCF_003966445.1	WP_000074251.1	HVR1_0_0	HVR2_0_0	HVR3_0_0
GCF_003966465.1	WP_000074256.1	HVR1_0_2	HVR2_0_0	HVR3_0_0
GCF_003966775.1	WP_000074221.1	HVR1_0_3	HVR2_0_2	HVR3_0_0
GCF_003966795.1	WP_000074204.1	HVR1_0_1	HVR2_0_1	HVR3_0_0
GCF_003971215.1	WP_000074234.1	HVR1_0_0	HVR2_0_0	HVR3_0_0
[truncated: 2,385 more rows]

## Sheet: FadL
1. Summary of the HVRs, HVR sequence types and subtypes in NCBI 3104 E. coli strains with full genome sequenced (newly identified HVR sequence types were highlighted in red)
[truncated: 3,279 more rows]

[truncated: 16 more sheets: FhuA, FimD, FlgE, FlgF2, FliF, LamB, OmpA, OmpC, OmpF, OmpG, OmpL, OmpN, OmpW, TamB, YfaL, YncD]
