# Supplementary material for: Genome-wide investigation of outer membrane protein families under mosaic evolution in Escherichia coli
Source: Appl Environ Microbiol. 2025 May 30;91(6):e00557-25. doi: 10.1128/aem.00557-25 (PMC12175518; doi:10.1128/aem.00557-25)
Supplement: Data Set S4 — Information of E. coli strains with full genome sequences downloaded from the NCBI Genome database. [file aem.00557-25-s0004.xlsx]

## Sheet: Sheet1
Dataset_S4.Information of E. coli strains with full genome sequences downloaded from the NCBI Genome database
Organism Scientific Name	Organism Common Name	Organism Qualifier	Taxonomy id	Assembly Name	Assembly Accession	Source	Annotation	Level	Contig N50	Size	Submission Date	Gene Count	BioProject	BioSample
Escherichia coli str. K-12 substr. MG1655		strain: K-12 substr. MG1655	511145	ASM584v2	GCF_000005845.2	RefSeq	Annotation submitted by NCBI RefSeq	Complete Genome	4641652	4641652	2013-09-26	4639	PRJNA225	SAMN02604091
Escherichia coli CFT073		strain: CFT073	199310	ASM744v1	GCF_000007445.1	RefSeq	NCBI Prokaryotic Genome Annotation Pipeline (PGAP)	Complete Genome	5231428	5231428	2002-12-06	5077	PRJNA313	SAMN02604094
Escherichia coli O157:H7 str. Sakai		strain: Sakai substr. RIMD 0509952	386585	ASM886v2	GCF_000008865.2	RefSeq	Annotation submitted by NCBI RefSeq	Complete Genome	5498578	5594605	2018-06-08	5417	PRJNA226	SAMN01911278
Escherichia coli BL21(DE3)		strain: BL21(DE3)	469008	ASM956v1	GCF_000009565.1	RefSeq	NCBI Prokaryotic Genome Annotation Pipeline (PGAP)	Complete Genome	4558947	4558947	2010-12-09	4443	PRJEA28965	SAMEA2272558
Escherichia coli str. K-12 substr. W3110		strain: K-12 substr. W3110	316407	ASM1024v1	GCF_000010245.2	RefSeq	NCBI Prokaryotic Genome Annotation Pipeline (PGAP)	Complete Genome	4646332	4646332	2006-01-23	4534	PRJNA16351	SAMD00061081
Escherichia coli SE11		strain: SE11	409438	ASM1038v1	GCF_000010385.1	RefSeq	NCBI Prokaryotic Genome Annotation Pipeline (PGAP)	Complete Genome	4887515	5155626	2008-10-22	5096	PRJNA18057	SAMD00061087
Escherichia coli SE15		strain: SE15	431946	ASM1048v1	GCF_000010485.1	RefSeq	NCBI Prokaryotic Genome Annotation Pipeline (PGAP)	Complete Genome	4717338	4839683	2009-12-14	4669	PRJDA19053	SAMD00060923
Escherichia coli O103:H2 str. 12009		strain: 12009	585395	ASM1074v1	GCF_000010745.1	RefSeq	NCBI Prokaryotic Genome Annotation Pipeline (PGAP)	Complete Genome	5449314	5524860	2009-09-10	5552	PRJDA32511	SAMD00060956
Escherichia coli O111:H- str. 11128		strain: 11128	585396	ASM1076v1	GCF_000010765.1	RefSeq	NCBI Prokaryotic Genome Annotation Pipeline (PGAP)	Complete Genome	5371077	5766081	2009-09-10	5881	PRJDA32513	SAMD00060957
Escherichia coli UTI89		strain: UTI89	364106	ASM1326v1	GCF_000013265.1	RefSeq	NCBI Prokaryotic Genome Annotation Pipeline (PGAP)	Complete Genome	5065741	5179971	2006-04-05	5047	PRJNA16259	SAMN00000110
Escherichia coli 536		strain: 536	362663	ASM1330v1	GCF_000013305.1	RefSeq	NCBI Prokaryotic Genome Annotation Pipeline (PGAP)	Complete Genome	4938920	4938920	2006-07-13	4709	PRJNA16235	SAMN02604181
Escherichia coli APEC O1		strain: APEC O1	405955	ASM1484v1	GCF_000014845.1	RefSeq	NCBI Prokaryotic Genome Annotation Pipeline (PGAP)	Complete Genome	5082025	5497653	2006-10-04	5452	PRJNA16718	SAMN02603424
Escherichia coli O139:H28 str. E24377A		strain: E24377A	331111	ASM1774v1	GCF_000017745.1	RefSeq	NCBI Prokaryotic Genome Annotation Pipeline (PGAP)	Complete Genome	4979619	5249288	2007-09-11	5171	PRJNA13960	SAMN02604038
Escherichia coli HS		strain: HS	331112	ASM1776v1	GCF_000017765.1	RefSeq	NCBI Prokaryotic Genome Annotation Pipeline (PGAP)	Complete Genome	4643538	4643538	2007-09-10	4497	PRJNA13959	SAMN02604037
Escherichia coli B str. REL606		strain: REL606	413997	ASM1798v1	GCF_000017985.1	RefSeq	NCBI Prokaryotic Genome Annotation Pipeline (PGAP)	Complete Genome	4629812	4629812	2009-07-15	4498	PRJNA18281	SAMN02603421
Escherichia coli ATCC 8739		strain: ATCC 8739	481805	ASM1938v1	GCF_000019385.1	RefSeq	NCBI Prokaryotic Genome Annotation Pipeline (PGAP)	Complete Genome	4746218	4746218	2008-03-11	4575	PRJNA18083	SAMN02598405
Escherichia coli str. K-12 substr. DH10B		strain: K-12 substr. DH10B	316385	ASM1942v1	GCF_000019425.1	RefSeq	NCBI Prokaryotic Genome Annotation Pipeline (PGAP)	Complete Genome	4686137	4686137	2008-03-14	4591	PRJNA20079	SAMN02604262
Escherichia coli SMS-3-5		strain: SMS-3-5	439855	ASM1964v1	GCF_000019645.1	RefSeq	NCBI Prokaryotic Genome Annotation Pipeline (PGAP)	Complete Genome	5068389	5215377	2008-03-20	5034	PRJNA19469	SAMN02604066
Escherichia coli O157:H7 str. EC4115		strain: EC4115	444450	ASM2112v1	GCF_000021125.1	RefSeq	NCBI Prokaryotic Genome Annotation Pipeline (PGAP)	Complete Genome	5572075	5704171	2008-10-08	5767	PRJNA27739	SAMN02603441
Escherichia coli O157:H7 str. TW14359		strain: TW14359	544404	ASM2222v1	GCF_000022225.1	RefSeq	NCBI Prokaryotic Genome Annotation Pipeline (PGAP)	Complete Genome	5528136	5622737	2009-07-23	5661	PRJNA30045	SAMN02604255
Escherichia coli BW2952		strain: K-12 substr. BW2952	595496	ASM2234v1	GCF_000022345.1	RefSeq	NCBI Prokaryotic Genome Annotation Pipeline (PGAP)	Complete Genome	4578159	4578159	2009-06-04	4490	PRJNA33775	SAMN02603900
Escherichia coli BL21(DE3)		strain: BL21(DE3)	469008	ASM2266v1	GCF_000022665.1	RefSeq	NCBI Prokaryotic Genome Annotation Pipeline (PGAP)	Complete Genome	4558953	4558953	2010-05-17	4443	PRJNA20713	SAMN02603478
Escherichia coli DH1		strain: DH1	536056	ASM2336v1	GCF_000023365.1	RefSeq	NCBI Prokaryotic Genome Annotation Pipeline (PGAP)	Complete Genome	4630707	4630707	2009-10-05	4507	PRJNA30031	SAMN02598470
Escherichia coli 'BL21-Gold(DE3)pLysS AG'		strain: BL21-Gold(DE3)pLysS AG	866768	ASM2366v1	GCF_000023665.1	RefSeq	NCBI Prokaryotic Genome Annotation Pipeline (PGAP)	Complete Genome	4570938	4570938	2009-07-09	4472	PRJNA30681	SAMN00002656
Escherichia coli O55:H7 str. CB9615		strain: CB9615	701177	ASM2516v1	GCF_000025165.1	RefSeq	NCBI Prokaryotic Genome Annotation Pipeline (PGAP)	Complete Genome	5386352	5452353	2010-03-08	5387	PRJNA42729	SAMN02603636
Escherichia coli IHE3034		strain: IHE3034	714962	ASM2574v1	GCF_000025745.1	RefSeq	NCBI Prokaryotic Genome Annotation Pipeline (PGAP)	Complete Genome	5108383	5108383	2010-04-12	5017	PRJNA43693	SAMN02603334
Escherichia coli 55989		strain: 55989	585055	ASM2624v1	GCF_000026245.1	RefSeq	NCBI Prokaryotic Genome Annotation Pipeline (PGAP)	Complete Genome	5154862	5154862	2008-12-18	5044	PRJNA33413	SAMEA3138229
Escherichia coli IAI1		strain: IAI1	585034	ASM2626v1	GCF_000026265.1	RefSeq	NCBI Prokaryotic Genome Annotation Pipeline (PGAP)	Complete Genome	4700560	4700560	2008-12-18	4516	PRJNA33373	SAMEA3138230
Escherichia coli S88		strain: S88	585035	ASM2628v2	GCF_000026285.1	RefSeq	NCBI Prokaryotic Genome Annotation Pipeline (PGAP)	Complete Genome	5032268	5166121	2008-12-18	5107	PRJNA33375	SAMEA3138231
Escherichia coli IAI39		strain: IAI39	585057	ASM2634v1	GCF_000026345.1	RefSeq	NCBI Prokaryotic Genome Annotation Pipeline (PGAP)	Complete Genome	5132068	5132068	2008-12-18	4992	PRJNA33411	SAMEA3138234
Escherichia coli O127:H6 str. E2348/69		strain: E2348/69	574521	ASM2654v1	GCF_000026545.1	RefSeq	NCBI Prokaryotic Genome Annotation Pipeline (PGAP)	Complete Genome	4965553	5069678	2008-11-26	5112	PRJEA32571	SAMEA1705959
Escherichia coli 042		strain: 042	216592	ASM2712v1	GCF_000027125.1	RefSeq	NCBI Prokaryotic Genome Annotation Pipeline (PGAP)	Complete Genome	5241977	5355323	2010-01-28	5265	PRJEA40647	SAMEA2272277
Escherichia coli O26:H11 str. 11368		strain: 11368	573235	ASM9100v1	GCF_000091005.1	RefSeq	NCBI Prokaryotic Genome Annotation Pipeline (PGAP)	Complete Genome	5697240	5855531	2009-09-10	6000	PRJDA32509	SAMD00060955
Escherichia coli ABU 83972		strain: ABU 83972	655817	ASM14836v1	GCF_000148365.1	RefSeq	NCBI Prokaryotic Genome Annotation Pipeline (PGAP)	Complete Genome	5131397	5132961	2010-09-22	4956	PRJNA38725	SAMN02603258
Escherichia coli UM146		strain: UM146	869729	ASM14860v1	GCF_000148605.1	RefSeq	NCBI Prokaryotic Genome Annotation Pipeline (PGAP)	Complete Genome	4993013	5107563	2010-09-24	4950	PRJNA50883	SAMN00017915
Escherichia coli E110019		strain: E110019	340186	ASM16787v2	GCF_000167875.2	RefSeq	NCBI Prokaryotic Genome Annotation Pipeline (PGAP)	Complete Genome	5249232	5445710	2019-07-30	5451	PRJNA15578	SAMN02435896
Escherichia coli O83:H1 str. NRG 857C		strain: NRG 857C	685038	ASM18334v1	GCF_000183345.1	RefSeq	NCBI Prokaryotic Genome Annotation Pipeline (PGAP)	Complete Genome	4747819	4894879	2010-11-30	4752	PRJNA41221	SAMN02603727
Escherichia coli W		strain: W	566546	ASM18418v1	GCF_000184185.1	RefSeq	NCBI Prokaryotic Genome Annotation Pipeline (PGAP)	Complete Genome	4900968	5008864	2010-12-14	4905	PRJNA48011	SAMN02602978
Escherichia coli ETEC H10407		strain: ETEC H10407	316401	ASM21047v1	GCF_000210475.1	RefSeq	NCBI Prokaryotic Genome Annotation Pipeline (PGAP)	Complete Genome	5153435	5325888	2010-10-21	5318	PRJEA42749	SAMEA2272237
Escherichia coli UMNK88		strain: UMNK88	696406	ASM21271v2	GCF_000212715.2	RefSeq	NCBI Prokaryotic Genome Annotation Pipeline (PGAP)	Complete Genome	5186416	5666764	2011-05-09	5780	PRJNA42137	SAMN02604221
Escherichia coli PCN033		strain: PCN033	1001989	ASM21951v3	GCF_000219515.2	RefSeq	NCBI Prokaryotic Genome Annotation Pipeline (PGAP)	Complete Genome	4987957	5156873	2015-06-08	5001	PRJNA64999	SAMN02469619
Escherichia coli UMNF18		strain: UMNF18	1050617	ASM22000v2	GCF_000220005.1	RefSeq	NCBI Prokaryotic Genome Annotation Pipeline (PGAP)	Complete Genome	5239207	5635305	2011-11-01	5798	PRJNA48455	SAMN02471895
Escherichia coli O7:K1 str. CE10		strain: CE10	1072459	ASM22762v1	GCF_000227625.1	RefSeq	NCBI Prokaryotic Genome Annotation Pipeline (PGAP)	Complete Genome	5313531	5378729	2011-10-06	5301	PRJNA63597	SAMN02603406
Escherichia coli str. 'clone D i2'		strain: clone D i2	885276	ASM23387v1	GCF_000233875.1	RefSeq	NCBI Prokaryotic Genome Annotation Pipeline (PGAP)	Complete Genome	5038386	5038386	2011-11-03	4828	PRJNA52021	SAMN02603902
Escherichia coli str. 'clone D i14'		strain: clone D i14	885275	ASM23389v1	GCF_000233895.1	RefSeq	NCBI Prokaryotic Genome Annotation Pipeline (PGAP)	Complete Genome	5038386	5038386	2011-11-03	4827	PRJNA52023	SAMN02603903
Escherichia coli O55:H7 str. RM12579		strain: RM12579	1048689	ASM24551v1	GCF_000245515.1	RefSeq	NCBI Prokaryotic Genome Annotation Pipeline (PGAP)	Complete Genome	5263980	5448306	2012-02-01	5348	PRJNA68245	SAMN02604278
Escherichia coli KO11FL		strain: KO11FL	595495	ASM25802v1	GCF_000258025.1	RefSeq	NCBI Prokaryotic Genome Annotation Pipeline (PGAP)	Complete Genome	5021812	5027172	2012-04-06	4888	PRJNA62299	SAMN02604168
Escherichia coli W		strain: W	566546	ASM25814v1	GCF_000258145.1	RefSeq	NCBI Prokaryotic Genome Annotation Pipeline (PGAP)	Complete Genome	4897452	5005347	2012-04-06	4897	PRJNA62301	SAMN02604169
Escherichia coli Xuzhou21		strain: Xuzhou21	741093	ASM26212v1	GCF_000262125.1	RefSeq	NCBI Prokaryotic Genome Annotation Pipeline (PGAP)	Complete Genome	5386223	5516736	2012-05-09	5490	PRJNA45823	SAMN02603645
Escherichia coli str. K-12 substr. MG1655		strain: K-12 substr. MG1655	511145	PB_Esch_coli_MG12655_V1	GCF_000269645.1	RefSeq	NCBI Prokaryotic Genome Annotation Pipeline (PGAP)	Complete Genome	4638970	4638970	2012-06-15	4524	PRJNA40075	SAMN02596920
Escherichia coli DH1		strain: DH1	536056	ASM27010v1	GCF_000270105.1	RefSeq	NCBI Prokaryotic Genome Annotation Pipeline (PGAP)	Complete Genome	4621430	4621430	2010-12-16	4492	PRJDA52077	SAMD00060976
Escherichia coli str. K-12 substr. MG1655		strain: K-12 substr. MG1655	511145	Esch_coli_MG12655_V1	GCF_000273425.1	RefSeq	NCBI Prokaryotic Genome Annotation Pipeline (PGAP)	Complete Genome	4638970	4638970	2012-06-25	4524	PRJNA40075	SAMN02597081
Escherichia coli LF82		strain: LF82	591946	ASM28449v1	GCF_000284495.1	RefSeq	NCBI Prokaryotic Genome Annotation Pipeline (PGAP)	Complete Genome	4773108	4773108	2009-01-27	4623	PRJNA33825	SAMEA3138414
Escherichia coli O25b:H4-ST131		strain: EC958	941322	EC958.v1	GCF_000285655.3	RefSeq	NCBI Prokaryotic Genome Annotation Pipeline (PGAP)	Complete Genome	5109767	5249449	2014-05-29	5168	PRJEA61443	SAMEA2272019
Escherichia coli O104:H4 str. 2009EL-2050		strain: 2009EL-2050	1134782	ASM29925v1	GCF_000299255.1	RefSeq	NCBI Prokaryotic Genome Annotation Pipeline (PGAP)	Complete Genome	5253138	5438174	2012-09-25	5379	PRJNA81097	SAMN01831189
Escherichia coli O104:H4 str. 2011C-3493		strain: 2011C-3493	1133852	ASM29945v1	GCF_000299455.1	RefSeq	NCBI Prokaryotic Genome Annotation Pipeline (PGAP)	Complete Genome	5273097	5437407	2012-09-27	5365	PRJNA81095	SAMN01831188
Escherichia coli O104:H4 str. 2009EL-2071		strain: 2009EL-2071	1133853	ASM29947v1	GCF_000299475.1	RefSeq	NCBI Prokaryotic Genome Annotation Pipeline (PGAP)	Complete Genome	5312586	5389708	2012-09-27	5333	PRJNA81099	SAMN01831190
Escherichia coli APEC O78		strain: APEC O78	1274814	ASM33275v1	GCF_000332755.1	RefSeq	NCBI Prokaryotic Genome Annotation Pipeline (PGAP)	Complete Genome	4798435	4798435	2013-01-23	4708	PRJNA184588	SAMN02603426
Escherichia coli O104:H21 str. CFSAN002236		strain: ATCC BAA-178	1335303	ASM46495v2	GCF_000464955.2	RefSeq	NCBI Prokaryotic Genome Annotation Pipeline (PGAP)	Complete Genome	4884467	5045919	2017-10-02	4903	PRJNA230969	SAMN02147037
Escherichia coli LY180		strain: LY180	1335916	ASM46851v1	GCF_000468515.1	RefSeq	NCBI Prokaryotic Genome Annotation Pipeline (PGAP)	Complete Genome	4835601	4835601	2013-09-18	4692	PRJNA203308	SAMN02604176
Escherichia coli PMV-1		strain: PMV-1	1382700	EcoPMV1	GCF_000493595.2	RefSeq	NCBI Prokaryotic Genome Annotation Pipeline (PGAP)	Complete Genome	4984940	5210927	2013-09-27	5114	PRJEB4437	SAMEA2272347
Escherichia coli JJ1886		strain: JJ1886	1355100	ASM49375v1	GCF_000493755.1	RefSeq	NCBI Prokaryotic Genome Annotation Pipeline (PGAP)	Complete Genome	5129938	5308284	2013-10-29	5274	PRJNA218163	SAMN02603887
Escherichia coli str. K-12 substr. MC4100		strain: K-12 substr. MC4100	1403831	MYMC4100	GCF_000499485.1	RefSeq	NCBI Prokaryotic Genome Annotation Pipeline (PGAP)	Complete Genome	4527247	4527247	2013-11-06	4409	PRJEB4621	SAMEA3138816
Escherichia coli O145:H28 str. RM13514		strain: RM13514	1248902	ASM52003v1	GCF_000520035.1	RefSeq	NCBI Prokaryotic Genome Annotation Pipeline (PGAP)	Complete Genome	5585613	5737294	2014-01-14	5739	PRJNA178648	SAMN02641383
Escherichia coli O145:H28 str. RM13516		strain: RM13516	1248915	ASM52005v1	GCF_000520055.1	RefSeq	NCBI Prokaryotic Genome Annotation Pipeline (PGAP)	Complete Genome	5402276	5559008	2014-01-14	5580	PRJNA178650	SAMN02641384
Escherichia coli	E. coli	strain: ST540	562	ASM59784v1	GCF_000597845.1	RefSeq	NCBI Prokaryotic Genome Annotation Pipeline (PGAP)	Complete Genome	4758629	4758629	2014-03-19	4687	PRJNA238952	SAMN02647163
Escherichia coli	E. coli	strain: ST540	562	ASM59962v1	GCF_000599625.1	RefSeq	NCBI Prokaryotic Genome Annotation Pipeline (PGAP)	Complete Genome	4807977	4807977	2014-03-19	4743	PRJNA238952	SAMN02666434
Escherichia coli	E. coli	strain: ST540	562	ASM59964v1	GCF_000599645.1	RefSeq	NCBI Prokaryotic Genome Annotation Pipeline (PGAP)	Complete Genome	4875682	4875682	2014-03-19	4831	PRJNA238952	SAMN02666695
Escherichia coli	E. coli	strain: ST2747	562	ASM59966v1	GCF_000599665.1	RefSeq	NCBI Prokaryotic Genome Annotation Pipeline (PGAP)	Complete Genome	5054509	5054509	2014-03-19	4814	PRJNA238952	SAMN02666696
Escherichia coli	E. coli	strain: ST2747	562	ASM59968v1	GCF_000599685.1	RefSeq	NCBI Prokaryotic Genome Annotation Pipeline (PGAP)	Complete Genome	4998910	4998910	2014-03-19	4738	PRJNA238952	SAMN02666697
Escherichia coli	E. coli	strain: ST2747	562	ASM59970v1	GCF_000599705.1	RefSeq	NCBI Prokaryotic Genome Annotation Pipeline (PGAP)	Complete Genome	5090442	5090442	2014-03-19	4857	PRJNA238952	SAMN02666698
Escherichia coli O157:H16 str. 98-3133		strain: 98-3133	1446608	ASM61800v3	GCF_000618005.3	RefSeq	NCBI Prokaryotic Genome Annotation Pipeline (PGAP)	Complete Genome	4882073	4882073	2020-04-16	4883	PRJNA218110	SAMN02353067
Escherichia coli O39:NM str. F8704-2		strain: F8704-2	1446739	ASM61890v3	GCF_000618905.3	RefSeq	NCBI Prokaryotic Genome Annotation Pipeline (PGAP)	Complete Genome	5372589	5603010	2020-04-16	5691	PRJNA218110	SAMN02353134
Escherichia coli O145:H28 str. RM12761		strain: RM12761	1248903	ASM66239v1	GCF_000662395.1	RefSeq	NCBI Prokaryotic Genome Annotation Pipeline (PGAP)	Complete Genome	5402281	5559014	2014-05-01	5579	PRJNA178649	SAMN03081526
Escherichia coli O145:H28 str. RM12581		strain: RM12581	1248823	ASM67129v1	GCF_000671295.1	RefSeq	NCBI Prokaryotic Genome Annotation Pipeline (PGAP)	Complete Genome	5585611	5737293	2014-05-01	5738	PRJNA178647	SAMN03081527
Escherichia coli Nissle 1917		strain: Nissle 1917	316435	ASM71459v1	GCF_000714595.1	RefSeq	NCBI Prokaryotic Genome Annotation Pipeline (PGAP)	Complete Genome	5441200	5441200	2014-06-27	5369	PRJNA248167	SAMN02794012
Escherichia coli KLY		strain: KLY	1435461	ASM72530v1	GCF_000725305.1	RefSeq	NCBI Prokaryotic Genome Annotation Pipeline (PGAP)	Complete Genome	4718545	4718545	2014-07-14	4595	PRJNA229104	SAMN02440167
Escherichia coli O157:H7 str. SS17		strain: SS17	1328859	ASM73034v1	GCF_000730345.1	RefSeq	NCBI Prokaryotic Genome Annotation Pipeline (PGAP)	Complete Genome	5523849	5655941	2014-07-17	5700	PRJNA200626	SAMN02872945
Escherichia coli O157:H7 str. EDL933		strain: EDL933	155864	ASM73296v1	GCF_000732965.1	RefSeq	NCBI Prokaryotic Genome Annotation Pipeline (PGAP)	Complete Genome	5547323	5639399	2014-07-24	5639	PRJNA253471	SAMN02905113
Escherichia coli ATCC 25922		strain: ATCC 25922	1322345	ASM74325v1	GCF_000743255.1	RefSeq	NCBI Prokaryotic Genome Annotation Pipeline (PGAP)	Complete Genome	5130767	5203440	2014-08-22	5042	PRJNA244551	SAMN02929659
Escherichia coli BW25113		strain: K-12 substr. BW25113	679895	ASM75055v1	GCF_000750555.1	RefSeq	NCBI Prokaryotic Genome Annotation Pipeline (PGAP)	Complete Genome	4631469	4631469	2014-09-09	4521	PRJNA257976	SAMN03013572
Escherichia coli	E. coli	strain: ECONIH1	562	ASM78492v1	GCF_000784925.1	RefSeq	NCBI Prokaryotic Genome Annotation Pipeline (PGAP)	Complete Genome	5310511	5559642	2014-11-17	5473	PRJNA242851	SAMN02709589
Escherichia coli ER2796		strain: K-12 ER2796	1245474	ASM80021v1	GCF_000800215.1	RefSeq	NCBI Prokaryotic Genome Annotation Pipeline (PGAP)	Complete Genome	4558663	4558663	2014-12-09	4455	PRJNA263007	SAMN03093203
Escherichia coli K-12		strain: K-12 ER3413	83333	ASM80076v1	GCF_000800765.1	RefSeq	NCBI Prokaryotic Genome Annotation Pipeline (PGAP)	Complete Genome	4558660	4558660	2014-12-11	4456	PRJNA263793	SAMN03107000
Escherichia coli	E. coli	strain: RM9387	562	ASM80116v1	GCF_000801165.1	RefSeq	NCBI Prokaryotic Genome Annotation Pipeline (PGAP)	Complete Genome	4827630	4995948	2014-12-15	4889	PRJNA253935	SAMN03264844
Escherichia coli	E. coli	strain: 94-3024	562	ASM80118v2	GCF_000801185.2	RefSeq	NCBI Prokaryotic Genome Annotation Pipeline (PGAP)	Complete Genome	4884464	5045911	2015-06-18	4901	PRJNA253936	SAMN03262652
Escherichia coli str. K-12 substr. MG1655		strain: K-12 substr. MG1655	511145	ASM80120v1	GCF_000801205.1	RefSeq	NCBI Prokaryotic Genome Annotation Pipeline (PGAP)	Complete Genome	4636831	4636831	2014-12-15	4521	PRJNA237120	SAMN02743420
Escherichia coli O157:H7 str. SS52		strain: SS52	1330457	ASM80370v1	GCF_000803705.1	RefSeq	NCBI Prokaryotic Genome Annotation Pipeline (PGAP)	Complete Genome	5488700	5583430	2014-12-18	5601	PRJNA201344	SAMN03265100
Escherichia coli APEC IMT5155		strain: APEC IMT5155	1329907	ASM81316v1	GCF_000813165.1	RefSeq	NCBI Prokaryotic Genome Annotation Pipeline (PGAP)	Complete Genome	4929051	5126057	2015-01-02	5050	PRJNA200980	SAMN03274236
Escherichia coli	E. coli	strain: 6409	562	ASM81414v2	GCF_000814145.2	RefSeq	NCBI Prokaryotic Genome Annotation Pipeline (PGAP)	Complete Genome	4761012	5106503	2015-02-27	5049	PRJNA270222	SAMN03263950
Escherichia coli	E. coli	strain: 789	562	ASM81964v1	GCF_000819645.1	RefSeq	NCBI Prokaryotic Genome Annotation Pipeline (PGAP)	Complete Genome	5017219	5273074	2015-01-16	5126	PRJNA262513	SAMN03083542
Escherichia coli O157:H16		strain: Santai	930406	ASM82710v1	GCF_000827105.1	RefSeq	NCBI Prokaryotic Genome Annotation Pipeline (PGAP)	Complete Genome	5104557	5104557	2015-01-21	4909	PRJNA240262	SAMN02673556
Escherichia coli 1303		strain: 1303	745156	ASM82998v1	GCF_000829985.1	RefSeq	NCBI Prokaryotic Genome Annotation Pipeline (PGAP)	Complete Genome	4948797	5156928	2015-01-29	4995	PRJNA46529	SAMN02949643
Escherichia coli	E. coli	strain: C41(DE3)	562	ASM83003v1	GCF_000830035.1	RefSeq	NCBI Prokaryotic Genome Annotation Pipeline (PGAP)	Complete Genome	4557511	4557511	2015-01-29	4449	PRJNA273434	SAMN03292179
Escherichia coli ECC-1470		strain: ECC-1470	758831	ASM83156v1	GCF_000831565.1	RefSeq	NCBI Prokaryotic Genome Annotation Pipeline (PGAP)	Complete Genome	4803751	4903812	2015-02-03	4740	PRJNA257276	SAMN02949644
Escherichia coli	E. coli	strain: BL21 (TaKaRa)	562	ASM83314v1	GCF_000833145.1	RefSeq	NCBI Prokaryotic Genome Annotation Pipeline (PGAP)	Complete Genome	4528118	4528118	2015-02-05	4412	PRJNA272570	SAMN03301757
Escherichia coli	E. coli	strain: USML2	562	ASM83363v2	GCF_000833635.2	RefSeq	NCBI Prokaryotic Genome Annotation Pipeline (PGAP)	Complete Genome	4502758	4502758	2017-03-17	4362	PRJNA273553	SAMN03294311
Escherichia coli	E. coli	strain: MNCRE44	562	ASM93156v1	GCF_000931565.1	RefSeq	NCBI Prokaryotic Genome Annotation Pipeline (PGAP)	Complete Genome	5010884	5292269	2015-02-23	5294	PRJNA272863	SAMN03287565
Escherichia coli	E. coli	strain: K-12 substr. RV308	562	EcRV308Chr	GCF_000952955.1	RefSeq	NCBI Prokaryotic Genome Annotation Pipeline (PGAP)	Complete Genome	4585620	4585620	2014-09-24	4464	PRJEB6354	SAMEA2547783
Escherichia coli	E. coli	strain: K-12 substr. HMS174	562	EcHMS174Chr	GCF_000953515.1	RefSeq	NCBI Prokaryotic Genome Annotation Pipeline (PGAP)	Complete Genome	4584860	4584860	2014-09-24	4465	PRJEB6353	SAMEA2547782
Escherichia coli	E. coli	strain: HUSEC2011	562	HUSEC2011CHR1	GCF_000967155.2	RefSeq	NCBI Prokaryotic Genome Annotation Pipeline (PGAP)	Complete Genome	5277676	5443340	2015-01-07	5370	PRJEA76335	SAMEA3865278
Escherichia coli VR50		strain: VR50	941323	ASM96851v1	GCF_000968515.1	RefSeq	NCBI Prokaryotic Genome Annotation Pipeline (PGAP)	Complete Genome	5000386	5196066	2015-04-02	5096	PRJEA61445	SAMN03371467
Escherichia coli	E. coli	strain: CI5	562	ASM97161v1	GCF_000971615.1	RefSeq	NCBI Prokaryotic Genome Annotation Pipeline (PGAP)	Complete Genome	4885378	5092643	2015-04-13	4995	PRJNA277394	SAMN03390066
Escherichia coli K-12		strain: K-12 MG1655	83333	ASM97440v1	GCF_000974405.1	RefSeq	NCBI Prokaryotic Genome Annotation Pipeline (PGAP)	Complete Genome	4619729	4619729	2015-04-21	4518	PRJNA271807	SAMN03277616
Escherichia coli K-12		strain: K-12 MG1655	83333	ASM97446v1	GCF_000974465.1	RefSeq	NCBI Prokaryotic Genome Annotation Pipeline (PGAP)	Complete Genome	4604543	4604543	2015-04-21	4509	PRJNA271807	SAMN03277613
Escherichia coli K-12		strain: K-12 MG1655	83333	ASM97450v1	GCF_000974505.1	RefSeq	NCBI Prokaryotic Genome Annotation Pipeline (PGAP)	Complete Genome	4621164	4621164	2015-04-21	4517	PRJNA271807	SAMN03277619
Escherichia coli K-12		strain: K-12 MG1655	83333	ASM97453v1	GCF_000974535.1	RefSeq	NCBI Prokaryotic Genome Annotation Pipeline (PGAP)	Complete Genome	4607634	4607634	2015-04-21	4493	PRJNA271807	SAMN03277614
Escherichia coli K-12		strain: K-12 MG1655	83333	ASM97457v1	GCF_000974575.1	RefSeq	NCBI Prokaryotic Genome Annotation Pipeline (PGAP)	Complete Genome	4660432	4660432	2015-04-21	4552	PRJNA271807	SAMN03277617
Escherichia coli K-12		strain: K-12 MG1655	83333	ASM97482v1	GCF_000974825.1	RefSeq	NCBI Prokaryotic Genome Annotation Pipeline (PGAP)	Complete Genome	4606859	4606859	2015-04-21	4492	PRJNA271807	SAMN03277615
Escherichia coli K-12		strain: K-12 MG1655	83333	ASM97486v1	GCF_000974865.1	RefSeq	NCBI Prokaryotic Genome Annotation Pipeline (PGAP)	Complete Genome	4609629	4609629	2015-04-21	4494	PRJNA271807	SAMN03277618
Escherichia coli K-12		strain: K-12 MG1655	83333	ASM97488v1	GCF_000974885.1	RefSeq	NCBI Prokaryotic Genome Annotation Pipeline (PGAP)	Complete Genome	4682086	4682086	2015-04-21	4565	PRJNA271807	SAMN03277612
Escherichia coli O157:H7		strain: 7.1_Anguil	83334	ASM97881v2	GCF_000978815.2	RefSeq	NCBI Prokaryotic Genome Annotation Pipeline (PGAP)	Complete Genome	5598953	5750490	2021-10-13	5835	PRJNA280853	SAMN03470769
Escherichia coli O157:H7		strain: Rafaela_II	83334	ASM97884v2	GCF_000978845.2	RefSeq	NCBI Prokaryotic Genome Annotation Pipeline (PGAP)	Complete Genome	5544602	5639358	2021-10-12	5667	PRJNA280853	SAMN03470766
Escherichia coli K-12		strain: K-12 substr. AG100	83333	EcoliK12AG100	GCF_000981485.1	RefSeq	NCBI Prokaryotic Genome Annotation Pipeline (PGAP)	Complete Genome	4638126	4638126	2015-04-03	4519	PRJEB7832	SAMEA3143339
Escherichia coli O104:H4 str. C227-11		strain: C227-11	1048254	ASM98676v1	GCF_000986765.1	RefSeq	NCBI Prokaryotic Genome Annotation Pipeline (PGAP)	Complete Genome	5292862	5446006	2015-04-30	5382	PRJNA281410	SAMN03856947
Escherichia coli	E. coli	strain: SEC470	562	ASM98787v1	GCF_000987875.1	RefSeq	NCBI Prokaryotic Genome Annotation Pipeline (PGAP)	Complete Genome	5153435	5153435	2015-05-04	5107	PRJNA244370	SAMN03576594
Escherichia coli	E. coli	strain: SQ37	562	ASM98835v1	GCF_000988355.1	RefSeq	NCBI Prokaryotic Genome Annotation Pipeline (PGAP)	Complete Genome	4633461	4633461	2015-05-06	4519	PRJNA241498	SAMN03276545
Escherichia coli	E. coli	strain: SQ88	562	ASM98838v1	GCF_000988385.1	RefSeq	NCBI Prokaryotic Genome Annotation Pipeline (PGAP)	Complete Genome	4610881	4610881	2015-05-06	4498	PRJNA241498	SAMN03276546
Escherichia coli	E. coli	strain: SQ110	562	ASM98842v1	GCF_000988425.1	RefSeq	NCBI Prokaryotic Genome Annotation Pipeline (PGAP)	Complete Genome	4605135	4605135	2015-05-06	4491	PRJNA241498	SAMN03276543
Escherichia coli	E. coli	strain: SQ2203	562	ASM98846v1	GCF_000988465.1	RefSeq	NCBI Prokaryotic Genome Annotation Pipeline (PGAP)	Complete Genome	4605301	4605301	2015-05-06	4494	PRJNA241498	SAMN03276542
Escherichia coli	E. coli	strain: CFSAN029787	562	ASM100791v1	GCF_001007915.1	RefSeq	NCBI Prokaryotic Genome Annotation Pipeline (PGAP)	Complete Genome	4947515	5288947	2015-05-15	5282	PRJNA243331	SAMN03612246
Escherichia coli K-12		strain: K-12 substr. GM4792	83333	ASM102094v2	GCF_001020945.2	RefSeq	NCBI Prokaryotic Genome Annotation Pipeline (PGAP)	Complete Genome	4622342	4622342	2015-10-20	4497	PRJNA224130	SAMN02404591
Escherichia coli K-12		strain: K-12 substr. GM4792	83333	ASM102100v2	GCF_001021005.2	RefSeq	NCBI Prokaryotic Genome Annotation Pipeline (PGAP)	Complete Genome	4621656	4621656	2015-10-20	4499	PRJNA224131	SAMN02404590
Escherichia coli	E. coli	strain: O18	562	ASM102159v1	GCF_001021595.1	RefSeq	NCBI Prokaryotic Genome Annotation Pipeline (PGAP)	Complete Genome	5002781	5002781	2015-06-08	4869	PRJNA239361	SAMN02666437
Escherichia coli APEC O18		strain: APEC O18	1401688	APECO18	GCF_001021615.1	RefSeq	NCBI Prokaryotic Genome Annotation Pipeline (PGAP)	Complete Genome	5006568	5006568	2015-06-08	4880	PRJNA219414	SAMN03761813
Escherichia coli APEC O2-211		strain: APEC O2-211	1954351	ASM102163v2	GCF_001021635.2	RefSeq	NCBI Prokaryotic Genome Annotation Pipeline (PGAP)	Complete Genome	5114241	5318341	2018-07-25	5225	PRJNA219410	SAMN03761814
Escherichia coli PCN061		strain: PCN061	1358422	ASM102912v1	GCF_001029125.1	RefSeq	NCBI Prokaryotic Genome Annotation Pipeline (PGAP)	Complete Genome	4603777	4901825	2015-06-17	4861	PRJNA211971	SAMN03765122
Escherichia coli	E. coli	strain: C43(DE3)	562	ASM103941v1	GCF_001039415.1	RefSeq	NCBI Prokaryotic Genome Annotation Pipeline (PGAP)	Complete Genome	4501450	4501450	2015-06-25	4393	PRJNA275043	SAMN03761398
Escherichia coli	E. coli	isolate: K-12, strain: NCM3722	562	ASM104321v1	GCF_001043215.1	RefSeq	NCBI Prokaryotic Genome Annotation Pipeline (PGAP)	Complete Genome	4678046	4745591	2015-06-30	4665	PRJNA284094	SAMN03659038
Escherichia coli ACN001		strain: ACN001	1311757	ASM105113v1	GCF_001051135.1	RefSeq	NCBI Prokaryotic Genome Annotation Pipeline (PGAP)	Complete Genome	4936576	4936576	2015-07-09	4797	PRJNA194515	SAMN03852615
Escherichia coli	E. coli	strain: DH1Ec095	562	ASM118364v1	GCF_001183645.1	RefSeq	NCBI Prokaryotic Genome Annotation Pipeline (PGAP)	Complete Genome	4614223	4614223	2015-07-21	4484	PRJNA290012	SAMN03861948
Escherichia coli	E. coli	strain: DH1Ec104	562	ASM118366v1	GCF_001183665.1	RefSeq	NCBI Prokaryotic Genome Annotation Pipeline (PGAP)	Complete Genome	4612363	4612363	2015-07-21	4484	PRJNA290012	SAMN03863255
Escherichia coli	E. coli	strain: DH1Ec169	562	ASM118368v1	GCF_001183685.1	RefSeq	NCBI Prokaryotic Genome Annotation Pipeline (PGAP)	Complete Genome	4609522	4609522	2015-07-21	4483	PRJNA290012	SAMN03863378
Escherichia coli	E. coli	strain: RR1	562	ASM127658v2	GCF_001276585.2	RefSeq	NCBI Prokaryotic Genome Annotation Pipeline (PGAP)	Complete Genome	4587291	4587291	2016-11-29	4464	PRJNA272568	SAMN03384316
Escherichia coli	E. coli	strain: SF-088	562	ASM128032v1	GCF_001280325.1	RefSeq	NCBI Prokaryotic Genome Annotation Pipeline (PGAP)	Complete Genome	5048243	5206997	2015-09-09	5136	PRJNA294467	SAMN04026225
Escherichia coli	E. coli	strain: SF-468	562	ASM128034v1	GCF_001280345.1	RefSeq	NCBI Prokaryotic Genome Annotation Pipeline (PGAP)	Complete Genome	5142799	5358643	2015-09-09	5354	PRJNA294467	SAMN04026228
Escherichia coli	E. coli	strain: SF-166	562	ASM128038v1	GCF_001280385.1	RefSeq	NCBI Prokaryotic Genome Annotation Pipeline (PGAP)	Complete Genome	4910962	5025183	2015-09-09	4864	PRJNA294467	SAMN04026226
Escherichia coli	E. coli	strain: SF-173	562	ASM128040v1	GCF_001280405.1	RefSeq	NCBI Prokaryotic Genome Annotation Pipeline (PGAP)	Complete Genome	5059732	5152806	2015-09-09	5030	PRJNA294467	SAMN04026227
Escherichia coli O157:H7		isolate: laboratory strain, strain: WS4202	83334	ASM130721v1	GCF_001307215.1	RefSeq	NCBI Prokaryotic Genome Annotation Pipeline (PGAP)	Complete Genome	5332063	5428108	2015-10-06	5389	PRJNA296759	SAMN04103124
Escherichia coli str. K-12 substr. MG1655		strain: K-12 substr. MG1655	511145	ASM130806v1	GCF_001308065.1	RefSeq	NCBI Prokaryotic Genome Annotation Pipeline (PGAP)	Complete Genome	4641665	4641665	2015-10-08	4524	PRJNA268139	SAMN03203487
Escherichia coli	E. coli	strain: K-12 substr. MG1655_TMP32XR1	562	ASM130812v1	GCF_001308125.1	RefSeq	NCBI Prokaryotic Genome Annotation Pipeline (PGAP)	Complete Genome	4641684	4641684	2015-10-08	4524	PRJNA268139	SAMN03203488
Escherichia coli	E. coli	strain: K-12 substr. MG1655_TMP32XR2	562	ASM130816v1	GCF_001308165.1	RefSeq	NCBI Prokaryotic Genome Annotation Pipeline (PGAP)	Complete Genome	4641689	4641689	2015-10-08	4524	PRJNA268139	SAMN03203489
Escherichia coli	E. coli	strain: 2012C-4227	562	ASM142093v1	GCF_001420935.1	RefSeq	NCBI Prokaryotic Genome Annotation Pipeline (PGAP)	Complete Genome	5202850	5375210	2015-10-30	5464	PRJNA218110	SAMN03952643
Escherichia coli	E. coli	strain: 2009C-3133	562	ASM142095v1	GCF_001420955.1	RefSeq	NCBI Prokaryotic Genome Annotation Pipeline (PGAP)	Complete Genome	5155368	5514343	2015-10-30	5484	PRJNA218110	SAMN02991226
Escherichia coli	E. coli	strain: YD786	562	ASM144249v1	GCF_001442495.1	RefSeq	NCBI Prokaryotic Genome Annotation Pipeline (PGAP)	Complete Genome	4863501	4863501	2015-11-10	4730	PRJNA300553	SAMN04227566
Escherichia coli	E. coli	strain: uk_P46212	562	ASM146981v1	GCF_001469815.1	RefSeq	NCBI Prokaryotic Genome Annotation Pipeline (PGAP)	Complete Genome	5106662	5250410	2015-12-18	5171	PRJNA297860	SAMN04159541
Escherichia coli	E. coli	strain: ST648	562	ASM148545v1	GCF_001485455.1	RefSeq	NCBI Prokaryotic Genome Annotation Pipeline (PGAP)	Complete Genome	5056598	5195832	2016-01-05	5048	PRJNA248607	SAMN02800875
Escherichia coli	E. coli	strain: CD306	562	ASM151361v1	GCF_001513615.1	RefSeq	NCBI Prokaryotic Genome Annotation Pipeline (PGAP)	Complete Genome	5073822	5219043	2016-01-12	5157	PRJNA307507	SAMN04381845
Escherichia coli	E. coli	strain: JJ2434	562	ASM151363v1	GCF_001513635.1	RefSeq	NCBI Prokaryotic Genome Annotation Pipeline (PGAP)	Complete Genome	5128614	5317099	2016-01-12	5286	PRJNA307507	SAMN04381854
Escherichia coli	E. coli	strain: ACN002	562	ASM151572v1	GCF_001515725.1	RefSeq	NCBI Prokaryotic Genome Annotation Pipeline (PGAP)	Complete Genome	4879931	4879931	2016-01-15	4734	PRJNA239653	SAMN04385793
Escherichia coli str. K-12 substr. MG1655		strain: K-12 substr. MG1655	511145	ASM154463v1	GCF_001544635.1	RefSeq	NCBI Prokaryotic Genome Annotation Pipeline (PGAP)	Complete Genome	4659625	4659625	2016-02-02	4549	PRJNA308372	SAMN04403366
Escherichia coli O157:H7		strain: JEONG-1266	83334	ASM155899v2	GCF_001558995.2	RefSeq	NCBI Prokaryotic Genome Annotation Pipeline (PGAP)	Complete Genome	5478683	5574593	2016-05-20	5593	PRJNA322195	SAMN04191546
Escherichia coli B		strain: C2566	37762	ASM155961v2	GCF_001559615.2	RefSeq	NCBI Prokaryotic Genome Annotation Pipeline (PGAP)	Complete Genome	4478958	4478958	2016-06-15	4378	PRJNA309539	SAMN04435507
Escherichia coli B		strain: C3029	37762	ASM155963v1	GCF_001559635.1	RefSeq	NCBI Prokaryotic Genome Annotation Pipeline (PGAP)	Complete Genome	4569185	4569185	2016-02-11	4513	PRJNA309540	SAMN04435508
Escherichia coli K-12		strain: K-12 DHB4	83333	ASM155965v1	GCF_001559655.1	RefSeq	NCBI Prokaryotic Genome Annotation Pipeline (PGAP)	Complete Genome	4546849	4779803	2016-02-11	4676	PRJNA309536	SAMN04435497
Escherichia coli K-12		strain: K-12 C3026	83333	ASM155967v1	GCF_001559675.1	RefSeq	NCBI Prokaryotic Genome Annotation Pipeline (PGAP)	Complete Genome	4745255	4959179	2016-02-11	4926	PRJNA309537	SAMN04435499
Escherichia coli str. K-12 substr. MG1655		strain: JW5437-1 substr. MG1655	511145	ASM156633v1	GCF_001566335.1	RefSeq	NCBI Prokaryotic Genome Annotation Pipeline (PGAP)	Complete Genome	4657541	4657541	2016-02-23	4555	PRJNA306781	SAMN04393382
Escherichia coli	E. coli	strain: SaT040	562	ASM156661v1	GCF_001566615.1	RefSeq	NCBI Prokaryotic Genome Annotation Pipeline (PGAP)	Complete Genome	5061821	5176044	2016-02-23	5094	PRJNA307507	SAMN04381849
Escherichia coli	E. coli	strain: G749	562	ASM156663v1	GCF_001566635.1	RefSeq	NCBI Prokaryotic Genome Annotation Pipeline (PGAP)	Complete Genome	4897758	5219972	2016-02-23	5142	PRJNA307507	SAMN04381851
Escherichia coli	E. coli	strain: ZH193	562	ASM156667v1	GCF_001566675.1	RefSeq	NCBI Prokaryotic Genome Annotation Pipeline (PGAP)	Complete Genome	5046610	5256378	2016-02-23	5204	PRJNA307507	SAMN04381846
Escherichia coli	E. coli	strain: ZH063	562	ASM157732v1	GCF_001577325.1	RefSeq	NCBI Prokaryotic Genome Annotation Pipeline (PGAP)	Complete Genome	5033359	5197049	2016-02-29	5121	PRJNA307507	SAMN04381853
Escherichia coli JJ1887		strain: JJ1887	1355101	ASM159356v1	GCF_001593565.1	RefSeq	NCBI Prokaryotic Genome Annotation Pipeline (PGAP)	Complete Genome	5081061	5331521	2016-03-17	5294	PRJNA311313	SAMN04481707
Escherichia coli str. Sanji		strain: Sanji	1441627	ASM161075v1	GCF_001610755.1	RefSeq	NCBI Prokaryotic Genome Annotation Pipeline (PGAP)	Complete Genome	4891769	5428586	2016-04-05	5355	PRJNA232611	SAMN02580208
Escherichia coli	E. coli	strain: 28RC1	562	ASM161247v1	GCF_001612475.1	RefSeq	NCBI Prokaryotic Genome Annotation Pipeline (PGAP)	Complete Genome	5561698	5643099	2016-04-06	5648	PRJNA299666	SAMN04202540
Escherichia coli	E. coli	strain: SRCC 1675	562	ASM161249v1	GCF_001612495.1	RefSeq	NCBI Prokaryotic Genome Annotation Pipeline (PGAP)	Complete Genome	5506801	5601971	2016-04-06	5612	PRJNA299765	SAMN04202539
Escherichia coli	E. coli	strain: Ecol_732	562	ASM161756v1	GCF_001617565.1	RefSeq	NCBI Prokaryotic Genome Annotation Pipeline (PGAP)	Complete Genome	5009900	5418293	2016-04-08	5371	PRJNA316786	SAMN04621897
Escherichia coli	E. coli	strain: Ecol_743	562	ASM161832v1	GCF_001618325.1	RefSeq	NCBI Prokaryotic Genome Annotation Pipeline (PGAP)	Complete Genome	4856574	5140092	2016-04-11	5013	PRJNA316786	SAMN04590096
Escherichia coli	E. coli	strain: Ecol_745	562	ASM161834v2	GCF_001618345.2	RefSeq	NCBI Prokaryotic Genome Annotation Pipeline (PGAP)	Complete Genome	4977366	5040910	2016-07-12	4935	PRJNA316786	SAMN04590095
Escherichia coli	E. coli	strain: Ecol_448	562	ASM161836v1	GCF_001618365.1	RefSeq	NCBI Prokaryotic Genome Annotation Pipeline (PGAP)	Complete Genome	5007393	5212298	2016-04-11	5128	PRJNA316786	SAMN04590097
Escherichia coli	E. coli	strain: 2011C-3911	562	ASM164472v1	GCF_001644725.1	RefSeq	NCBI Prokaryotic Genome Annotation Pipeline (PGAP)	Complete Genome	4863599	4989576	2016-05-16	4862	PRJNA218110	SAMN04851092
Escherichia coli	E. coli	strain: 2013C-4465	562	ASM164474v1	GCF_001644745.1	RefSeq	NCBI Prokaryotic Genome Annotation Pipeline (PGAP)	Complete Genome	5428937	5494966	2016-05-16	5417	PRJNA218110	SAMN04851091
Escherichia coli	E. coli	strain: 2011C-4315	562	ASM164523v2	GCF_001645235.2	RefSeq	NCBI Prokaryotic Genome Annotation Pipeline (PGAP)	Complete Genome	5336099	5518650	2017-11-02	5524	PRJNA218110	SAMN04851094
Escherichia coli O157		strain: 180-PT54	1045010	ASM165027v1	GCF_001650275.1	RefSeq	NCBI Prokaryotic Genome Annotation Pipeline (PGAP)	Complete Genome	5509528	5750190	2016-05-24	5758	PRJNA321984	SAMN05007044
Escherichia coli O157		strain: 644-PT8	1045010	ASM165029v1	GCF_001650295.1	RefSeq	NCBI Prokaryotic Genome Annotation Pipeline (PGAP)	Complete Genome	5831209	5831209	2016-05-24	5883	PRJNA321984	SAMN05007045
Escherichia coli O157:H7		strain: FRIK2069	83334	ASM165192v2	GCF_001651925.2	RefSeq	NCBI Prokaryotic Genome Annotation Pipeline (PGAP)	Complete Genome	5645226	5740825	2017-08-14	5796	PRJNA322195	SAMN04191551
Escherichia coli O157:H7		strain: FRIK2533	83334	ASM165194v2	GCF_001651945.2	RefSeq	NCBI Prokaryotic Genome Annotation Pipeline (PGAP)	Complete Genome	5645219	5679908	2017-08-11	5732	PRJNA322195	SAMN04191553
Escherichia coli O157:H7		strain: FRIK2455	83334	ASM165196v2	GCF_001651965.2	RefSeq	NCBI Prokaryotic Genome Annotation Pipeline (PGAP)	Complete Genome	5645233	5775520	2017-08-08	5834	PRJNA322195	SAMN04531998
Escherichia coli	E. coli	strain: S51	562	ASM166056v1	GCF_001660565.1	RefSeq	NCBI Prokaryotic Genome Annotation Pipeline (PGAP)	Complete Genome	4994918	5186163	2016-06-09	5117	PRJNA323827	SAMN05190012
Escherichia coli	E. coli	strain: NGF1	562	ASM166058v1	GCF_001660585.1	RefSeq	NCBI Prokaryotic Genome Annotation Pipeline (PGAP)	Complete Genome	5026105	5074819	2016-06-09	4878	PRJNA324008	SAMN05194365
Escherichia coli	E. coli	strain: ER1821R	562	ASM166307v1	GCF_001663075.1	RefSeq	NCBI Prokaryotic Genome Annotation Pipeline (PGAP)	Complete Genome	4595577	4595577	2016-06-15	4472	PRJNA324607	SAMN05210771
Escherichia coli	E. coli	strain: Eco889	562	ASM166347v1	GCF_001663475.1	RefSeq	NCBI Prokaryotic Genome Annotation Pipeline (PGAP)	Complete Genome	5012253	5312456	2016-06-16	5244	PRJNA279654	SAMN03455974
Escherichia coli	E. coli	strain: ECONIH2	562	ASM167514v1	GCF_001675145.1	RefSeq	NCBI Prokaryotic Genome Annotation Pipeline (PGAP)	Complete Genome	5116831	5331884	2016-06-22	5179	PRJNA279612	SAMN03455931
Escherichia coli	E. coli	isolate: CFSAN004178, strain: 06-00048	562	ASM167747v2	GCF_001677475.2	RefSeq	NCBI Prokaryotic Genome Annotation Pipeline (PGAP)	Complete Genome	5498453	5848780	2021-04-07	5864	PRJNA241122	SAMN02808332
Escherichia coli	E. coli	strain: 09-00049	562	ASM167749v1	GCF_001677495.1	RefSeq	NCBI Prokaryotic Genome Annotation Pipeline (PGAP)	Complete Genome	5286558	5511850	2016-07-01	5553	PRJNA241122	SAMN02808333
Escherichia coli	E. coli	strain: 08-00022	562	ASM167751v1	GCF_001677515.1	RefSeq	NCBI Prokaryotic Genome Annotation Pipeline (PGAP)	Complete Genome	5213998	5456185	2016-07-01	5471	PRJNA241122	SAMN02688213
Escherichia coli	E. coli	strain: H1827/12	562	ASM167892v1	GCF_001678925.1	RefSeq	NCBI Prokaryotic Genome Annotation Pipeline (PGAP)	Complete Genome	4731493	4731493	2016-07-05	4650	PRJNA286318	SAMN03768474
Escherichia coli	E. coli	strain: GB089	562	ASM167896v1	GCF_001678965.1	RefSeq	NCBI Prokaryotic Genome Annotation Pipeline (PGAP)	Complete Genome	5233459	5457411	2016-07-05	5496	PRJNA241122	SAMN02688215
Escherichia coli	E. coli	isolate: 210205630, strain: 210205630	562	ASM167998v1	GCF_001679985.1	RefSeq	NCBI Prokaryotic Genome Annotation Pipeline (PGAP)	Complete Genome	5005730	5424193	2016-07-06	5326	PRJNA323357	SAMN05177221
Escherichia coli	E. coli	strain: EC590	562	ASM168230v2	GCF_001682305.2	RefSeq	NCBI Prokaryotic Genome Annotation Pipeline (PGAP)	Complete Genome	4617703	4617703	2017-03-24	4493	PRJNA325730	SAMN05252777
Escherichia coli	E. coli	strain: K-15KW01	562	ASM168343v1	GCF_001683435.1	RefSeq	NCBI Prokaryotic Genome Annotation Pipeline (PGAP)	Complete Genome	5154641	5154641	2016-07-11	4974	PRJNA326753	SAMN05291917
Escherichia coli	E. coli	strain: UPEC 26-1	562	ASM169331v1	GCF_001693315.1	RefSeq	NCBI Prokaryotic Genome Annotation Pipeline (PGAP)	Complete Genome	5178720	5329753	2016-07-25	5179	PRJNA329167	SAMN05392487
Escherichia coli	E. coli	strain: O177:H21	562	ASM169363v1	GCF_001693635.1	RefSeq	NCBI Prokaryotic Genome Annotation Pipeline (PGAP)	Complete Genome	5134536	5494878	2016-07-26	5522	PRJNA329265	SAMN05407982
Escherichia coli O157:H7		strain: FRIK944	83334	ASM169551v1	GCF_001695515.1	RefSeq	NCBI Prokaryotic Genome Annotation Pipeline (PGAP)	Complete Genome	5770602	5866200	2016-07-27	5972	PRJNA322195	SAMN04510563
Escherichia coli	E. coli	strain: FORC_028	562	ASM172112v1	GCF_001721125.1	RefSeq	NCBI Prokaryotic Genome Annotation Pipeline (PGAP)	Complete Genome	5704396	5704396	2016-09-07	5828	PRJNA294502	SAMN04026657
Escherichia coli	E. coli	strain: CFSAN004176	562	ASM172122v1	GCF_001721225.1	RefSeq	NCBI Prokaryotic Genome Annotation Pipeline (PGAP)	Complete Genome	5193734	5376466	2016-09-07	5444	PRJNA241122	SAMN02688212
Escherichia coli	E. coli	strain: MS6198	562	ASM172152v1	GCF_001721525.1	RefSeq	NCBI Prokaryotic Genome Annotation Pipeline (PGAP)	Complete Genome	5176750	5599783	2016-09-08	5508	PRJNA301656	SAMN04939501
Escherichia coli	E. coli	strain: K-12 NEB 5-alpha	562	ASM172350v1	GCF_001723505.1	RefSeq	NCBI Prokaryotic Genome Annotation Pipeline (PGAP)	Complete Genome	4583637	4583637	2016-09-13	4473	PRJNA341475	SAMN05725120
Escherichia coli	E. coli	strain: 210221272	562	ASM173570v1	GCF_001735705.1	RefSeq	NCBI Prokaryotic Genome Annotation Pipeline (PGAP)	Complete Genome	4668621	4731950	2016-09-20	4617	PRJNA328481	SAMN05346848
Escherichia coli	E. coli	strain: FORC_031	562	ASM175084v1	GCF_001750845.1	RefSeq	NCBI Prokaryotic Genome Annotation Pipeline (PGAP)	Complete Genome	4830073	5100852	2016-10-03	5080	PRJNA299539	SAMN04209666
Escherichia coli O157:H7		strain: 1130	83334	ASM175344v1	GCF_001753445.1	RefSeq	NCBI Prokaryotic Genome Annotation Pipeline (PGAP)	Complete Genome	5416383	5509007	2016-10-06	5466	PRJNA291880	SAMN04447635
Escherichia coli O157:H7		strain: 2149	83334	ASM175346v1	GCF_001753465.1	RefSeq	NCBI Prokaryotic Genome Annotation Pipeline (PGAP)	Complete Genome	5408208	5500773	2016-10-06	5457	PRJNA291880	SAMN04447629
Escherichia coli O157:H7		strain: 8368	83334	ASM175348v1	GCF_001753485.1	RefSeq	NCBI Prokaryotic Genome Annotation Pipeline (PGAP)	Complete Genome	5437532	5530258	2016-10-06	5503	PRJNA291880	SAMN04447624
Escherichia coli O157:H7		strain: 2159	83334	ASM175350v1	GCF_001753505.1	RefSeq	NCBI Prokaryotic Genome Annotation Pipeline (PGAP)	Complete Genome	5416633	5509229	2016-10-06	5468	PRJNA291880	SAMN04447630
Escherichia coli O157:H7		strain: 9234	83334	ASM175352v1	GCF_001753525.1	RefSeq	NCBI Prokaryotic Genome Annotation Pipeline (PGAP)	Complete Genome	5410617	5503176	2016-10-06	5463	PRJNA291880	SAMN04447632
Escherichia coli O157:H7		strain: 3384	83334	ASM175354v1	GCF_001753545.1	RefSeq	NCBI Prokaryotic Genome Annotation Pipeline (PGAP)	Complete Genome	5438591	5531320	2016-10-06	5506	PRJNA291880	SAMN04447623
Escherichia coli O157:H7		strain: 4276	83334	ASM175356v1	GCF_001753565.1	RefSeq	NCBI Prokaryotic Genome Annotation Pipeline (PGAP)	Complete Genome	5404558	5497141	2016-10-06	5455	PRJNA291880	SAMN04447636
Escherichia coli	E. coli	strain: NADC 5570/86-24/6565	562	ASM180626v1	GCF_001806265.1	RefSeq	NCBI Prokaryotic Genome Annotation Pipeline (PGAP)	Complete Genome	5467107	5559797	2016-10-21	5534	PRJNA341860	SAMN05729957
Escherichia coli	E. coli	strain: NADC 5570/86-24/6564	562	ASM180628v1	GCF_001806285.1	RefSeq	NCBI Prokaryotic Genome Annotation Pipeline (PGAP)	Complete Genome	5466770	5559461	2016-10-21	5531	PRJNA341860	SAMN05729956
Escherichia coli	E. coli	strain: Y5	562	ASM186050v1	GCF_001860505.1	RefSeq	NCBI Prokaryotic Genome Annotation Pipeline (PGAP)	Complete Genome	4839266	4839266	2016-11-01	4675	PRJNA304360	SAMN04299569
Escherichia coli O157:H7		strain: PA20	83334	ASM186529v1	GCF_001865295.1	RefSeq	NCBI Prokaryotic Genome Annotation Pipeline (PGAP)	Complete Genome	5525846	5618601	2016-11-03	5644	PRJNA294158	SAMN04040761
Escherichia coli O25b:H4		strain: O25b:H4	941280	ASM187448v1	GCF_001874485.1	RefSeq	NCBI Prokaryotic Genome Annotation Pipeline (PGAP)	Complete Genome	5289898	5483091	2016-06-15	5474	PRJNA316859	SAMN04605558
Escherichia coli	E. coli	strain: MRSN352231	562	ASM188653v1	GCF_001886535.1	RefSeq	NCBI Prokaryotic Genome Annotation Pipeline (PGAP)	Complete Genome	4794148	5200916	2016-11-28	5158	PRJNA353939	SAMN06029893
Escherichia coli	E. coli	strain: MRSN346638	562	ASM188655v1	GCF_001886555.1	RefSeq	NCBI Prokaryotic Genome Annotation Pipeline (PGAP)	Complete Genome	4798436	5116498	2016-11-28	5030	PRJNA353939	SAMN06029895
Escherichia coli	E. coli	strain: MRSN346355	562	ASM188657v1	GCF_001886575.1	RefSeq	NCBI Prokaryotic Genome Annotation Pipeline (PGAP)	Complete Genome	4794148	5114354	2016-11-28	5025	PRJNA353939	SAMN06029896
Escherichia coli	E. coli	strain: MRSN346595	562	ASM188675v1	GCF_001886755.1	RefSeq	NCBI Prokaryotic Genome Annotation Pipeline (PGAP)	Complete Genome	4796421	5116627	2016-11-28	5027	PRJNA353939	SAMN06029894
Escherichia coli	E. coli	strain: FORC_029	562	ASM188689v1	GCF_001886895.1	RefSeq	NCBI Prokaryotic Genome Annotation Pipeline (PGAP)	Complete Genome	5189944	5267283	2016-11-28	5200	PRJNA301212	SAMN04243989
Escherichia coli	E. coli	strain: FORC_041	562	ASM188693v1	GCF_001886935.1	RefSeq	NCBI Prokaryotic Genome Annotation Pipeline (PGAP)	Complete Genome	4867152	4867152	2016-11-28	4713	PRJNA321067	SAMN04965119
Escherichia coli	E. coli	strain: FMU073332	562	ASM188807v1	GCF_001888075.1	RefSeq	NCBI Prokaryotic Genome Annotation Pipeline (PGAP)	Complete Genome	4718719	5022828	2016-12-02	5012	PRJNA350704	SAMN05945146
Escherichia coli	E. coli	strain: 155	562	ASM189020v1	GCF_001890205.1	RefSeq	NCBI Prokaryotic Genome Annotation Pipeline (PGAP)	Complete Genome	5513008	5604428	2016-12-07	5610	PRJNA336330	SAMN05544764
Escherichia coli	E. coli	strain: 272	562	ASM189022v1	GCF_001890225.1	RefSeq	NCBI Prokaryotic Genome Annotation Pipeline (PGAP)	Complete Genome	5474193	5568363	2016-12-07	5560	PRJNA336330	SAMN05544766
Escherichia coli	E. coli	strain: 472	562	ASM189024v1	GCF_001890245.1	RefSeq	NCBI Prokaryotic Genome Annotation Pipeline (PGAP)	Complete Genome	5513531	5608872	2016-12-07	5615	PRJNA336330	SAMN05544767
Escherichia coli	E. coli	strain: 350	562	ASM189026v1	GCF_001890265.1	RefSeq	NCBI Prokaryotic Genome Annotation Pipeline (PGAP)	Complete Genome	5411823	5504345	2016-12-07	5459	PRJNA336330	SAMN05544765
Escherichia coli	E. coli	strain: 9000	562	ASM189028v2	GCF_001890285.2	RefSeq	NCBI Prokaryotic Genome Annotation Pipeline (PGAP)	Complete Genome	5516496	5611725	2020-10-09	5628	PRJNA336330	SAMN05544760
Escherichia coli	E. coli	strain: 7784	562	ASM189030v1	GCF_001890305.1	RefSeq	NCBI Prokaryotic Genome Annotation Pipeline (PGAP)	Complete Genome	5370710	5462063	2016-12-07	5433	PRJNA336330	SAMN05544762
Escherichia coli	E. coli	strain: 319	562	ASM189032v1	GCF_001890325.1	RefSeq	NCBI Prokaryotic Genome Annotation Pipeline (PGAP)	Complete Genome	5474890	5567385	2016-12-07	5515	PRJNA336330	SAMN05544768
Escherichia coli	E. coli	strain: 10671	562	ASM189034v1	GCF_001890345.1	RefSeq	NCBI Prokaryotic Genome Annotation Pipeline (PGAP)	Complete Genome	5428751	5520540	2016-12-07	5507	PRJNA336330	SAMN05544761
Escherichia coli	E. coli	strain: MRSN346647	562	ASM189036v1	GCF_001890365.1	RefSeq	NCBI Prokaryotic Genome Annotation Pipeline (PGAP)	Complete Genome	5041399	5158613	2016-12-07	4972	PRJNA353939	SAMN06067968
Escherichia coli	E. coli	strain: C1	562	ASM190029v1	GCF_001900295.1	RefSeq	NCBI Prokaryotic Genome Annotation Pipeline (PGAP)	Complete Genome	4843023	4843023	2016-12-12	4631	PRJNA269191	SAMN03252409
Escherichia coli	E. coli	strain: C4	562	ASM190031v1	GCF_001900315.1	RefSeq	NCBI Prokaryotic Genome Annotation Pipeline (PGAP)	Complete Genome	4990476	4990476	2016-12-12	4775	PRJNA269191	SAMN03252412
Escherichia coli	E. coli	strain: C10	562	ASM190033v1	GCF_001900335.1	RefSeq	NCBI Prokaryotic Genome Annotation Pipeline (PGAP)	Complete Genome	5021692	5021692	2016-12-12	4836	PRJNA269191	SAMN03252417
Escherichia coli	E. coli	strain: C11	562	ASM190035v1	GCF_001900355.1	RefSeq	NCBI Prokaryotic Genome Annotation Pipeline (PGAP)	Complete Genome	5414571	5414571	2016-12-12	5194	PRJNA269191	SAMN03252418
Escherichia coli	E. coli	strain: D7	562	ASM190037v1	GCF_001900375.1	RefSeq	NCBI Prokaryotic Genome Annotation Pipeline (PGAP)	Complete Genome	4827779	4827779	2016-12-12	4658	PRJNA269191	SAMN03252425
Escherichia coli	E. coli	strain: D8	562	ASM190039v1	GCF_001900395.1	RefSeq	NCBI Prokaryotic Genome Annotation Pipeline (PGAP)	Complete Genome	5130646	5130646	2016-12-12	4934	PRJNA269191	SAMN03252426
Escherichia coli	E. coli	strain: H5	562	ASM190041v1	GCF_001900415.1	RefSeq	NCBI Prokaryotic Genome Annotation Pipeline (PGAP)	Complete Genome	4833228	4833228	2016-12-12	4677	PRJNA269191	SAMN03252432
Escherichia coli	E. coli	strain: H6	562	ASM190043v1	GCF_001900435.1	RefSeq	NCBI Prokaryotic Genome Annotation Pipeline (PGAP)	Complete Genome	4832567	4832567	2016-12-12	4672	PRJNA269191	SAMN03252433
Escherichia coli	E. coli	strain: H7	562	ASM190045v1	GCF_001900455.1	RefSeq	NCBI Prokaryotic Genome Annotation Pipeline (PGAP)	Complete Genome	4807161	4807161	2016-12-12	4654	PRJNA269191	SAMN03252434
Escherichia coli	E. coli	strain: H10	562	ASM190047v1	GCF_001900475.1	RefSeq	NCBI Prokaryotic Genome Annotation Pipeline (PGAP)	Complete Genome	4805164	4805164	2016-12-12	4615	PRJNA269191	SAMN03252436
Escherichia coli	E. coli	strain: C2	562	ASM190049v1	GCF_001900495.1	RefSeq	NCBI Prokaryotic Genome Annotation Pipeline (PGAP)	Complete Genome	4809836	4818237	2016-12-12	4657	PRJNA269191	SAMN03252410
Escherichia coli	E. coli	strain: C3	562	ASM190051v1	GCF_001900515.1	RefSeq	NCBI Prokaryotic Genome Annotation Pipeline (PGAP)	Complete Genome	5349582	5413266	2016-12-12	5439	PRJNA269191	SAMN03252411
Escherichia coli	E. coli	strain: C5	562	ASM190053v1	GCF_001900535.1	RefSeq	NCBI Prokaryotic Genome Annotation Pipeline (PGAP)	Complete Genome	5333488	5633965	2016-12-12	5618	PRJNA269191	SAMN03252413
Escherichia coli	E. coli	strain: C8	562	ASM190055v1	GCF_001900555.1	RefSeq	NCBI Prokaryotic Genome Annotation Pipeline (PGAP)	Complete Genome	4901865	5096119	2016-12-12	4947	PRJNA269191	SAMN03252415
Escherichia coli	E. coli	strain: C9	562	ASM190057v1	GCF_001900575.1	RefSeq	NCBI Prokaryotic Genome Annotation Pipeline (PGAP)	Complete Genome	4527935	4677457	2016-12-12	4578	PRJNA269191	SAMN03252416
Escherichia coli	E. coli	strain: D1	562	ASM190059v1	GCF_001900595.1	RefSeq	NCBI Prokaryotic Genome Annotation Pipeline (PGAP)	Complete Genome	5060525	5207335	2016-12-12	5111	PRJNA269191	SAMN03252419
Escherichia coli	E. coli	strain: D2	562	ASM190061v1	GCF_001900615.1	RefSeq	NCBI Prokaryotic Genome Annotation Pipeline (PGAP)	Complete Genome	4765647	4876911	2016-12-12	4750	PRJNA269191	SAMN03252420
Escherichia coli	E. coli	strain: D3	562	ASM190063v1	GCF_001900635.1	RefSeq	NCBI Prokaryotic Genome Annotation Pipeline (PGAP)	Complete Genome	4971154	5236169	2016-12-12	5159	PRJNA269191	SAMN03252421
Escherichia coli	E. coli	strain: D4	562	ASM190065v1	GCF_001900655.1	RefSeq	NCBI Prokaryotic Genome Annotation Pipeline (PGAP)	Complete Genome	4821305	4935464	2016-12-12	4802	PRJNA269191	SAMN03252422
Escherichia coli	E. coli	strain: D5	562	ASM190067v1	GCF_001900675.1	RefSeq	NCBI Prokaryotic Genome Annotation Pipeline (PGAP)	Complete Genome	4817460	5019088	2016-12-12	4868	PRJNA269191	SAMN03252423
Escherichia coli	E. coli	strain: D6	562	ASM190069v1	GCF_001900695.1	RefSeq	NCBI Prokaryotic Genome Annotation Pipeline (PGAP)	Complete Genome	4711358	4910852	2016-12-12	4733	PRJNA269191	SAMN03252424
Escherichia coli	E. coli	strain: D9	562	ASM190071v1	GCF_001900715.1	RefSeq	NCBI Prokaryotic Genome Annotation Pipeline (PGAP)	Complete Genome	4637555	4874277	2016-12-12	4733	PRJNA269191	SAMN03252427
Escherichia coli	E. coli	strain: D10	562	ASM190073v1	GCF_001900735.1	RefSeq	NCBI Prokaryotic Genome Annotation Pipeline (PGAP)	Complete Genome	5112249	5247683	2016-12-12	5124	PRJNA269191	SAMN03252428
Escherichia coli	E. coli	strain: H1	562	ASM190077v1	GCF_001900775.1	RefSeq	NCBI Prokaryotic Genome Annotation Pipeline (PGAP)	Complete Genome	4818512	4826576	2016-12-12	4727	PRJNA269191	SAMN03252429
Escherichia coli	E. coli	strain: H2	562	ASM190079v1	GCF_001900795.1	RefSeq	NCBI Prokaryotic Genome Annotation Pipeline (PGAP)	Complete Genome	4531885	4577859	2016-12-12	4499	PRJNA269191	SAMN03252430
Escherichia coli	E. coli	strain: H3	562	ASM190081v1	GCF_001900815.1	RefSeq	NCBI Prokaryotic Genome Annotation Pipeline (PGAP)	Complete Genome	4630919	4679162	2016-12-12	4524	PRJNA269191	SAMN03252431
Escherichia coli	E. coli	strain: H8	562	ASM190083v1	GCF_001900835.1	RefSeq	NCBI Prokaryotic Genome Annotation Pipeline (PGAP)	Complete Genome	4929892	5137208	2016-12-12	5008	PRJNA269191	SAMN03252435
Escherichia coli	E. coli	strain: H14	562	ASM190088v1	GCF_001900885.1	RefSeq	NCBI Prokaryotic Genome Annotation Pipeline (PGAP)	Complete Genome	4735489	4735489	2016-12-12	4533	PRJNA269191	SAMN03252437
Escherichia coli	E. coli	strain: S3	562	ASM190090v1	GCF_001900905.1	RefSeq	NCBI Prokaryotic Genome Annotation Pipeline (PGAP)	Complete Genome	4632368	4632368	2016-12-12	4503	PRJNA269191	SAMN03252450
Escherichia coli	E. coli	strain: S21	562	ASM190092v1	GCF_001900925.1	RefSeq	NCBI Prokaryotic Genome Annotation Pipeline (PGAP)	Complete Genome	4733615	4733615	2016-12-12	4532	PRJNA269191	SAMN03252452
Escherichia coli	E. coli	strain: S40	562	ASM190094v1	GCF_001900945.1	RefSeq	NCBI Prokaryotic Genome Annotation Pipeline (PGAP)	Complete Genome	5399183	5399183	2016-12-12	5218	PRJNA269191	SAMN03252454
Escherichia coli	E. coli	strain: S42	562	ASM190096v1	GCF_001900965.1	RefSeq	NCBI Prokaryotic Genome Annotation Pipeline (PGAP)	Complete Genome	4838808	4838808	2016-12-12	4674	PRJNA269191	SAMN03252455
Escherichia coli	E. coli	strain: S43	562	ASM190098v1	GCF_001900985.1	RefSeq	NCBI Prokaryotic Genome Annotation Pipeline (PGAP)	Complete Genome	5043711	5043711	2016-12-12	4890	PRJNA269191	SAMN03252456
Escherichia coli	E. coli	strain: H15	562	ASM190100v1	GCF_001901005.1	RefSeq	NCBI Prokaryotic Genome Annotation Pipeline (PGAP)	Complete Genome	4741552	4857969	2016-12-12	4672	PRJNA269191	SAMN03252438
Escherichia coli	E. coli	strain: M1	562	ASM190102v1	GCF_001901025.1	RefSeq	NCBI Prokaryotic Genome Annotation Pipeline (PGAP)	Complete Genome	4941156	5148066	2016-12-12	5028	PRJNA269191	SAMN03252439
Escherichia coli	E. coli	strain: M3	562	ASM190104v1	GCF_001901045.1	RefSeq	NCBI Prokaryotic Genome Annotation Pipeline (PGAP)	Complete Genome	4940434	5146339	2016-12-12	5024	PRJNA269191	SAMN03252440
Escherichia coli	E. coli	strain: M6	562	ASM190106v1	GCF_001901065.1	RefSeq	NCBI Prokaryotic Genome Annotation Pipeline (PGAP)	Complete Genome	5146228	5310163	2016-12-12	5148	PRJNA269191	SAMN03252441
Escherichia coli	E. coli	strain: M8	562	ASM190108v1	GCF_001901085.1	RefSeq	NCBI Prokaryotic Genome Annotation Pipeline (PGAP)	Complete Genome	4803944	5045582	2016-12-12	4936	PRJNA269191	SAMN03252442
Escherichia coli	E. coli	strain: M9	562	ASM190110v1	GCF_001901105.1	RefSeq	NCBI Prokaryotic Genome Annotation Pipeline (PGAP)	Complete Genome	5145749	5304349	2016-12-12	5140	PRJNA269191	SAMN03252443
Escherichia coli	E. coli	strain: M10	562	ASM190112v1	GCF_001901125.1	RefSeq	NCBI Prokaryotic Genome Annotation Pipeline (PGAP)	Complete Genome	4821620	4954801	2016-12-12	4840	PRJNA269191	SAMN03252444
Escherichia coli	E. coli	strain: M11	562	ASM190114v1	GCF_001901145.1	RefSeq	NCBI Prokaryotic Genome Annotation Pipeline (PGAP)	Complete Genome	5032791	5306134	2016-12-12	5178	PRJNA269191	SAMN03252445
Escherichia coli	E. coli	strain: M15	562	ASM190116v1	GCF_001901165.1	RefSeq	NCBI Prokaryotic Genome Annotation Pipeline (PGAP)	Complete Genome	5103562	5328503	2016-12-12	5184	PRJNA269191	SAMN03252446
Escherichia coli	E. coli	strain: M18	562	ASM190118v1	GCF_001901185.1	RefSeq	NCBI Prokaryotic Genome Annotation Pipeline (PGAP)	Complete Genome	5102554	5160136	2016-12-12	5051	PRJNA269191	SAMN03252447
Escherichia coli	E. coli	strain: M19	562	ASM190121v1	GCF_001901215.1	RefSeq	NCBI Prokaryotic Genome Annotation Pipeline (PGAP)	Complete Genome	5102172	5327147	2016-12-12	5165	PRJNA269191	SAMN03252448
Escherichia coli	E. coli	strain: S1	562	ASM190131v1	GCF_001901315.1	RefSeq	NCBI Prokaryotic Genome Annotation Pipeline (PGAP)	Complete Genome	4702107	4707208	2016-12-12	4698	PRJNA269191	SAMN03252449
Escherichia coli	E. coli	strain: S30	562	ASM190136v1	GCF_001901365.1	RefSeq	NCBI Prokaryotic Genome Annotation Pipeline (PGAP)	Complete Genome	4664102	5072853	2016-12-12	4968	PRJNA269191	SAMN03252453
Escherichia coli	E. coli	strain: S50	562	ASM190140v1	GCF_001901405.1	RefSeq	NCBI Prokaryotic Genome Annotation Pipeline (PGAP)	Complete Genome	4797106	4981720	2016-12-12	4927	PRJNA269191	SAMN03252457
Escherichia coli	E. coli	strain: C7	562	ASM190142v1	GCF_001901425.1	RefSeq	NCBI Prokaryotic Genome Annotation Pipeline (PGAP)	Complete Genome	5310035	5372411	2016-12-12	5390	PRJNA269191	SAMN03252414
Escherichia coli	E. coli	strain: S56	562	ASM190144v1	GCF_001901445.1	RefSeq	NCBI Prokaryotic Genome Annotation Pipeline (PGAP)	Complete Genome	4740150	4992522	2016-12-12	4873	PRJNA269191	SAMN03252458
Escherichia coli	E. coli	strain: S10	562	ASM190146v1	GCF_001901465.1	RefSeq	NCBI Prokaryotic Genome Annotation Pipeline (PGAP)	Complete Genome	4886210	4886210	2016-12-12	4737	PRJNA269191	SAMN03252451
Escherichia coli	E. coli	strain: tolC-	562	ASM193251v1	GCF_001932515.1	RefSeq	NCBI Prokaryotic Genome Annotation Pipeline (PGAP)	Complete Genome	4792200	4792200	2017-01-03	4698	PRJNA356505	SAMN06115651
Escherichia coli	E. coli	strain: SLK172	562	ASM193631v1	GCF_001936315.1	RefSeq	NCBI Prokaryotic Genome Annotation Pipeline (PGAP)	Complete Genome	5283836	5773662	2017-01-05	5803	PRJNA344951	SAMN05853574
Escherichia coli	E. coli	strain: WCHEC050613	562	ASM196928v4	GCF_001969285.3	RefSeq	NCBI Prokaryotic Genome Annotation Pipeline (PGAP)	Complete Genome	4669790	5127039	2019-08-22	5030	PRJNA418674	SAMN06197014
Escherichia coli	E. coli	strain: XH990	562	ASM197176v1	GCF_001971765.1	RefSeq	NCBI Prokaryotic Genome Annotation Pipeline (PGAP)	Complete Genome	4883427	5312757	2017-01-26	5152	PRJNA362247	SAMN06236809
Escherichia coli	E. coli	strain: MGY	562	ASM199918v1	GCF_001999185.1	RefSeq	NCBI Prokaryotic Genome Annotation Pipeline (PGAP)	Complete Genome	4643284	4643284	2017-02-14	4531	PRJNA361209	SAMN06227049
Escherichia coli	E. coli	strain: NCTC86	562	ASM200770v1	GCF_002007705.1	RefSeq	NCBI Prokaryotic Genome Annotation Pipeline (PGAP)	Complete Genome	5111920	5111920	2017-02-28	4944	PRJNA373816	SAMN06314933
Escherichia coli	E. coli	strain: MDR_56	562	ASM200931v1	GCF_002009315.1	RefSeq	NCBI Prokaryotic Genome Annotation Pipeline (PGAP)	Complete Genome	4978170	5465306	2017-03-02	5482	PRJNA375745	SAMN06344815
Escherichia coli	E. coli	strain: Ecol_224	562	ASM201194v1	GCF_002011945.1	RefSeq	NCBI Prokaryotic Genome Annotation Pipeline (PGAP)	Complete Genome	4891786	5223096	2017-03-03	5203	PRJNA316786	SAMN05511177
Escherichia coli	E. coli	strain: Ecol_276	562	ASM201196v1	GCF_002011965.1	RefSeq	NCBI Prokaryotic Genome Annotation Pipeline (PGAP)	Complete Genome	4898796	5126305	2017-03-03	5091	PRJNA316786	SAMN05511184
Escherichia coli	E. coli	strain: Ecol_316	562	ASM201198v1	GCF_002011985.1	RefSeq	NCBI Prokaryotic Genome Annotation Pipeline (PGAP)	Complete Genome	5056072	5471138	2017-03-03	5333	PRJNA316786	SAMN05511183
Escherichia coli	E. coli	strain: Ecol_517	562	ASM201200v1	GCF_002012005.1	RefSeq	NCBI Prokaryotic Genome Annotation Pipeline (PGAP)	Complete Genome	4794957	4968096	2017-03-03	4853	PRJNA316786	SAMN05511179
Escherichia coli	E. coli	strain: Ecol_542	562	ASM201202v1	GCF_002012025.1	RefSeq	NCBI Prokaryotic Genome Annotation Pipeline (PGAP)	Complete Genome	5259387	5395325	2017-03-03	5426	PRJNA316786	SAMN05511186
Escherichia coli	E. coli	strain: Ecol_545	562	ASM201204v1	GCF_002012045.1	RefSeq	NCBI Prokaryotic Genome Annotation Pipeline (PGAP)	Complete Genome	5031843	5276034	2017-03-03	5151	PRJNA316786	SAMN05511169
Escherichia coli	E. coli	strain: Ecol_656	562	ASM201206v1	GCF_002012065.1	RefSeq	NCBI Prokaryotic Genome Annotation Pipeline (PGAP)	Complete Genome	5228864	5405139	2017-03-03	5365	PRJNA316786	SAMN05511161
Escherichia coli	E. coli	strain: Ecol_AZ146	562	ASM201208v1	GCF_002012085.1	RefSeq	NCBI Prokaryotic Genome Annotation Pipeline (PGAP)	Complete Genome	5434745	5727407	2017-03-03	5780	PRJNA316786	SAMN05511152
Escherichia coli	E. coli	strain: Ecol_AZ147	562	ASM201210v1	GCF_002012105.1	RefSeq	NCBI Prokaryotic Genome Annotation Pipeline (PGAP)	Complete Genome	4708839	5090480	2017-03-03	5007	PRJNA316786	SAMN05511182
Escherichia coli	E. coli	strain: Ecol_AZ155	562	ASM201212v1	GCF_002012125.1	RefSeq	NCBI Prokaryotic Genome Annotation Pipeline (PGAP)	Complete Genome	4690903	5090221	2017-03-03	5034	PRJNA316786	SAMN05511168
Escherichia coli	E. coli	strain: Ecol_AZ159	562	ASM201214v1	GCF_002012145.1	RefSeq	NCBI Prokaryotic Genome Annotation Pipeline (PGAP)	Complete Genome	4926149	5101928	2017-03-03	4970	PRJNA316786	SAMN05511159
Escherichia coli	E. coli	strain: Ecol_AZ162	562	ASM201216v1	GCF_002012165.1	RefSeq	NCBI Prokaryotic Genome Annotation Pipeline (PGAP)	Complete Genome	5099988	5351874	2017-03-03	5301	PRJNA316786	SAMN05511185
Escherichia coli	E. coli	strain: Ecol_867	562	ASM201220v1	GCF_002012205.1	RefSeq	NCBI Prokaryotic Genome Annotation Pipeline (PGAP)	Complete Genome	4947532	5065803	2017-03-03	4982	PRJNA316786	SAMN05511148
Escherichia coli	E. coli	strain: Ecol_881	562	ASM201222v1	GCF_002012225.1	RefSeq	NCBI Prokaryotic Genome Annotation Pipeline (PGAP)	Complete Genome	5262974	5597549	2017-03-03	5515	PRJNA316786	SAMN05511150
Escherichia coli	E. coli	strain: Ecol_AZ153	562	ASM201224v1	GCF_002012245.1	RefSeq	NCBI Prokaryotic Genome Annotation Pipeline (PGAP)	Complete Genome	4998584	5252746	2017-03-03	5210	PRJNA316786	SAMN05511160
Escherichia coli	E. coli	strain: Ecol_AZ161	562	ASM201226v1	GCF_002012265.1	RefSeq	NCBI Prokaryotic Genome Annotation Pipeline (PGAP)	Complete Genome	4911496	5173038	2017-03-03	5096	PRJNA316786	SAMN05511166
Escherichia coli	E. coli	strain: Ecol_244	562	ASM201230v1	GCF_002012305.1	RefSeq	NCBI Prokaryotic Genome Annotation Pipeline (PGAP)	Complete Genome	4913259	5383061	2017-03-03	5287	PRJNA316786	SAMN05511157
Escherichia coli NU14		strain: NU14	569579	ASM202486v1	GCF_002024865.1	RefSeq	NCBI Prokaryotic Genome Annotation Pipeline (PGAP)	Complete Genome	5076615	5076615	2017-03-10	4924	PRJNA373796	SAMN06314223
Escherichia coli	E. coli	strain: 13E0725	562	ASM205560v1	GCF_002055605.1	RefSeq	NCBI Prokaryotic Genome Annotation Pipeline (PGAP)	Complete Genome	5112484	5112484	2017-03-21	5089	PRJNA378593	SAMN06554468
Escherichia coli	E. coli	strain: AR_0118	562	ASM205563v1	GCF_002055635.1	RefSeq	NCBI Prokaryotic Genome Annotation Pipeline (PGAP)	Complete Genome	5018461	5365068	2017-03-21	5330	PRJNA292902	SAMN04014959
Escherichia coli	E. coli	strain: AR_0061	562	ASM205606v1	GCF_002056065.1	RefSeq	NCBI Prokaryotic Genome Annotation Pipeline (PGAP)	Complete Genome	4595238	4734219	2017-03-21	4611	PRJNA292904	SAMN04014902
Escherichia coli	E. coli	strain: AR_0069	562	ASM205614v1	GCF_002056145.1	RefSeq	NCBI Prokaryotic Genome Annotation Pipeline (PGAP)	Complete Genome	4658583	4826754	2017-03-21	4715	PRJNA292904	SAMN04014910
Escherichia coli	E. coli	strain: AR_0104	562	ASM205663v1	GCF_002056635.1	RefSeq	NCBI Prokaryotic Genome Annotation Pipeline (PGAP)	Complete Genome	4992088	5262025	2017-03-21	5192	PRJNA292904	SAMN04014945
Escherichia coli	E. coli	strain: 13E0780	562	ASM205724v1	GCF_002057245.1	RefSeq	NCBI Prokaryotic Genome Annotation Pipeline (PGAP)	Complete Genome	5371291	5371291	2017-03-21	5450	PRJNA378906	SAMN06563569
Escherichia coli	E. coli	strain: 13E0767	562	ASM205735v1	GCF_002057355.1	RefSeq	NCBI Prokaryotic Genome Annotation Pipeline (PGAP)	Complete Genome	4942246	4942246	2017-03-21	4852	PRJNA378908	SAMN06563579
Escherichia coli	E. coli	strain: DSM 103246	562	ASM205876v1	GCF_002058765.1	RefSeq	NCBI Prokaryotic Genome Annotation Pipeline (PGAP)	Complete Genome	5445834	5445834	2017-03-21	5288	PRJNA376490	SAMN06434185
Escherichia coli	E. coli	strain: FAM21845	562	ASM207719v1	GCF_002077195.1	RefSeq	NCBI Prokaryotic Genome Annotation Pipeline (PGAP)	Complete Genome	4901993	5113593	2017-04-03	5114	PRJNA342576	SAMN05762409
Escherichia coli	E. coli	strain: BLK9	562	ASM207827v1	GCF_002078275.1	RefSeq	NCBI Prokaryotic Genome Annotation Pipeline (PGAP)	Complete Genome	4165587	4165587	2017-04-04	3999	PRJNA312438	SAMN04497926
Escherichia coli	E. coli	strain: BLK16	562	ASM207829v1	GCF_002078295.1	RefSeq	NCBI Prokaryotic Genome Annotation Pipeline (PGAP)	Complete Genome	4165783	4165783	2017-04-04	4000	PRJNA312746	SAMN04505873
Escherichia coli C		strain: C	498388	ASM207922v1	GCF_002079225.1	RefSeq	NCBI Prokaryotic Genome Annotation Pipeline (PGAP)	Complete Genome	4617024	4617024	2017-04-05	4436	PRJNA380607	SAMN06645125
Escherichia coli	E. coli	strain: BLR(DE3)	562	ASM209035v1	GCF_002090355.1	RefSeq	NCBI Prokaryotic Genome Annotation Pipeline (PGAP)	Complete Genome	4550811	4550811	2017-04-13	4438	PRJNA379778	SAMN06619924
Escherichia coli	E. coli	strain: CFSAN051542	562	ASM210573v1	GCF_002105735.1	RefSeq	NCBI Prokaryotic Genome Annotation Pipeline (PGAP)	Complete Genome	4888773	4926135	2017-04-24	4875	PRJNA312475	SAMN05414625
Escherichia coli	E. coli	strain: HB-Coli0	562	ASM211671v2	GCF_002116715.2	RefSeq	NCBI Prokaryotic Genome Annotation Pipeline (PGAP)	Complete Genome	4858944	5074830	2017-05-01	4943	PRJNA383767	SAMN06819205
Escherichia coli	E. coli	strain: HST04	562	ASM211809v1	GCF_002118095.1	RefSeq	NCBI Prokaryotic Genome Annotation Pipeline (PGAP)	Complete Genome	4567242	4567242	2017-04-28	4452	PRJNA298687	SAMN04396805
Escherichia coli	E. coli	strain: Z1002	562	ASM214267v1	GCF_002142675.1	RefSeq	NCBI Prokaryotic Genome Annotation Pipeline (PGAP)	Complete Genome	5177498	5628524	2017-05-16	5546	PRJNA386069	SAMN06924979
Escherichia coli	E. coli	strain: 5CRE51	562	ASM214269v1	GCF_002142695.1	RefSeq	NCBI Prokaryotic Genome Annotation Pipeline (PGAP)	Complete Genome	5041366	5256426	2017-05-16	5193	PRJNA384104	SAMN06828737
Escherichia coli	E. coli	strain: strain Z247	562	ASM214271v1	GCF_002142715.1	RefSeq	NCBI Prokaryotic Genome Annotation Pipeline (PGAP)	Complete Genome	5013813	5400073	2017-05-16	5305	PRJNA386074	SAMN06925129
Escherichia coli	E. coli	strain: 95JB1	562	ASM215682v1	GCF_002156825.1	RefSeq	NCBI Prokaryotic Genome Annotation Pipeline (PGAP)	Complete Genome	5347911	5517971	2017-05-23	5588	PRJNA383943	SAMN06924970
Escherichia coli	E. coli	strain: 95NR1	562	ASM215684v1	GCF_002156845.1	RefSeq	NCBI Prokaryotic Genome Annotation Pipeline (PGAP)	Complete Genome	5467988	5636758	2017-05-23	5752	PRJNA383942	SAMN06947002
Escherichia coli	E. coli	strain: 81009	562	ASM215724v1	GCF_002157245.1	RefSeq	NCBI Prokaryotic Genome Annotation Pipeline (PGAP)	Complete Genome	5012084	5147804	2017-05-24	5048	PRJNA383781	SAMN06808253
Escherichia coli	E. coli	strain: KSC9	562	ASM216365v1	GCF_002163655.1	RefSeq	NCBI Prokaryotic Genome Annotation Pipeline (PGAP)	Complete Genome	4855460	4855460	2017-06-02	4716	PRJNA355857	SAMN06093946
Escherichia coli	E. coli	strain: KSC64	562	ASM216369v1	GCF_002163695.1	RefSeq	NCBI Prokaryotic Genome Annotation Pipeline (PGAP)	Complete Genome	4759716	4759716	2017-06-02	4574	PRJNA355857	SAMN06165994
Escherichia coli	E. coli	strain: KSC1031	562	ASM216393v1	GCF_002163935.1	RefSeq	NCBI Prokaryotic Genome Annotation Pipeline (PGAP)	Complete Genome	4707009	4855538	2017-06-02	4703	PRJNA355857	SAMN06166007
Escherichia coli	E. coli	strain: KSC207	562	ASM216395v1	GCF_002163955.1	RefSeq	NCBI Prokaryotic Genome Annotation Pipeline (PGAP)	Complete Genome	4706707	4984497	2017-06-02	4851	PRJNA355857	SAMN06165999
Escherichia coli	E. coli	strain: WCHEC000837	562	ASM216459v2	GCF_002164595.2	RefSeq	NCBI Prokaryotic Genome Annotation Pipeline (PGAP)	Complete Genome	5094619	5388661	2018-10-17	5295	PRJNA418674	SAMN06231252
Escherichia coli	E. coli	strain: WCHEC96200	562	ASM216463v4	GCF_002164635.4	RefSeq	NCBI Prokaryotic Genome Annotation Pipeline (PGAP)	Complete Genome	5051470	5340337	2019-08-22	5264	PRJNA418674	SAMN06909153
Escherichia coli	E. coli	strain: WCHEC4533	562	ASM216464v3	GCF_002164645.3	RefSeq	NCBI Prokaryotic Genome Annotation Pipeline (PGAP)	Complete Genome	5099810	5391223	2019-08-26	5302	PRJNA418674	SAMN06909152
Escherichia coli	E. coli	strain: WCHEC020032	562	ASM216486v2	GCF_002164865.2	RefSeq	NCBI Prokaryotic Genome Annotation Pipeline (PGAP)	Complete Genome	4686461	4958942	2019-01-22	4884	PRJNA418674	SAMN06909180
Escherichia coli	E. coli	strain: SCEC020026	562	ASM216497v2	GCF_002164975.2	RefSeq	NCBI Prokaryotic Genome Annotation Pipeline (PGAP)	Complete Genome	4763166	4913909	2019-01-22	4792	PRJNA418674	SAMN06909178
Escherichia coli	E. coli	strain: SCEC020022	562	ASM216509v2	GCF_002165095.2	RefSeq	NCBI Prokaryotic Genome Annotation Pipeline (PGAP)	Complete Genome	4894694	5326272	2018-10-17	5243	PRJNA418674	SAMN06909177
Escherichia coli	E. coli	strain: SCEC020001	562	ASM216511v2	GCF_002165115.2	RefSeq	NCBI Prokaryotic Genome Annotation Pipeline (PGAP)	Complete Genome	4908742	5052208	2018-09-25	4928	PRJNA418674	SAMN06909172
Escherichia coli	E. coli	strain: AR_0149	562	ASM218005v1	GCF_002180055.1	RefSeq	NCBI Prokaryotic Genome Annotation Pipeline (PGAP)	Complete Genome	4830167	4924856	2017-06-08	4764	PRJNA292902	SAMN04014990
Escherichia coli	E. coli	strain: AR_0119	562	ASM218009v1	GCF_002180095.1	RefSeq	NCBI Prokaryotic Genome Annotation Pipeline (PGAP)	Complete Genome	5029162	5435963	2017-06-08	5441	PRJNA292902	SAMN04014960
Escherichia coli	E. coli	strain: AR_0162	562	ASM218013v1	GCF_002180135.1	RefSeq	NCBI Prokaryotic Genome Annotation Pipeline (PGAP)	Complete Genome	4810234	5064173	2017-06-08	4938	PRJNA292902	SAMN04015003
Escherichia coli	E. coli	strain: AR_0058	562	ASM218019v1	GCF_002180195.1	RefSeq	NCBI Prokaryotic Genome Annotation Pipeline (PGAP)	Complete Genome	4940441	5103486	2017-06-08	5050	PRJNA292904	SAMN04014899
Escherichia coli	E. coli	strain: AR_0151	562	ASM218021v1	GCF_002180215.1	RefSeq	NCBI Prokaryotic Genome Annotation Pipeline (PGAP)	Complete Genome	4862952	4959341	2017-06-08	4808	PRJNA292902	SAMN04014992
Escherichia coli	E. coli	strain: AR_0128	562	ASM218027v1	GCF_002180275.1	RefSeq	NCBI Prokaryotic Genome Annotation Pipeline (PGAP)	Complete Genome	4967401	5321269	2017-06-08	5247	PRJNA292902	SAMN04014969
Escherichia coli	E. coli	strain: AR_0114	562	ASM219227v1	GCF_002192275.1	RefSeq	NCBI Prokaryotic Genome Annotation Pipeline (PGAP)	Complete Genome	4786118	5017345	2017-06-13	4912	PRJNA292902	SAMN04014955
Escherichia coli	E. coli	strain: AR_0150	562	ASM219229v1	GCF_002192295.1	RefSeq	NCBI Prokaryotic Genome Annotation Pipeline (PGAP)	Complete Genome	4864149	5078246	2017-06-13	4951	PRJNA292902	SAMN04014991
Escherichia coli	E. coli	strain: H105	562	ASM219309v1	GCF_002193095.1	RefSeq	NCBI Prokaryotic Genome Annotation Pipeline (PGAP)	Complete Genome	4978342	5113241	2017-06-14	5005	PRJNA387731	SAMN07162922
Escherichia coli	E. coli	strain: EC974	562	ASM219647v1	GCF_002196475.1	RefSeq	NCBI Prokaryotic Genome Annotation Pipeline (PGAP)	Complete Genome	5167701	5457692	2017-06-15	5265	PRJNA389338	SAMN07192703
Escherichia coli	E. coli	strain: EC1515	562	ASM219649v1	GCF_002196495.1	RefSeq	NCBI Prokaryotic Genome Annotation Pipeline (PGAP)	Complete Genome	5167363	5468903	2017-06-15	5280	PRJNA389338	SAMN07192704
Escherichia coli	E. coli	strain: AR_0137	562	ASM220183v1	GCF_002201835.1	RefSeq	NCBI Prokaryotic Genome Annotation Pipeline (PGAP)	Complete Genome	4746578	5085165	2017-06-20	5006	PRJNA292902	SAMN04014978
Escherichia coli	E. coli	strain: AR_0055	562	ASM220217v1	GCF_002202175.1	RefSeq	NCBI Prokaryotic Genome Annotation Pipeline (PGAP)	Complete Genome	5141314	5506082	2017-06-20	5516	PRJNA292904	SAMN04014896
Escherichia coli O157		strain: FDAARGOS_293	1045010	ASM220886v2	GCF_002208865.2	RefSeq	NCBI Prokaryotic Genome Annotation Pipeline (PGAP)	Complete Genome	5548751	5686680	2018-03-02	5711	PRJNA231221	SAMN06173306
Escherichia coli O104:H4		strain: FDAARGOS_348	1038927	ASM220910v2	GCF_002209105.2	RefSeq	NCBI Prokaryotic Genome Annotation Pipeline (PGAP)	Complete Genome	5256950	5442454	2018-03-08	5388	PRJNA231221	SAMN06173361
Escherichia coli	E. coli	strain: ABWA45	562	ASM221172v1	GCF_002211725.1	RefSeq	NCBI Prokaryotic Genome Annotation Pipeline (PGAP)	Complete Genome	5094639	5466321	2017-06-30	5473	PRJNA391287	SAMN07260764
Escherichia coli	E. coli	strain: M160133	562	ASM221420v1	GCF_002214205.1	RefSeq	NCBI Prokaryotic Genome Annotation Pipeline (PGAP)	Complete Genome	4957100	5477301	2017-07-03	5296	PRJNA391721	SAMN07273977
Escherichia coli	E. coli	strain: FORC_043	562	ASM221474v2	GCF_002214745.2	RefSeq	NCBI Prokaryotic Genome Annotation Pipeline (PGAP)	Complete Genome	5244443	5321865	2017-10-05	5275	PRJNA338095	SAMN05520965
Escherichia coli	E. coli	strain: PSUO2	562	ASM221509v1	GCF_002215095.1	RefSeq	NCBI Prokaryotic Genome Annotation Pipeline (PGAP)	Complete Genome	4924294	5035255	2017-07-06	4871	PRJNA287563	SAMN03783363
Escherichia coli	E. coli	strain: E62	562	ASM222021v1	GCF_002220215.1	RefSeq	NCBI Prokaryotic Genome Annotation Pipeline (PGAP)	Complete Genome	4914770	4914770	2017-07-17	4759	PRJNA389489	SAMN07251590
Escherichia coli	E. coli	strain: FORC_044	562	ASM222026v1	GCF_002220265.1	RefSeq	NCBI Prokaryotic Genome Annotation Pipeline (PGAP)	Complete Genome	5483726	5703173	2017-07-17	5713	PRJNA330605	SAMN05417814
Escherichia coli	E. coli	strain: PAR	562	ASM223730v1	GCF_002237305.1	RefSeq	NCBI Prokaryotic Genome Annotation Pipeline (PGAP)	Complete Genome	4859743	4859743	2017-07-31	4682	PRJNA292046	SAMN03963238
Escherichia coli	E. coli	strain: WAT	562	ASM223732v1	GCF_002237325.1	RefSeq	NCBI Prokaryotic Genome Annotation Pipeline (PGAP)	Complete Genome	4847481	4847481	2017-07-31	4733	PRJNA292047	SAMN03963241
Escherichia coli	E. coli	strain: ECCTRSRTH03	562	ASM224659v3	GCF_002246595.2	RefSeq	NCBI Prokaryotic Genome Annotation Pipeline (PGAP)	Complete Genome	4656047	4985901	2019-07-11	4923	PRJNA389557	SAMN07450616
Escherichia coli	E. coli	strain: CDC#03-98	562	ASM224995v1	GCF_002249955.1	RefSeq	NCBI Prokaryotic Genome Annotation Pipeline (PGAP)	Complete Genome	5406069	5498101	2017-08-14	5458	PRJNA218110	SAMN03256350
Escherichia coli O6:H16		strain: 2011EL-1370-2	1446746	ASM226932v1	GCF_002269325.1	RefSeq	NCBI Prokaryotic Genome Annotation Pipeline (PGAP)	Complete Genome	4785142	4965555	2017-08-24	4953	PRJNA218110	SAMN02951658
Escherichia coli	E. coli	strain: CFSAN061770	562	ASM227811v2	GCF_002278115.2	RefSeq	NCBI Prokaryotic Genome Annotation Pipeline (PGAP)	Complete Genome	5292297	5711651	2017-09-05	5631	PRJNA230969	SAMN06928086
Escherichia coli	E. coli	strain: PA45B	562	ASM228575v1	GCF_002285755.1	RefSeq	NCBI Prokaryotic Genome Annotation Pipeline (PGAP)	Complete Genome	5074754	5221926	2017-09-05	5132	PRJNA385892	SAMN06920354
Escherichia coli	E. coli	strain: ETEC-2265	562	ASM230231v1	GCF_002302315.1	RefSeq	NCBI Prokaryotic Genome Annotation Pipeline (PGAP)	Complete Genome	5088339	5319464	2017-09-14	5287	PRJNA398221	SAMN07503734
Escherichia coli	E. coli	strain: ETEC-2264	562	ASM230233v1	GCF_002302335.1	RefSeq	NCBI Prokaryotic Genome Annotation Pipeline (PGAP)	Complete Genome	4972828	5207995	2017-09-14	5154	PRJNA398221	SAMN07503733
Escherichia coli	E. coli	strain: 1943	562	ASM231055v1	GCF_002310555.1	RefSeq	NCBI Prokaryotic Genome Annotation Pipeline (PGAP)	Complete Genome	4780635	5000721	2017-09-18	4845	PRJNA402083	SAMN07618127
Escherichia coli	E. coli	strain: 317	562	ASM231057v1	GCF_002310575.1	RefSeq	NCBI Prokaryotic Genome Annotation Pipeline (PGAP)	Complete Genome	5035905	5135913	2017-09-18	4939	PRJNA402083	SAMN07618128
Escherichia coli	E. coli	strain: 144	562	ASM231059v1	GCF_002310595.1	RefSeq	NCBI Prokaryotic Genome Annotation Pipeline (PGAP)	Complete Genome	5134443	5361252	2017-09-18	5127	PRJNA402083	SAMN07618126
Escherichia coli	E. coli	strain: 1190	562	ASM231061v1	GCF_002310615.1	RefSeq	NCBI Prokaryotic Genome Annotation Pipeline (PGAP)	Complete Genome	4900891	4987038	2017-09-18	4816	PRJNA402083	SAMN07618121
Escherichia coli	E. coli	strain: 1105	562	ASM231063v1	GCF_002310635.1	RefSeq	NCBI Prokaryotic Genome Annotation Pipeline (PGAP)	Complete Genome	5059652	5133746	2017-09-18	4956	PRJNA402083	SAMN07618120
Escherichia coli	E. coli	strain: 746	562	ASM231065v1	GCF_002310655.1	RefSeq	NCBI Prokaryotic Genome Annotation Pipeline (PGAP)	Complete Genome	5089615	5319278	2017-09-18	5144	PRJNA402083	SAMN07618129
Escherichia coli	E. coli	strain: 127	562	ASM231067v1	GCF_002310675.1	RefSeq	NCBI Prokaryotic Genome Annotation Pipeline (PGAP)	Complete Genome	4697886	5091284	2017-09-18	5163	PRJNA402083	SAMN07618123
Escherichia coli	E. coli	strain: 1428	562	ASM231069v1	GCF_002310695.1	RefSeq	NCBI Prokaryotic Genome Annotation Pipeline (PGAP)	Complete Genome	4986712	5309743	2017-09-18	5197	PRJNA402083	SAMN07618125
Escherichia coli	E. coli	strain: 1223	562	ASM231071v1	GCF_002310715.1	RefSeq	NCBI Prokaryotic Genome Annotation Pipeline (PGAP)	Complete Genome	4716432	4951571	2017-09-18	4870	PRJNA402083	SAMN07618122
Escherichia coli	E. coli	strain: 1283	562	ASM231073v1	GCF_002310735.1	RefSeq	NCBI Prokaryotic Genome Annotation Pipeline (PGAP)	Complete Genome	4677088	4920052	2017-09-18	4832	PRJNA402083	SAMN07618124
Escherichia coli	E. coli	strain: MRY15-131	562	ASM235787v1	GCF_002357875.1	RefSeq	NCBI Prokaryotic Genome Annotation Pipeline (PGAP)	Complete Genome	5042704	5219955	2017-04-06	5067	PRJDB5007	SAMD00056132
Escherichia coli	E. coli	strain: MRY15-117	562	ASM235789v1	GCF_002357895.1	RefSeq	NCBI Prokaryotic Genome Annotation Pipeline (PGAP)	Complete Genome	5117319	5295071	2017-04-06	5136	PRJDB5007	SAMD00056131
Escherichia coli	E. coli	strain: 20Ec-P-124	562	ASM235791v1	GCF_002357915.1	RefSeq	NCBI Prokaryotic Genome Annotation Pipeline (PGAP)	Complete Genome	4920828	5379699	2017-04-06	5310	PRJDB5007	SAMD00056130
Escherichia coli	E. coli	strain: FDAARGOS_403	562	ASM239336v1	GCF_002393365.1	RefSeq	NCBI Prokaryotic Genome Annotation Pipeline (PGAP)	Complete Genome	5277336	5475414	2017-09-28	5402	PRJNA231221	SAMN07312447
Escherichia coli	E. coli	strain: FDAARGOS_401	562	ASM239346v1	GCF_002393465.1	RefSeq	NCBI Prokaryotic Genome Annotation Pipeline (PGAP)	Complete Genome	5311821	5387375	2017-09-28	5333	PRJNA231221	SAMN07312445
Escherichia coli	E. coli	strain: KL53	562	ASM249436v2	GCF_002494365.2	RefSeq	NCBI Prokaryotic Genome Annotation Pipeline (PGAP)	Complete Genome	4810511	5256128	2018-07-20	5176	PRJNA411977	SAMN07692432
Escherichia coli	E. coli	strain: IMT16316	562	ASM258700v1	GCF_002587005.1	RefSeq	NCBI Prokaryotic Genome Annotation Pipeline (PGAP)	Complete Genome	4937350	5083233	2017-10-18	4922	PRJNA413755	SAMN07765387
Escherichia coli	E. coli	strain: FDAARGOS_433	562	ASM258979v1	GCF_002589795.1	RefSeq	NCBI Prokaryotic Genome Annotation Pipeline (PGAP)	Complete Genome	4711093	5121856	2017-10-18	5088	PRJNA231221	SAMN07312477
Escherichia coli	E. coli	strain: FDAARGOS_448	562	ASM259113v1	GCF_002591135.1	RefSeq	NCBI Prokaryotic Genome Annotation Pipeline (PGAP)	Complete Genome	5169451	5446833	2017-10-18	5301	PRJNA231221	SAMN07312492
Escherichia coli O91 str. RM7190		strain: RM7190	1055545	ASM271688v1	GCF_002716885.1	RefSeq	NCBI Prokaryotic Genome Annotation Pipeline (PGAP)	Complete Genome	4903701	5030336	2017-10-25	4903	PRJNA69941	SAMN04623227
Escherichia coli O25:NM		strain: 2014EL-1343-2	1446707	ASM274117v1	GCF_002741175.1	RefSeq	NCBI Prokaryotic Genome Annotation Pipeline (PGAP)	Complete Genome	4848034	5042926	2017-11-02	4979	PRJNA218110	SAMN04578538
Escherichia coli O6:H16		strain: 2014EL-1346-6	1446746	ASM274119v1	GCF_002741195.1	RefSeq	NCBI Prokaryotic Genome Annotation Pipeline (PGAP)	Complete Genome	4872840	5384245	2017-11-02	5345	PRJNA218110	SAMN07638908
Escherichia coli O15:H11		strain: 90-9272	2048777	ASM274121v1	GCF_002741215.1	RefSeq	NCBI Prokaryotic Genome Annotation Pipeline (PGAP)	Complete Genome	4906680	5181145	2017-11-02	5156	PRJNA218110	SAMN07656203
Escherichia coli O114:H49		strain: 90-9280	2048775	ASM274125v1	GCF_002741255.1	RefSeq	NCBI Prokaryotic Genome Annotation Pipeline (PGAP)	Complete Genome	4966338	5145656	2017-11-02	5083	PRJNA218110	SAMN07656205
Escherichia coli	E. coli	strain: ATCC 43886	562	ASM274129v1	GCF_002741295.1	RefSeq	NCBI Prokaryotic Genome Annotation Pipeline (PGAP)	Complete Genome	4914654	5117901	2017-11-02	5097	PRJNA218110	SAMN01916957
Escherichia coli O25:H16		strain: F5505-C1	2048780	ASM274131v1	GCF_002741315.1	RefSeq	NCBI Prokaryotic Genome Annotation Pipeline (PGAP)	Complete Genome	4886938	5078362	2017-11-02	5014	PRJNA218110	SAMN07656209
Escherichia coli	E. coli	strain: F5656C1	562	ASM274133v1	GCF_002741335.1	RefSeq	NCBI Prokaryotic Genome Annotation Pipeline (PGAP)	Complete Genome	4733683	4898585	2017-11-02	4858	PRJNA218110	SAMN04621488
Escherichia coli	E. coli	strain: ATCC 43896	562	ASM274135v1	GCF_002741355.1	RefSeq	NCBI Prokaryotic Genome Annotation Pipeline (PGAP)	Complete Genome	5088038	5254447	2017-11-02	5150	PRJNA218110	SAMN01917241
Escherichia coli O169:H41		strain: 2014EL-1345-2	1446701	ASM274143v1	GCF_002741435.1	RefSeq	NCBI Prokaryotic Genome Annotation Pipeline (PGAP)	Complete Genome	4943397	5222299	2017-11-02	5107	PRJNA218110	SAMN07509121
Escherichia coli O128:H27		strain: 90-9281	2048776	ASM274145v1	GCF_002741455.1	RefSeq	NCBI Prokaryotic Genome Annotation Pipeline (PGAP)	Complete Genome	4978613	5130625	2017-11-02	5025	PRJNA218110	SAMN07656206
Escherichia coli O27:H7		strain: B4103-1	2048781	ASM274147v1	GCF_002741475.1	RefSeq	NCBI Prokaryotic Genome Annotation Pipeline (PGAP)	Complete Genome	4708118	4952219	2017-11-02	4860	PRJNA218110	SAMN07731009
Escherichia coli O169:H41		strain: F6326-C1	1446701	ASM274149v1	GCF_002741495.1	RefSeq	NCBI Prokaryotic Genome Annotation Pipeline (PGAP)	Complete Genome	4934701	5157150	2017-11-02	5055	PRJNA218110	SAMN07656210
Escherichia coli O6:H16		strain: F6699	1446746	ASM274151v1	GCF_002741515.1	RefSeq	NCBI Prokaryotic Genome Annotation Pipeline (PGAP)	Complete Genome	4881899	5011291	2017-11-02	4986	PRJNA218110	SAMN07656211
Escherichia coli	E. coli	strain: F8111-1SC3	562	ASM274153v1	GCF_002741535.1	RefSeq	NCBI Prokaryotic Genome Annotation Pipeline (PGAP)	Complete Genome	4905023	5192176	2017-11-02	5077	PRJNA218110	SAMN07172369
Escherichia coli	E. coli	strain: F9792	562	ASM274155v1	GCF_002741555.1	RefSeq	NCBI Prokaryotic Genome Annotation Pipeline (PGAP)	Complete Genome	4875605	5020694	2017-11-02	4895	PRJNA218110	SAMN04625459
Escherichia coli O6:H16		strain: M9682-C1	1446746	ASM274157v1	GCF_002741575.1	RefSeq	NCBI Prokaryotic Genome Annotation Pipeline (PGAP)	Complete Genome	4778550	4916911	2017-11-02	4878	PRJNA218110	SAMN07656212
Escherichia coli O178:H19		strain: 2012C-4431	2048778	ASM274159v1	GCF_002741595.1	RefSeq	NCBI Prokaryotic Genome Annotation Pipeline (PGAP)	Complete Genome	5074559	5307783	2017-11-02	5256	PRJNA218110	SAMN04851096
Escherichia coli	E. coli	strain: WG5	562	ASM276183v1	GCF_002761835.1	RefSeq	NCBI Prokaryotic Genome Annotation Pipeline (PGAP)	Complete Genome	4592887	4592887	2017-11-08	4413	PRJNA415232	SAMN07819355
Escherichia coli	E. coli	strain: BH100 substr. MG2014	562	ASM276351v3	GCF_002763515.2	RefSeq	NCBI Prokaryotic Genome Annotation Pipeline (PGAP)	Complete Genome	5072943	5194458	2018-01-05	4993	PRJNA389912	SAMN07210972
Escherichia coli	E. coli	isolate: NQ3	562	ASM276399v1	GCF_002763995.1	RefSeq	NCBI Prokaryotic Genome Annotation Pipeline (PGAP)	Complete Genome	5196957	5313900	2017-11-13	5236	PRJNA417204	SAMN07980821
Escherichia coli	E. coli	strain: LS4	562	ASM276401v1	GCF_002764015.1	RefSeq	NCBI Prokaryotic Genome Annotation Pipeline (PGAP)	Complete Genome	5196956	5313897	2017-11-13	5236	PRJNA417204	SAMN07980822
Escherichia coli	E. coli	strain: CREC-532	562	ASM278665v1	GCF_002786655.1	RefSeq	NCBI Prokaryotic Genome Annotation Pipeline (PGAP)	Complete Genome	4837992	5197297	2017-11-20	5140	PRJNA416193	SAMN07944239
Escherichia coli	E. coli	strain: AR_0006	562	ASM278721v1	GCF_002787215.1	RefSeq	NCBI Prokaryotic Genome Annotation Pipeline (PGAP)	Complete Genome	5054076	5354275	2017-11-20	5219	PRJNA292901	SAMN04014847
Escherichia coli	E. coli	strain: AR_0014	562	ASM278731v1	GCF_002787315.1	RefSeq	NCBI Prokaryotic Genome Annotation Pipeline (PGAP)	Complete Genome	4839565	5045701	2017-11-20	4915	PRJNA292901	SAMN04014855
Escherichia coli	E. coli	strain: CREC-629	562	ASM278754v1	GCF_002787545.1	RefSeq	NCBI Prokaryotic Genome Annotation Pipeline (PGAP)	Complete Genome	4938993	5258418	2017-11-20	5220	PRJNA416193	SAMN07944243
Escherichia coli	E. coli	strain: CREC-544	562	ASM278764v1	GCF_002787645.1	RefSeq	NCBI Prokaryotic Genome Annotation Pipeline (PGAP)	Complete Genome	4903571	5110145	2017-11-20	4956	PRJNA416193	SAMN07944240
Escherichia coli	E. coli	strain: CREC-591	562	ASM278793v1	GCF_002787935.1	RefSeq	NCBI Prokaryotic Genome Annotation Pipeline (PGAP)	Complete Genome	5125266	5416962	2017-11-20	5378	PRJNA416193	SAMN07944241
Escherichia coli	E. coli	strain: AR_0015	562	ASM278811v1	GCF_002788115.1	RefSeq	NCBI Prokaryotic Genome Annotation Pipeline (PGAP)	Complete Genome	5107874	5384212	2017-11-20	5278	PRJNA292901	SAMN04014856
Escherichia coli	E. coli	strain: AR_0011	562	ASM278829v1	GCF_002788295.1	RefSeq	NCBI Prokaryotic Genome Annotation Pipeline (PGAP)	Complete Genome	4856773	5172880	2017-11-20	5060	PRJNA292901	SAMN04014852
Escherichia coli	E. coli	strain: AR_0019	562	ASM279644v1	GCF_002796445.1	RefSeq	NCBI Prokaryotic Genome Annotation Pipeline (PGAP)	Complete Genome	4643903	4720657	2017-11-27	4544	PRJNA292901	SAMN04014860
Escherichia coli	E. coli	strain: AR_0017	562	ASM279658v1	GCF_002796585.1	RefSeq	NCBI Prokaryotic Genome Annotation Pipeline (PGAP)	Complete Genome	5036925	5139469	2017-11-27	5091	PRJNA292901	SAMN04014858
Escherichia coli	E. coli	strain: CV839-15	562	ASM280380v2	GCF_002803805.1	RefSeq	NCBI Prokaryotic Genome Annotation Pipeline (PGAP)	Complete Genome	4917635	5262717	2017-12-05	5387	PRJNA419025	SAMN08040561
Escherichia coli	E. coli	strain: AMA1167	562	ASM280390v1	GCF_002803905.1	RefSeq	NCBI Prokaryotic Genome Annotation Pipeline (PGAP)	Complete Genome	4767526	4936673	2017-12-04	4820	PRJNA417244	SAMN07983336
Escherichia coli	E. coli	strain: WCHEC025943	562	ASM281155v3	GCF_002811555.3	RefSeq	NCBI Prokaryotic Genome Annotation Pipeline (PGAP)	Complete Genome	4817293	5351201	2018-09-26	5291	PRJNA418674	SAMN07510673
Escherichia coli	E. coli	strain: SC516	562	ASM281254v1	GCF_002812545.1	RefSeq	NCBI Prokaryotic Genome Annotation Pipeline (PGAP)	Complete Genome	4792402	4792402	2017-12-06	4641	PRJNA420050	SAMN08104834
Escherichia coli str. K-12 substr. MG1655		strain: K-12 substr. MG1655	511145	ASM284368v1	GCF_002843685.1	RefSeq	NCBI Prokaryotic Genome Annotation Pipeline (PGAP)	Complete Genome	4643559	4643559	2017-12-17	4543	PRJNA421841	SAMN08158212
Escherichia coli O121:H19		strain: 16-9255	991915	ASM284416v1	GCF_002844165.1	RefSeq	NCBI Prokaryotic Genome Annotation Pipeline (PGAP)	Complete Genome	5397521	5479471	2017-12-15	5522	PRJNA393703	SAMN07339706
Escherichia coli	E. coli	strain: ExPEC XM	562	ASM284468v1	GCF_002844685.1	RefSeq	NCBI Prokaryotic Genome Annotation Pipeline (PGAP)	Complete Genome	5146765	5433619	2017-12-19	5380	PRJNA421631	SAMN08148591
Escherichia coli	E. coli	strain: MS8345	562	ASM284613v1	GCF_002846135.1	RefSeq	NCBI Prokaryotic Genome Annotation Pipeline (PGAP)	Complete Genome	5220976	5595419	2017-12-21	5582	PRJNA421388	SAMN08148171
Escherichia coli	E. coli	strain: DH5alpha	562	ASM284822v1	GCF_002848225.1	RefSeq	NCBI Prokaryotic Genome Annotation Pipeline (PGAP)	Complete Genome	4605446	4605446	2017-12-28	4506	PRJNA387700	SAMN07197446
Escherichia coli	E. coli	strain: SCEC020023	562	ASM285067v5	GCF_002850675.4	RefSeq	NCBI Prokaryotic Genome Annotation Pipeline (PGAP)	Complete Genome	4883746	5120933	2019-08-19	5016	PRJNA418674	SAMN07768275
Escherichia coli	E. coli	strain: 14EC017	562	ASM285365v1	GCF_002853655.1	RefSeq	NCBI Prokaryotic Genome Annotation Pipeline (PGAP)	Complete Genome	5199281	5464319	2018-01-03	5497	PRJNA414687	SAMN07807400
Escherichia coli	E. coli	strain: 14EC020	562	ASM285371v1	GCF_002853715.1	RefSeq	NCBI Prokaryotic Genome Annotation Pipeline (PGAP)	Complete Genome	4914884	5145882	2018-01-03	5073	PRJNA414689	SAMN07807401
Escherichia coli	E. coli	strain: 14EC029	562	ASM285380v1	GCF_002853805.1	RefSeq	NCBI Prokaryotic Genome Annotation Pipeline (PGAP)	Complete Genome	4981062	5594085	2018-01-03	5529	PRJNA414690	SAMN07807402
Escherichia coli	E. coli	strain: 14EC047	562	ASM285396v1	GCF_002853965.1	RefSeq	NCBI Prokaryotic Genome Annotation Pipeline (PGAP)	Complete Genome	5060393	5315711	2018-01-03	5362	PRJNA414692	SAMN07807404
Escherichia coli	E. coli	strain: 14EC033	562	ASM285406v1	GCF_002854065.1	RefSeq	NCBI Prokaryotic Genome Annotation Pipeline (PGAP)	Complete Genome	4639454	5211844	2018-01-03	5157	PRJNA414691	SAMN07807403
Escherichia coli	E. coli	strain: 14EC001	562	ASM285532v1	GCF_002855325.1	RefSeq	NCBI Prokaryotic Genome Annotation Pipeline (PGAP)	Complete Genome	5072975	5335332	2018-01-03	5376	PRJNA414685	SAMN07792806
Escherichia coli	E. coli	strain: 14EC007	562	ASM285541v1	GCF_002855415.1	RefSeq	NCBI Prokaryotic Genome Annotation Pipeline (PGAP)	Complete Genome	5084741	5310132	2018-01-03	5342	PRJNA414686	SAMN07807399
Escherichia coli	E. coli	strain: BH100 substr. MG2017	562	ASM285910v1	GCF_002859105.1	RefSeq	NCBI Prokaryotic Genome Annotation Pipeline (PGAP)	Complete Genome	5131212	5270937	2018-01-04	5077	PRJNA389912	SAMN08117235
Escherichia coli	E. coli	strain: CRE1540	562	ASM286008v1	GCF_002860085.1	RefSeq	NCBI Prokaryotic Genome Annotation Pipeline (PGAP)	Complete Genome	4942719	5464248	2018-01-04	5363	PRJNA360014	SAMN06198938
Escherichia coli	E. coli	strain: CRE1493	562	ASM286010v1	GCF_002860105.1	RefSeq	NCBI Prokaryotic Genome Annotation Pipeline (PGAP)	Complete Genome	4877335	5256088	2018-01-04	5185	PRJNA360013	SAMN06198937
Escherichia coli	E. coli	strain: SMN197SH3	562	ASM286366v1	GCF_002863665.1	RefSeq	NCBI Prokaryotic Genome Annotation Pipeline (PGAP)	Complete Genome	5267207	5411703	2018-01-05	5629	PRJNA412521	SAMN07767837
Escherichia coli	E. coli	strain: SMN152SH1	562	ASM286368v1	GCF_002863685.1	RefSeq	NCBI Prokaryotic Genome Annotation Pipeline (PGAP)	Complete Genome	5302502	5447056	2018-01-05	5690	PRJNA412521	SAMN07806871
Escherichia coli	E. coli	strain: STEC299	562	ASM286384v1	GCF_002863845.1	RefSeq	NCBI Prokaryotic Genome Annotation Pipeline (PGAP)	Complete Genome	4907118	5157999	2018-01-05	5121	PRJNA392470	SAMN07302603
Escherichia coli	E. coli	strain: SMN013SH2	562	ASM286388v1	GCF_002863885.1	RefSeq	NCBI Prokaryotic Genome Annotation Pipeline (PGAP)	Complete Genome	5143533	5277721	2018-01-05	5446	PRJNA412521	SAMN07716515
Escherichia coli	E. coli	strain: SCEC020007	562	ASM287016v1	GCF_002870165.1	RefSeq	NCBI Prokaryotic Genome Annotation Pipeline (PGAP)	Complete Genome	4800548	5029725	2018-01-10	4884	PRJNA418674	SAMN08281024
Escherichia coli	E. coli	strain: ML35	562	ASM287997v1	GCF_002879975.1	RefSeq	NCBI Prokaryotic Genome Annotation Pipeline (PGAP)	Complete Genome	4918774	4918774	2018-01-15	4896	PRJNA428980	SAMN08326676
Escherichia coli	E. coli	strain: BH100L substr. MG2017	562	ASM288771v1	GCF_002887715.1	RefSeq	NCBI Prokaryotic Genome Annotation Pipeline (PGAP)	Complete Genome	5033214	5033214	2018-01-17	4801	PRJNA389912	SAMN08118424
Escherichia coli	E. coli	strain: CV839-06	562	ASM289390v2	GCF_002893905.2	RefSeq	NCBI Prokaryotic Genome Annotation Pipeline (PGAP)	Complete Genome	4931011	5104992	2018-01-26	4979	PRJNA419620	SAMN08093640
Escherichia coli	E. coli	strain: DH5alpha	562	ASM289947v1	GCF_002899475.1	RefSeq	NCBI Prokaryotic Genome Annotation Pipeline (PGAP)	Complete Genome	4833062	4833062	2018-01-25	4702	PRJNA429943	SAMN08362704
Escherichia coli	E. coli	strain: CAR	562	ASM289949v1	GCF_002899495.1	RefSeq	NCBI Prokaryotic Genome Annotation Pipeline (PGAP)	Complete Genome	4544646	4544646	2018-01-25	4445	PRJNA430164	SAMN08367764
Escherichia coli	E. coli	strain: LIM	562	ASM289951v1	GCF_002899515.1	RefSeq	NCBI Prokaryotic Genome Annotation Pipeline (PGAP)	Complete Genome	4624968	4624968	2018-01-25	4511	PRJNA430164	SAMN08367768
Escherichia coli	E. coli	strain: CIT	562	ASM289953v1	GCF_002899535.1	RefSeq	NCBI Prokaryotic Genome Annotation Pipeline (PGAP)	Complete Genome	4639673	4639673	2018-01-25	4525	PRJNA430164	SAMN08367769
Escherichia coli	E. coli	strain: BH100N substr. MG2017	562	ASM290030v1	GCF_002900305.1	RefSeq	NCBI Prokaryotic Genome Annotation Pipeline (PGAP)	Complete Genome	5116034	5116034	2018-01-26	4907	PRJNA389912	SAMN08272629
Escherichia coli	E. coli	strain: ECONIH5	562	ASM290310v1	GCF_002903105.1	RefSeq	NCBI Prokaryotic Genome Annotation Pipeline (PGAP)	Complete Genome	5103533	6028201	2018-01-29	6156	PRJNA430813	SAMN06040386
Escherichia coli	E. coli	strain: ECONIH6	562	ASM290312v1	GCF_002903125.1	RefSeq	NCBI Prokaryotic Genome Annotation Pipeline (PGAP)	Complete Genome	4869246	5068035	2018-01-29	4958	PRJNA430813	SAMN05341196
Escherichia coli	E. coli	strain: YDC107	562	YDC107	GCF_002925525.1	RefSeq	NCBI Prokaryotic Genome Annotation Pipeline (PGAP)	Complete Genome	5198311	5579860	2018-01-12	5458	PRJNA416908	SAMN07974445
Escherichia coli	E. coli	strain: DTU-1	562	ASM293402v1	GCF_002934025.1	RefSeq	NCBI Prokaryotic Genome Annotation Pipeline (PGAP)	Complete Genome	4456672	4456672	2018-02-13	4318	PRJNA325487	SAMN05290638
Escherichia coli	E. coli	strain: ECONIH4	562	ASM293489v1	GCF_002934895.1	RefSeq	NCBI Prokaryotic Genome Annotation Pipeline (PGAP)	Complete Genome	5277702	5788999	2018-02-04	5866	PRJNA430813	SAMN03455998
Escherichia coli	E. coli	strain: FDAARGOS_144	562	ASM294493v1	GCF_002944935.1	RefSeq	NCBI Prokaryotic Genome Annotation Pipeline (PGAP)	Complete Genome	4829687	5022152	2018-02-20	4918	PRJNA231221	SAMN03996288
Escherichia coli	E. coli	strain: WCHEC005237	562	ASM294513v3	GCF_002945135.3	RefSeq	NCBI Prokaryotic Genome Annotation Pipeline (PGAP)	Complete Genome	4832939	5187212	2019-08-22	5100	PRJNA418674	SAMN06209723
Escherichia coli	E. coli	strain: 266917_2	562	ASM294671v1	GCF_002946715.1	RefSeq	NCBI Prokaryotic Genome Annotation Pipeline (PGAP)	Complete Genome	5492922	5887450	2018-02-18	5879	PRJNA315192	SAMN08498861
Escherichia coli	E. coli	strain: AR_0077	562	ASM294865v1	GCF_002948655.1	RefSeq	NCBI Prokaryotic Genome Annotation Pipeline (PGAP)	Complete Genome	4987160	5077205	2018-02-19	4925	PRJNA292904	SAMN04014918
Escherichia coli	E. coli	strain: 13P477T	562	ASM295165v1	GCF_002951655.1	RefSeq	NCBI Prokaryotic Genome Annotation Pipeline (PGAP)	Complete Genome	5050984	5444354	2018-02-05	5477	PRJNA361032	SAMN06219553
Escherichia coli	E. coli	strain: Combat2C1	562	ASM295167v1	GCF_002951675.1	RefSeq	NCBI Prokaryotic Genome Annotation Pipeline (PGAP)	Complete Genome	5202049	5273479	2018-02-05	5159	PRJNA361032	SAMN06219546
Escherichia coli	E. coli	strain: Combat13F7	562	ASM295169v1	GCF_002951695.1	RefSeq	NCBI Prokaryotic Genome Annotation Pipeline (PGAP)	Complete Genome	4729175	5085448	2018-02-05	5001	PRJNA361032	SAMN06219547
Escherichia coli	E. coli	strain: 13KWH46	562	ASM295171v1	GCF_002951715.1	RefSeq	NCBI Prokaryotic Genome Annotation Pipeline (PGAP)	Complete Genome	4886145	5386699	2018-02-05	5320	PRJNA361032	SAMN06219548
Escherichia coli	E. coli	strain: 13P484A	562	ASM295173v1	GCF_002951735.1	RefSeq	NCBI Prokaryotic Genome Annotation Pipeline (PGAP)	Complete Genome	4724424	5129599	2018-02-05	5127	PRJNA361032	SAMN06219554
Escherichia coli	E. coli	strain: 13TMH22	562	ASM295175v1	GCF_002951755.1	RefSeq	NCBI Prokaryotic Genome Annotation Pipeline (PGAP)	Complete Genome	4790436	4901615	2018-02-05	4823	PRJNA361032	SAMN06219549
Escherichia coli	E. coli	strain: 13C1065T	562	ASM295177v1	GCF_002951775.1	RefSeq	NCBI Prokaryotic Genome Annotation Pipeline (PGAP)	Complete Genome	4658762	5378331	2018-02-05	5340	PRJNA361032	SAMN06219550
Escherichia coli	E. coli	strain: 13C1079T	562	ASM295179v1	GCF_002951795.1	RefSeq	NCBI Prokaryotic Genome Annotation Pipeline (PGAP)	Complete Genome	4740860	4938616	2018-02-05	4788	PRJNA361032	SAMN06219551
Escherichia coli	E. coli	strain: FHI_NMBU_03	562	ASM295185v1	GCF_002951855.1	RefSeq	NCBI Prokaryotic Genome Annotation Pipeline (PGAP)	Complete Genome	4685056	4844877	2018-02-06	4708	PRJNA362852	SAMN06250205
Escherichia coli	E. coli	strain: Combat11I9	562	ASM295209v1	GCF_002952095.1	RefSeq	NCBI Prokaryotic Genome Annotation Pipeline (PGAP)	Complete Genome	5025115	5592499	2018-02-02	5410	PRJNA361032	SAMN07187744
Escherichia coli	E. coli	strain: FORC_042	562	ASM295269v1	GCF_002952695.1	RefSeq	NCBI Prokaryotic Genome Annotation Pipeline (PGAP)	Complete Genome	5052887	5052887	2018-02-01	5008	PRJNA324610	SAMN05210898
Escherichia coli	E. coli	strain: 7FA	562	ASM295285v1	GCF_002952855.1	RefSeq	NCBI Prokaryotic Genome Annotation Pipeline (PGAP)	Complete Genome	4651843	4651843	2018-02-01	4540	PRJNA430697	SAMN08380018
Escherichia coli	E. coli	strain: 6FA	562	ASM295287v1	GCF_002952875.1	RefSeq	NCBI Prokaryotic Genome Annotation Pipeline (PGAP)	Complete Genome	4651848	4651848	2018-02-01	4540	PRJNA430697	SAMN08380016
Escherichia coli	E. coli	strain: 6A	562	ASM295289v1	GCF_002952895.1	RefSeq	NCBI Prokaryotic Genome Annotation Pipeline (PGAP)	Complete Genome	4651793	4651793	2018-02-01	4541	PRJNA430697	SAMN08380015
Escherichia coli	E. coli	strain: 3FA	562	ASM295291v1	GCF_002952915.1	RefSeq	NCBI Prokaryotic Genome Annotation Pipeline (PGAP)	Complete Genome	4651849	4651849	2018-02-01	4540	PRJNA430697	SAMN08380010
Escherichia coli	E. coli	strain: 3A	562	ASM295293v1	GCF_002952935.1	RefSeq	NCBI Prokaryotic Genome Annotation Pipeline (PGAP)	Complete Genome	4651849	4651849	2018-02-01	4541	PRJNA430697	SAMN08380008
Escherichia coli	E. coli	strain: 2_0	562	ASM295295v1	GCF_002952955.1	RefSeq	NCBI Prokaryotic Genome Annotation Pipeline (PGAP)	Complete Genome	4651848	4651848	2018-02-01	4540	PRJNA430697	SAMN08380003
Escherichia coli	E. coli	strain: 9A	562	ASM295299v1	GCF_002952995.1	RefSeq	NCBI Prokaryotic Genome Annotation Pipeline (PGAP)	Complete Genome	4651842	4651842	2018-02-01	4540	PRJNA430697	SAMN08380021
Escherichia coli	E. coli	strain: 9FA	562	ASM295301v1	GCF_002953015.1	RefSeq	NCBI Prokaryotic Genome Annotation Pipeline (PGAP)	Complete Genome	4651847	4651847	2018-02-01	4540	PRJNA430697	SAMN08380022
Escherichia coli	E. coli	strain: 8A	562	ASM295303v1	GCF_002953035.1	RefSeq	NCBI Prokaryotic Genome Annotation Pipeline (PGAP)	Complete Genome	4651843	4651843	2018-02-01	4540	PRJNA430697	SAMN08380019
Escherichia coli	E. coli	strain: 5A	562	ASM295305v1	GCF_002953055.1	RefSeq	NCBI Prokaryotic Genome Annotation Pipeline (PGAP)	Complete Genome	4651848	4651848	2018-02-01	4540	PRJNA430697	SAMN08380013
Escherichia coli	E. coli	strain: 2FA	562	ASM295307v1	GCF_002953075.1	RefSeq	NCBI Prokaryotic Genome Annotation Pipeline (PGAP)	Complete Genome	4651848	4651848	2018-02-01	4540	PRJNA430697	SAMN08380006
Escherichia coli	E. coli	strain: 1FA	562	ASM295309v1	GCF_002953095.1	RefSeq	NCBI Prokaryotic Genome Annotation Pipeline (PGAP)	Complete Genome	4651849	4651849	2018-02-01	4540	PRJNA430697	SAMN08380002
Escherichia coli	E. coli	strain: HS13-1	562	ASM295343v1	GCF_002953435.1	RefSeq	NCBI Prokaryotic Genome Annotation Pipeline (PGAP)	Complete Genome	5087117	5554216	2018-02-04	5475	PRJNA431867	SAMN08409128
Escherichia coli	E. coli	strain: KBN10P04869	562	ASM295345v1	GCF_002953455.1	RefSeq	NCBI Prokaryotic Genome Annotation Pipeline (PGAP)	Complete Genome	4840855	5104264	2018-02-05	4985	PRJNA430286	SAMN08369073
Escherichia coli	E. coli	strain: 8FA	562	ASM295375v1	GCF_002953755.1	RefSeq	NCBI Prokaryotic Genome Annotation Pipeline (PGAP)	Complete Genome	4651849	4651849	2018-02-01	4540	PRJNA430697	SAMN08380020
Escherichia coli	E. coli	strain: 7A	562	ASM295377v1	GCF_002953775.1	RefSeq	NCBI Prokaryotic Genome Annotation Pipeline (PGAP)	Complete Genome	4651842	4651842	2018-02-01	4540	PRJNA430697	SAMN08380017
Escherichia coli	E. coli	strain: 5FA	562	ASM295379v1	GCF_002953795.1	RefSeq	NCBI Prokaryotic Genome Annotation Pipeline (PGAP)	Complete Genome	4651849	4651849	2018-02-01	4540	PRJNA430697	SAMN08380014
Escherichia coli	E. coli	strain: 4FA	562	ASM295381v1	GCF_002953815.1	RefSeq	NCBI Prokaryotic Genome Annotation Pipeline (PGAP)	Complete Genome	4651849	4651849	2018-02-01	4540	PRJNA430697	SAMN08380012
Escherichia coli	E. coli	strain: 4A	562	ASM295383v1	GCF_002953835.1	RefSeq	NCBI Prokaryotic Genome Annotation Pipeline (PGAP)	Complete Genome	4651849	4651849	2018-02-01	4540	PRJNA430697	SAMN08380011
Escherichia coli	E. coli	strain: 2F_0	562	ASM295385v1	GCF_002953855.1	RefSeq	NCBI Prokaryotic Genome Annotation Pipeline (PGAP)	Complete Genome	4651848	4651848	2018-02-01	4540	PRJNA430697	SAMN08380005
Escherichia coli	E. coli	strain: 2A	562	ASM295387v1	GCF_002953875.1	RefSeq	NCBI Prokaryotic Genome Annotation Pipeline (PGAP)	Complete Genome	4651765	4651765	2018-02-01	4540	PRJNA430697	SAMN08380004
Escherichia coli	E. coli	strain: 1A	562	ASM295389v1	GCF_002953895.1	RefSeq	NCBI Prokaryotic Genome Annotation Pipeline (PGAP)	Complete Genome	4651857	4651857	2018-02-01	4540	PRJNA430697	SAMN08380000
Escherichia coli	E. coli	strain: WB61	562	ASM296675v1	GCF_002966755.1	RefSeq	NCBI Prokaryotic Genome Annotation Pipeline (PGAP)	Complete Genome	4687045	4687045	2018-03-02	4499	PRJNA374983	SAMN06341081
Escherichia coli	E. coli	strain: ESY003	562	ASM296785v2	GCF_002967855.2	RefSeq	NCBI Prokaryotic Genome Annotation Pipeline (PGAP)	Complete Genome	4830097	4876258	2021-11-16	4744	PRJNA433600	SAMN08560507
Escherichia coli	E. coli	strain: EBJ003	562	ASM296787v2	GCF_002967875.2	RefSeq	NCBI Prokaryotic Genome Annotation Pipeline (PGAP)	Complete Genome	5279212	5325373	2021-11-16	5187	PRJNA433600	SAMN08560511
Escherichia coli	E. coli	strain: EBJ001	562	ASM296788v2	GCF_002967885.2	RefSeq	NCBI Prokaryotic Genome Annotation Pipeline (PGAP)	Complete Genome	4808263	4854424	2021-11-16	4749	PRJNA433600	SAMN08560510
Escherichia coli	E. coli	strain: ESY001	562	ASM296793v2	GCF_002967935.2	RefSeq	NCBI Prokaryotic Genome Annotation Pipeline (PGAP)	Complete Genome	4833518	4879679	2021-11-16	4749	PRJNA433600	SAMN08560505
Escherichia coli	E. coli	strain: EJN001	562	ASM296795v2	GCF_002967955.2	RefSeq	NCBI Prokaryotic Genome Annotation Pipeline (PGAP)	Complete Genome	4801969	4848130	2021-11-16	4746	PRJNA433600	SAMN08560508
Escherichia coli	E. coli	strain: ESY002	562	ASM296797v2	GCF_002967975.2	RefSeq	NCBI Prokaryotic Genome Annotation Pipeline (PGAP)	Complete Genome	4832578	4878739	2021-11-16	4747	PRJNA433600	SAMN08560506
Escherichia coli	E. coli	strain: AR_0369	562	ASM296871v1	GCF_002968715.1	RefSeq	NCBI Prokaryotic Genome Annotation Pipeline (PGAP)	Complete Genome	4625479	4919661	2018-03-05	4880	PRJNA316321	SAMN07291512
Escherichia coli	E. coli	strain: AR_0372	562	ASM296873v1	GCF_002968735.1	RefSeq	NCBI Prokaryotic Genome Annotation Pipeline (PGAP)	Complete Genome	5211570	5487875	2018-03-05	5363	PRJNA316321	SAMN07291515
Escherichia coli	E. coli	strain: 13P460A	562	ASM296893v1	GCF_002968935.1	RefSeq	NCBI Prokaryotic Genome Annotation Pipeline (PGAP)	Complete Genome	4765102	5064059	2018-03-05	4922	PRJNA361032	SAMN06219552
Escherichia coli O104:H4		strain: FDAARGOS_349	1038927	ASM298364v1	GCF_002983645.1	RefSeq	NCBI Prokaryotic Genome Annotation Pipeline (PGAP)	Complete Genome	5277316	5501145	2018-03-09	5436	PRJNA231221	SAMN06173362
Escherichia coli	E. coli	strain: AS19-RrmA-	562	ASM299326v1	GCF_002993265.1	RefSeq	NCBI Prokaryotic Genome Annotation Pipeline (PGAP)	Complete Genome	4607960	4607960	2018-03-11	4471	PRJNA436719	SAMN08630919
Escherichia coli	E. coli	strain: EC11	562	ASM299666v1	GCF_002996665.1	RefSeq	NCBI Prokaryotic Genome Annotation Pipeline (PGAP)	Complete Genome	4933784	5106628	2018-03-14	5026	PRJNA436212	SAMN08619547
Escherichia coli	E. coli	strain: AR_0081	562	ASM299694v1	GCF_002996945.1	RefSeq	NCBI Prokaryotic Genome Annotation Pipeline (PGAP)	Complete Genome	5022408	5296376	2018-03-14	5285	PRJNA292904	SAMN04014922
Escherichia coli	E. coli	strain: AR_0374	562	ASM299907v1	GCF_002999075.1	RefSeq	NCBI Prokaryotic Genome Annotation Pipeline (PGAP)	Complete Genome	4877957	5022669	2018-03-14	4861	PRJNA316321	SAMN07291517
Escherichia coli	E. coli	strain: RM14721	562	ASM301320v1	GCF_003013205.1	RefSeq	NCBI Prokaryotic Genome Annotation Pipeline (PGAP)	Complete Genome	4620018	4726450	2018-03-21	4684	PRJNA341281	SAMN08581173
Escherichia coli	E. coli	strain: 2015C-3163	562	ASM301737v1	GCF_003017375.1	RefSeq	NCBI Prokaryotic Genome Annotation Pipeline (PGAP)	Complete Genome	5500189	5594293	2018-03-26	5633	PRJNA218110	SAMN08579553
Escherichia coli	E. coli	strain: 2015C-3101	562	ASM301745v1	GCF_003017455.1	RefSeq	NCBI Prokaryotic Genome Annotation Pipeline (PGAP)	Complete Genome	5313278	5434211	2018-03-26	5484	PRJNA218110	SAMN08579554
Escherichia coli	E. coli	strain: 2015C-3108	562	ASM301755v1	GCF_003017555.1	RefSeq	NCBI Prokaryotic Genome Annotation Pipeline (PGAP)	Complete Genome	5364442	5521830	2018-03-26	5616	PRJNA218110	SAMN08579555
Escherichia coli	E. coli	strain: 2014C-4135	562	ASM301761v1	GCF_003017615.1	RefSeq	NCBI Prokaryotic Genome Annotation Pipeline (PGAP)	Complete Genome	4949048	5082486	2018-03-26	4920	PRJNA218110	SAMN08579556
Escherichia coli	E. coli	strain: 2013C-3033	562	ASM301776v1	GCF_003017765.1	RefSeq	NCBI Prokaryotic Genome Annotation Pipeline (PGAP)	Complete Genome	5426201	5553868	2018-03-26	5549	PRJNA218110	SAMN08579559
Escherichia coli	E. coli	strain: 2013C-4830	562	ASM301780v1	GCF_003017805.1	RefSeq	NCBI Prokaryotic Genome Annotation Pipeline (PGAP)	Complete Genome	5135675	5303516	2018-03-26	5361	PRJNA218110	SAMN08579560
Escherichia coli	E. coli	strain: 2014C-3051	562	ASM301791v1	GCF_003017915.1	RefSeq	NCBI Prokaryotic Genome Annotation Pipeline (PGAP)	Complete Genome	5597475	5690119	2018-03-26	5766	PRJNA218110	SAMN08579564
Escherichia coli	E. coli	strain: 2015C-3121	562	ASM301793v1	GCF_003017935.1	RefSeq	NCBI Prokaryotic Genome Annotation Pipeline (PGAP)	Complete Genome	5366577	5470775	2018-03-26	5568	PRJNA218110	SAMN08579565
Escherichia coli	E. coli	strain: 2013C-4361	562	ASM301797v1	GCF_003017975.1	RefSeq	NCBI Prokaryotic Genome Annotation Pipeline (PGAP)	Complete Genome	5317846	5388459	2018-03-26	5416	PRJNA218110	SAMN04516926
Escherichia coli	E. coli	strain: 2014C-3307	562	ASM301799v1	GCF_003017995.1	RefSeq	NCBI Prokaryotic Genome Annotation Pipeline (PGAP)	Complete Genome	4965987	5251777	2018-03-26	5169	PRJNA218110	SAMN08579572
Escherichia coli	E. coli	strain: 2015C-4944	562	ASM301803v1	GCF_003018035.1	RefSeq	NCBI Prokaryotic Genome Annotation Pipeline (PGAP)	Complete Genome	5802748	5901472	2018-03-26	6076	PRJNA218110	SAMN04482320
Escherichia coli	E. coli	strain: 2013C-3252	562	ASM301805v1	GCF_003018055.1	RefSeq	NCBI Prokaryotic Genome Annotation Pipeline (PGAP)	Complete Genome	5636732	5823288	2018-03-26	5981	PRJNA218110	SAMN02991246
Escherichia coli	E. coli	strain: 2013C-3492	562	ASM301807v1	GCF_003018075.1	RefSeq	NCBI Prokaryotic Genome Annotation Pipeline (PGAP)	Complete Genome	5196105	5270374	2018-03-26	5326	PRJNA218110	SAMN08579580
Escherichia coli	E. coli	strain: 2014C-3338	562	ASM301809v1	GCF_003018095.1	RefSeq	NCBI Prokaryotic Genome Annotation Pipeline (PGAP)	Complete Genome	4799014	4958625	2018-03-26	4863	PRJNA218110	SAMN08579583
Escherichia coli	E. coli	strain: 88-3493	562	ASM301811v1	GCF_003018115.1	RefSeq	NCBI Prokaryotic Genome Annotation Pipeline (PGAP)	Complete Genome	5001754	5109550	2018-03-26	4958	PRJNA218110	SAMN08579585
Escherichia coli	E. coli	strain: 2014C-3050	562	ASM301813v1	GCF_003018135.1	RefSeq	NCBI Prokaryotic Genome Annotation Pipeline (PGAP)	Complete Genome	5671594	5753218	2018-03-26	5843	PRJNA218110	SAMN03569438
Escherichia coli	E. coli	strain: 2014C-3061	562	ASM301815v1	GCF_003018155.1	RefSeq	NCBI Prokaryotic Genome Annotation Pipeline (PGAP)	Complete Genome	5303935	5398051	2018-03-26	5452	PRJNA218110	SAMN08579591
Escherichia coli	E. coli	strain: 89-3156	562	ASM301819v1	GCF_003018195.1	RefSeq	NCBI Prokaryotic Genome Annotation Pipeline (PGAP)	Complete Genome	5065883	5191444	2018-03-26	5080	PRJNA218110	SAMN08579571
Escherichia coli	E. coli	strain: 2015C-3905	562	ASM301821v1	GCF_003018215.1	RefSeq	NCBI Prokaryotic Genome Annotation Pipeline (PGAP)	Complete Genome	4901620	5077047	2018-03-26	4945	PRJNA218110	SAMN08579573
Escherichia coli	E. coli	strain: 2012C-4221	562	ASM301823v1	GCF_003018235.1	RefSeq	NCBI Prokaryotic Genome Annotation Pipeline (PGAP)	Complete Genome	5012557	5194649	2018-03-26	5034	PRJNA218110	SAMN08579578
Escherichia coli	E. coli	strain: 2012C-4502	562	ASM301825v1	GCF_003018255.1	RefSeq	NCBI Prokaryotic Genome Annotation Pipeline (PGAP)	Complete Genome	4892666	5066380	2018-03-26	4982	PRJNA218110	SAMN08579579
Escherichia coli	E. coli	strain: 2014C-3097	562	ASM301827v1	GCF_003018275.1	RefSeq	NCBI Prokaryotic Genome Annotation Pipeline (PGAP)	Complete Genome	5077228	5285744	2018-03-26	5193	PRJNA218110	SAMN08579582
Escherichia coli	E. coli	strain: 2013C-3513	562	ASM301831v1	GCF_003018315.1	RefSeq	NCBI Prokaryotic Genome Annotation Pipeline (PGAP)	Complete Genome	5584939	5746114	2018-03-26	5872	PRJNA218110	SAMN08579595
Escherichia coli	E. coli	strain: 2013C-4282	562	ASM301833v1	GCF_003018335.1	RefSeq	NCBI Prokaryotic Genome Annotation Pipeline (PGAP)	Complete Genome	5030044	5203410	2018-03-26	5009	PRJNA218110	SAMN08579597
Escherichia coli	E. coli	strain: 00-3076	562	ASM301835v1	GCF_003018355.1	RefSeq	NCBI Prokaryotic Genome Annotation Pipeline (PGAP)	Complete Genome	4997979	5158555	2018-03-26	5065	PRJNA218110	SAMN08579602
Escherichia coli	E. coli	strain: 2013C-4974	562	ASM301837v1	GCF_003018375.1	RefSeq	NCBI Prokaryotic Genome Annotation Pipeline (PGAP)	Complete Genome	5235560	5293669	2018-03-26	5343	PRJNA218110	SAMN08579604
Escherichia coli	E. coli	strain: 2014C-3011	562	ASM301839v1	GCF_003018395.1	RefSeq	NCBI Prokaryotic Genome Annotation Pipeline (PGAP)	Complete Genome	5168350	5353744	2018-03-26	5549	PRJNA218110	SAMN08579605
Escherichia coli	E. coli	strain: 97-3250	562	ASM301845v1	GCF_003018455.1	RefSeq	NCBI Prokaryotic Genome Annotation Pipeline (PGAP)	Complete Genome	5942969	6156163	2018-03-26	6382	PRJNA218110	SAMN08638904
Escherichia coli	E. coli	strain: 2015C-4136CT1	562	ASM301847v1	GCF_003018475.1	RefSeq	NCBI Prokaryotic Genome Annotation Pipeline (PGAP)	Complete Genome	4836918	4999728	2018-03-26	5021	PRJNA218110	SAMN08579593
Escherichia coli	E. coli	strain: 2015C-4498	562	ASM301849v1	GCF_003018495.1	RefSeq	NCBI Prokaryotic Genome Annotation Pipeline (PGAP)	Complete Genome	5434442	5501497	2018-03-26	5575	PRJNA218110	SAMN08579594
Escherichia coli	E. coli	strain: 2013C-4081	562	ASM301853v1	GCF_003018535.1	RefSeq	NCBI Prokaryotic Genome Annotation Pipeline (PGAP)	Complete Genome	5411943	5634505	2018-03-26	5751	PRJNA218110	SAMN04558451
Escherichia coli	E. coli	strain: 2013C-4225	562	ASM301855v1	GCF_003018555.1	RefSeq	NCBI Prokaryotic Genome Annotation Pipeline (PGAP)	Complete Genome	5646446	5734160	2018-03-26	5828	PRJNA218110	SAMN08579596
Escherichia coli	E. coli	strain: 2013C-4538	562	ASM301857v1	GCF_003018575.1	RefSeq	NCBI Prokaryotic Genome Annotation Pipeline (PGAP)	Complete Genome	5680428	5768767	2018-03-26	5850	PRJNA218110	SAMN08579598
Escherichia coli	E. coli	strain: 2012EL-2448	562	ASM301861v1	GCF_003018615.1	RefSeq	NCBI Prokaryotic Genome Annotation Pipeline (PGAP)	Complete Genome	5272286	5272286	2018-03-26	5267	PRJNA218110	SAMN08579603
Escherichia coli	E. coli	strain: 2013C-3181	562	ASM301865v1	GCF_003018655.1	RefSeq	NCBI Prokaryotic Genome Annotation Pipeline (PGAP)	Complete Genome	5167951	5167951	2018-03-26	5006	PRJNA218110	SAMN02991250
Escherichia coli	E. coli	strain: 2015C-3107	562	ASM301869v1	GCF_003018695.1	RefSeq	NCBI Prokaryotic Genome Annotation Pipeline (PGAP)	Complete Genome	5388260	5470214	2018-03-26	5498	PRJNA218110	SAMN08579558
Escherichia coli	E. coli	strain: 2013C-3277	562	ASM301871v1	GCF_003018715.1	RefSeq	NCBI Prokaryotic Genome Annotation Pipeline (PGAP)	Complete Genome	5438694	5687465	2018-03-26	5741	PRJNA218110	SAMN02991240
Escherichia coli	E. coli	strain: 2014C-4587	562	ASM301875v1	GCF_003018755.1	RefSeq	NCBI Prokaryotic Genome Annotation Pipeline (PGAP)	Complete Genome	5040163	5171573	2018-03-26	5061	PRJNA218110	SAMN08579566
Escherichia coli	E. coli	strain: 2014C-3655	562	ASM301877v1	GCF_003018775.1	RefSeq	NCBI Prokaryotic Genome Annotation Pipeline (PGAP)	Complete Genome	5442537	5539654	2018-03-26	5583	PRJNA218110	SAMN03098211
Escherichia coli	E. coli	strain: 2012C-4606	562	ASM301879v1	GCF_003018795.1	RefSeq	NCBI Prokaryotic Genome Annotation Pipeline (PGAP)	Complete Genome	5647195	5725796	2018-03-26	5829	PRJNA218110	SAMN04498549
Escherichia coli	E. coli	strain: 2013C-4991	562	ASM301881v1	GCF_003018815.1	RefSeq	NCBI Prokaryotic Genome Annotation Pipeline (PGAP)	Complete Genome	5367251	5680429	2018-03-26	5770	PRJNA218110	SAMN08579568
Escherichia coli	E. coli	strain: 05-3629	562	ASM301885v1	GCF_003018855.1	RefSeq	NCBI Prokaryotic Genome Annotation Pipeline (PGAP)	Complete Genome	4904151	5114662	2018-03-26	5021	PRJNA218110	SAMN08579574
Escherichia coli	E. coli	strain: 2013C-3250	562	ASM301887v1	GCF_003018875.1	RefSeq	NCBI Prokaryotic Genome Annotation Pipeline (PGAP)	Complete Genome	5401672	5681977	2018-03-26	5805	PRJNA218110	SAMN04498485
Escherichia coli	E. coli	strain: 2014C-3057	562	ASM301889v1	GCF_003018895.1	RefSeq	NCBI Prokaryotic Genome Annotation Pipeline (PGAP)	Complete Genome	5645983	5700435	2018-03-26	5813	PRJNA218110	SAMN08579576
Escherichia coli	E. coli	strain: 2011C-4251	562	ASM301891v1	GCF_003018915.1	RefSeq	NCBI Prokaryotic Genome Annotation Pipeline (PGAP)	Complete Genome	5440026	5508088	2018-03-26	5518	PRJNA218110	SAMN08579577
Escherichia coli	E. coli	strain: 2014C-3599	562	ASM301893v1	GCF_003018935.1	RefSeq	NCBI Prokaryotic Genome Annotation Pipeline (PGAP)	Complete Genome	5400138	5483749	2018-03-26	5516	PRJNA218110	SAMN03098208
Escherichia coli	E. coli	strain: 95-3192	562	ASM301899v1	GCF_003018995.1	RefSeq	NCBI Prokaryotic Genome Annotation Pipeline (PGAP)	Complete Genome	5385516	5385516	2018-03-26	5308	PRJNA218110	SAMN08579569
Escherichia coli	E. coli	strain: 2014C-3075	562	ASM301903v1	GCF_003019035.1	RefSeq	NCBI Prokaryotic Genome Annotation Pipeline (PGAP)	Complete Genome	5168620	5339468	2018-03-26	5206	PRJNA218110	SAMN08579581
Escherichia coli	E. coli	strain: 2014C-4423	562	ASM301905v1	GCF_003019055.1	RefSeq	NCBI Prokaryotic Genome Annotation Pipeline (PGAP)	Complete Genome	5338915	5491859	2018-03-26	5548	PRJNA218110	SAMN08579584
Escherichia coli	E. coli	strain: 90-3040	562	ASM301907v1	GCF_003019075.1	RefSeq	NCBI Prokaryotic Genome Annotation Pipeline (PGAP)	Complete Genome	5253712	5327959	2018-03-26	5423	PRJNA218110	SAMN08579586
Escherichia coli	E. coli	strain: 95-3322	562	ASM301909v1	GCF_003019095.1	RefSeq	NCBI Prokaryotic Genome Annotation Pipeline (PGAP)	Complete Genome	5095223	5095223	2018-03-26	4965	PRJNA218110	SAMN08579587
Escherichia coli	E. coli	isolate: 07-4299	562	ASM301911v1	GCF_003019115.1	RefSeq	NCBI Prokaryotic Genome Annotation Pipeline (PGAP)	Complete Genome	4847172	4972231	2018-03-26	4844	PRJNA218110	SAMN08630964
Escherichia coli	E. coli	strain: 2013C-3264	562	ASM301915v1	GCF_003019155.1	RefSeq	NCBI Prokaryotic Genome Annotation Pipeline (PGAP)	Complete Genome	5486407	5587496	2018-03-26	5668	PRJNA218110	SAMN02991245
Escherichia coli	E. coli	strain: 2013C-4187	562	ASM301917v1	GCF_003019175.1	RefSeq	NCBI Prokaryotic Genome Annotation Pipeline (PGAP)	Complete Genome	5509931	5605298	2018-03-26	5652	PRJNA218110	SAMN08579590
Escherichia coli	E. coli	strain: 2013C-3342	562	ASM301921v1	GCF_003019215.1	RefSeq	NCBI Prokaryotic Genome Annotation Pipeline (PGAP)	Complete Genome	5489451	5555996	2018-03-26	5654	PRJNA218110	SAMN08579610
Escherichia coli	E. coli	strain: MS7163	562	ASM302088v1	GCF_003020885.1	RefSeq	NCBI Prokaryotic Genome Annotation Pipeline (PGAP)	Complete Genome	5074586	5292507	2018-03-27	5260	PRJNA427051	SAMN08469740
Escherichia coli	E. coli	strain: CFSAN064036	562	ASM303002v1	GCF_003030025.1	RefSeq	NCBI Prokaryotic Genome Annotation Pipeline (PGAP)	Complete Genome	4815114	4967495	2018-04-02	4905	PRJNA230969	SAMN08663435
Escherichia coli	E. coli	strain: CFSAN018748	562	ASM303024v1	GCF_003030245.1	RefSeq	NCBI Prokaryotic Genome Annotation Pipeline (PGAP)	Complete Genome	5071057	5241609	2018-04-02	5131	PRJNA230969	SAMN08668598
Escherichia coli	E. coli	strain: 675SK2	562	ASM303036v1	GCF_003030365.1	RefSeq	NCBI Prokaryotic Genome Annotation Pipeline (PGAP)	Complete Genome	4889200	5063082	2018-04-02	4951	PRJNA423165	SAMN08212052
Escherichia coli	E. coli	strain: HKUOPY1	562	ASM303122v1	GCF_003031225.1	RefSeq	NCBI Prokaryotic Genome Annotation Pipeline (PGAP)	Complete Genome	4774500	4774500	2018-04-03	4593	PRJNA376847	SAMN06448755
Escherichia coli	E. coli	strain: 165	562	ASM303173v1	GCF_003031735.1	RefSeq	NCBI Prokaryotic Genome Annotation Pipeline (PGAP)	Complete Genome	5087166	5382571	2018-04-03	5327	PRJNA278886	SAMN04393397
Escherichia coli	E. coli	strain: 219	562	ASM303177v1	GCF_003031775.1	RefSeq	NCBI Prokaryotic Genome Annotation Pipeline (PGAP)	Complete Genome	5003410	5162167	2018-04-03	5049	PRJNA278886	SAMN05194389
Escherichia coli	E. coli	strain: 222	562	ASM303179v1	GCF_003031795.1	RefSeq	NCBI Prokaryotic Genome Annotation Pipeline (PGAP)	Complete Genome	5162123	5440829	2018-04-03	5359	PRJNA278886	SAMN05194390
Escherichia coli	E. coli	strain: 190	562	ASM303181v1	GCF_003031815.1	RefSeq	NCBI Prokaryotic Genome Annotation Pipeline (PGAP)	Complete Genome	4905831	5305742	2018-04-03	5281	PRJNA278886	SAMN04622917
Escherichia coli	E. coli	strain: 26561	562	ASM303390v1	GCF_003033905.1	RefSeq	NCBI Prokaryotic Genome Annotation Pipeline (PGAP)	Complete Genome	4719625	4860755	2018-04-04	4738	PRJNA422999	SAMN08202527
Escherichia coli	E. coli	strain: RM14723	562	ASM304391v1	GCF_003043915.1	RefSeq	NCBI Prokaryotic Genome Annotation Pipeline (PGAP)	Complete Genome	4754025	4754025	2018-04-06	4689	PRJNA341281	SAMN08581175
Escherichia coli	E. coli	strain: WCHEC005784	562	ASM305198v2	GCF_003051985.2	RefSeq	NCBI Prokaryotic Genome Annotation Pipeline (PGAP)	Complete Genome	4812358	4972505	2018-07-02	4909	PRJNA418674	SAMN06209728
Escherichia coli	E. coli	strain: J53	562	ASM305264v1	GCF_003052645.1	RefSeq	NCBI Prokaryotic Genome Annotation Pipeline (PGAP)	Complete Genome	4682574	4682574	2018-04-17	4580	PRJNA448976	SAMN08874679
Escherichia coli	E. coli	strain: ME8067	562	ASM305266v1	GCF_003052665.1	RefSeq	NCBI Prokaryotic Genome Annotation Pipeline (PGAP)	Complete Genome	4614635	4614635	2018-04-17	4490	PRJNA448977	SAMN08874680
Escherichia coli	E. coli	strain: AR437	562	ASM307381v1	GCF_003073815.1	RefSeq	NCBI Prokaryotic Genome Annotation Pipeline (PGAP)	Complete Genome	4688906	4952550	2018-04-30	4869	PRJNA316321	SAMN07291530
Escherichia coli	E. coli	strain: AR435	562	ASM307383v1	GCF_003073835.1	RefSeq	NCBI Prokaryotic Genome Annotation Pipeline (PGAP)	Complete Genome	4831922	5328723	2018-04-30	5268	PRJNA316321	SAMN07291528
Escherichia coli	E. coli	strain: AR436	562	ASM307387v1	GCF_003073875.1	RefSeq	NCBI Prokaryotic Genome Annotation Pipeline (PGAP)	Complete Genome	4875835	5028272	2018-04-30	4867	PRJNA316321	SAMN07291529
Escherichia coli	E. coli	strain: AR434	562	ASM307395v1	GCF_003073955.1	RefSeq	NCBI Prokaryotic Genome Annotation Pipeline (PGAP)	Complete Genome	4695904	4793375	2018-04-30	4683	PRJNA316321	SAMN07291527
Escherichia coli	E. coli	strain: ZJ3920	562	ASM307639v1	GCF_003076395.1	RefSeq	NCBI Prokaryotic Genome Annotation Pipeline (PGAP)	Complete Genome	5020272	5342679	2018-05-01	5263	PRJNA380845	SAMN06649969
Escherichia coli	E. coli	strain: 104	562	ASM309563v1	GCF_003095635.1	RefSeq	NCBI Prokaryotic Genome Annotation Pipeline (PGAP)	Complete Genome	4971313	4971313	2018-05-06	4824	PRJNA453925	SAMN08993917
Escherichia coli	E. coli	strain: H9Ecoli	562	ASM311178v1	GCF_003111785.1	RefSeq	NCBI Prokaryotic Genome Annotation Pipeline (PGAP)	Complete Genome	4722506	4961773	2018-05-10	4960	PRJNA449899	SAMN08932127
Escherichia coli O121 str. RM8352		strain: RM8352	1055543	ASM311214v1	GCF_003112145.1	RefSeq	NCBI Prokaryotic Genome Annotation Pipeline (PGAP)	Complete Genome	5391064	5474275	2018-05-10	5496	PRJNA69933	SAMN08724618
Escherichia coli O103 str. RM8385		strain: RM8385	1055540	ASM311216v1	GCF_003112165.1	RefSeq	NCBI Prokaryotic Genome Annotation Pipeline (PGAP)	Complete Genome	5631913	5732806	2018-05-10	5831	PRJNA69931	SAMN08724650
Escherichia coli O26 str. RM8426		strain: RM8426	1055533	ASM311218v1	GCF_003112185.1	RefSeq	NCBI Prokaryotic Genome Annotation Pipeline (PGAP)	Complete Genome	5648177	5738300	2018-05-10	5846	PRJNA69927	SAMN08724651
Escherichia coli O43 str. RM10042		strain: RM10042	1055541	ASM311220v1	GCF_003112205.1	RefSeq	NCBI Prokaryotic Genome Annotation Pipeline (PGAP)	Complete Genome	5057506	5261709	2018-05-10	5157	PRJNA69937	SAMN08165042
Escherichia coli O26 str. RM10386		strain: RM10386	1055534	ASM311222v1	GCF_003112225.1	RefSeq	NCBI Prokaryotic Genome Annotation Pipeline (PGAP)	Complete Genome	5785882	5967793	2018-05-10	6156	PRJNA69935	SAMN08724660
Escherichia coli O111 str. RM9322		strain: RM9322	1055542	ASM311224v1	GCF_003112245.1	RefSeq	NCBI Prokaryotic Genome Annotation Pipeline (PGAP)	Complete Genome	5198840	5284381	2018-05-10	5288	PRJNA69929	SAMN08724616
Escherichia coli	E. coli	strain: ECCRA-119	562	ASM312210v1	GCF_003122105.1	RefSeq	NCBI Prokaryotic Genome Annotation Pipeline (PGAP)	Complete Genome	4893130	5225188	2018-05-13	5111	PRJNA439379	SAMN08765149
Escherichia coli	E. coli	strain: WCHEC035053S1G0	562	ASM317246v2	GCF_003172465.2	RefSeq	NCBI Prokaryotic Genome Annotation Pipeline (PGAP)	Complete Genome	4685200	4685200	2018-12-27	4581	PRJNA450216	SAMN08932768
Escherichia coli	E. coli	strain: RM10466	562	ASM317685v1	GCF_003176855.1	RefSeq	NCBI Prokaryotic Genome Annotation Pipeline (PGAP)	Complete Genome	5044460	5272885	2018-05-30	5229	PRJNA438708	SAMN08724662
Escherichia coli	E. coli	strain: DA33133	562	ASM318097v1	GCF_003180975.1	RefSeq	NCBI Prokaryotic Genome Annotation Pipeline (PGAP)	Complete Genome	4771844	4928362	2018-05-31	4792	PRJNA472712	SAMN09245645
Escherichia coli	E. coli	strain: DA33137	562	ASM318099v1	GCF_003180995.1	RefSeq	NCBI Prokaryotic Genome Annotation Pipeline (PGAP)	Complete Genome	5261695	5441874	2018-05-31	5309	PRJNA472712	SAMN09245647
Escherichia coli	E. coli	strain: DA33135	562	ASM318103v1	GCF_003181035.1	RefSeq	NCBI Prokaryotic Genome Annotation Pipeline (PGAP)	Complete Genome	5043703	5253091	2018-05-31	5187	PRJNA472712	SAMN09245744
Escherichia coli	E. coli	strain: E41-1	562	ASM319434v1	GCF_003194345.1	RefSeq	NCBI Prokaryotic Genome Annotation Pipeline (PGAP)	Complete Genome	5022609	5291041	2018-06-06	5227	PRJNA431043	SAMN08382661
Escherichia coli	E. coli	strain: SD134209	562	ASM320375v1	GCF_003203755.1	RefSeq	NCBI Prokaryotic Genome Annotation Pipeline (PGAP)	Complete Genome	5359785	5626456	2018-06-09	5715	PRJNA473579	SAMN09278797
Escherichia coli	E. coli	strain: AR_0085	562	ASM320415v1	GCF_003204155.1	RefSeq	NCBI Prokaryotic Genome Annotation Pipeline (PGAP)	Complete Genome	5213052	5574539	2018-06-10	5597	PRJNA292904	SAMN04014926
Escherichia coli	E. coli	strain: 2016C-3878	562	ASM320495v1	GCF_003204955.1	RefSeq	NCBI Prokaryotic Genome Annotation Pipeline (PGAP)	Complete Genome	4995456	5272336	2018-06-10	5115	PRJNA335991	SAMN05468123
Escherichia coli	E. coli	strain: HS30-1	562	ASM323111v1	GCF_003231115.1	RefSeq	NCBI Prokaryotic Genome Annotation Pipeline (PGAP)	Complete Genome	4423666	4603110	2018-06-15	4478	PRJNA472106	SAMN09227133
Escherichia coli	E. coli	strain: 51008369SK1	562	ASM325406v1	GCF_003254065.1	RefSeq	NCBI Prokaryotic Genome Annotation Pipeline (PGAP)	Complete Genome	4848222	5227855	2018-06-18	5142	PRJNA475214	SAMN09381942
Escherichia coli	E. coli	strain: WCHEC035148	562	ASM326869v1	GCF_003268695.1	RefSeq	NCBI Prokaryotic Genome Annotation Pipeline (PGAP)	Complete Genome	4695840	4943704	2018-06-27	4864	PRJNA418674	SAMN09202772
Escherichia coli	E. coli	strain: C	562	ASM328724v1	GCF_003287245.1	RefSeq	NCBI Prokaryotic Genome Annotation Pipeline (PGAP)	Complete Genome	4614212	4614212	2018-07-03	4467	PRJNA471099	SAMN09199078
Escherichia coli	E. coli	strain: RM9975	562	ASM328827v1	GCF_003288275.1	RefSeq	NCBI Prokaryotic Genome Annotation Pipeline (PGAP)	Complete Genome	5233637	5432416	2018-07-05	5460	PRJNA448155	SAMN08823043
Escherichia coli	E. coli	strain: RM9131	562	ASM328829v1	GCF_003288295.1	RefSeq	NCBI Prokaryotic Genome Annotation Pipeline (PGAP)	Complete Genome	5238870	5432691	2018-07-05	5458	PRJNA448153	SAMN08822959
Escherichia coli	E. coli	strain: AR_452	562	ASM328841v1	GCF_003288415.1	RefSeq	NCBI Prokaryotic Genome Annotation Pipeline (PGAP)	Complete Genome	4818472	4958222	2018-07-05	4814	PRJNA316321	SAMN07291545
Escherichia coli	E. coli	strain: AR_451	562	ASM328845v1	GCF_003288455.1	RefSeq	NCBI Prokaryotic Genome Annotation Pipeline (PGAP)	Complete Genome	4989783	5165626	2018-07-05	5090	PRJNA316321	SAMN07291544
Escherichia coli	E. coli	strain: 99-3165	562	ASM329020v1	GCF_003290205.1	RefSeq	NCBI Prokaryotic Genome Annotation Pipeline (PGAP)	Complete Genome	4703465	4929312	2018-07-06	4954	PRJNA218110	SAMN06459520
Escherichia coli	E. coli	strain: 2017C-4109	562	ASM330895v1	GCF_003308955.1	RefSeq	NCBI Prokaryotic Genome Annotation Pipeline (PGAP)	Complete Genome	5384880	5537857	2018-07-10	5504	PRJNA218110	SAMN09534373
Escherichia coli	E. coli	strain: 2017C-4173W12	562	ASM330897v1	GCF_003308975.1	RefSeq	NCBI Prokaryotic Genome Annotation Pipeline (PGAP)	Complete Genome	5300308	5477116	2018-07-10	5430	PRJNA218110	SAMN09534372
Escherichia coli	E. coli	strain: AMSHJX01	562	ASM332597v1	GCF_003325975.1	RefSeq	NCBI Prokaryotic Genome Annotation Pipeline (PGAP)	Complete Genome	5023979	5281373	2018-07-18	5234	PRJNA480548	SAMN09640158
Escherichia coli	E. coli	strain: AMSCJX02	562	ASM333640v1	GCF_003336405.1	RefSeq	NCBI Prokaryotic Genome Annotation Pipeline (PGAP)	Complete Genome	4784688	5339431	2018-07-24	5307	PRJNA481171	SAMN09662618
Escherichia coli	E. coli	strain: CFSAN064035	562	ASM334271v1	GCF_003342715.1	RefSeq	NCBI Prokaryotic Genome Annotation Pipeline (PGAP)	Complete Genome	4923235	5492302	2018-07-26	5463	PRJNA230969	SAMN08663441
Escherichia coli	E. coli	strain: MCJCHV-1	562	ASM334446v1	GCF_003344465.1	RefSeq	NCBI Prokaryotic Genome Annotation Pipeline (PGAP)	Complete Genome	4939457	5042521	2018-07-27	4910	PRJNA476955	SAMN09462202
Escherichia coli	E. coli	strain: Es_ST80_L1_NDM_10_2017	562	ASM334683v1	GCF_003346835.1	RefSeq	NCBI Prokaryotic Genome Annotation Pipeline (PGAP)	Complete Genome	5214712	5313245	2018-07-31	5180	PRJNA482002	SAMN09710898
Escherichia coli	E. coli	strain: Es_ST410_NW1_NDM_09_2017	562	ASM335138v1	GCF_003351385.1	RefSeq	NCBI Prokaryotic Genome Annotation Pipeline (PGAP)	Complete Genome	4800614	5086148	2018-08-01	5044	PRJNA482002	SAMN09693981
Escherichia coli	E. coli	strain: M16807	562	ASM335148v1	GCF_003351485.1	RefSeq	NCBI Prokaryotic Genome Annotation Pipeline (PGAP)	Complete Genome	5133477	5133477	2018-08-01	4950	PRJNA428178	SAMN09704974
Escherichia coli	E. coli	strain: FORC 064	562	ASM335242v1	GCF_003352425.1	RefSeq	NCBI Prokaryotic Genome Annotation Pipeline (PGAP)	Complete Genome	4873055	5093756	2018-08-01	5090	PRJNA395606	SAMN07411561
Escherichia coli	E. coli	strain: ST2350	562	ASM335517v1	GCF_003355175.1	RefSeq	NCBI Prokaryotic Genome Annotation Pipeline (PGAP)	Complete Genome	4733230	4891336	2018-08-05	4736	PRJNA482002	SAMN09729056
Escherichia coli	E. coli	strain: C600	562	ASM336788v1	GCF_003367885.1	RefSeq	NCBI Prokaryotic Genome Annotation Pipeline (PGAP)	Complete Genome	4599824	4599824	2018-08-09	4486	PRJNA472644	SAMN09260320
Escherichia coli	E. coli	strain: CFSAN061769	562	ASM339977v2	GCF_003399775.2	RefSeq	NCBI Prokaryotic Genome Annotation Pipeline (PGAP)	Complete Genome	4985114	5189876	2019-08-27	5079	PRJNA230969	SAMN06928087
Escherichia coli	E. coli	strain: CFSAN061768	562	ASM339979v2	GCF_003399795.2	RefSeq	NCBI Prokaryotic Genome Annotation Pipeline (PGAP)	Complete Genome	4957963	5075259	2019-08-27	4883	PRJNA230969	SAMN06928084
Escherichia coli	E. coli	strain: CFSAN061761	562	ASM339984v2	GCF_003399845.2	RefSeq	NCBI Prokaryotic Genome Annotation Pipeline (PGAP)	Complete Genome	5016408	5016408	2019-08-20	4875	PRJNA230969	SAMN06909725
Escherichia coli	E. coli	strain: CFSAN061763	562	ASM339988v2	GCF_003399885.2	RefSeq	NCBI Prokaryotic Genome Annotation Pipeline (PGAP)	Complete Genome	4958734	5076030	2019-08-20	4885	PRJNA230969	SAMN06909723
Escherichia coli	E. coli	strain: CFSAN061762	562	ASM339989v2	GCF_003399895.2	RefSeq	NCBI Prokaryotic Genome Annotation Pipeline (PGAP)	Complete Genome	4837414	4951322	2019-08-20	4829	PRJNA230969	SAMN06909724
Escherichia coli	E. coli	strain: CFSAN061772	562	ASM339994v2	GCF_003399945.2	RefSeq	NCBI Prokaryotic Genome Annotation Pipeline (PGAP)	Complete Genome	4667689	5067037	2019-08-20	4952	PRJNA230969	SAMN06909728
Escherichia coli	E. coli	strain: CFSAN061771	562	ASM340004v2	GCF_003400045.2	RefSeq	NCBI Prokaryotic Genome Annotation Pipeline (PGAP)	Complete Genome	4908204	5291489	2019-08-20	5060	PRJNA230969	SAMN06909729
Escherichia coli	E. coli	strain: cq9	562	ASM340295v1	GCF_003402955.1	RefSeq	NCBI Prokaryotic Genome Annotation Pipeline (PGAP)	Complete Genome	5184499	5905147	2018-08-18	5881	PRJNA480178	SAMN09630238
Escherichia coli	E. coli	strain: N3	562	ASM341027v1	GCF_003410275.1	RefSeq	NCBI Prokaryotic Genome Annotation Pipeline (PGAP)	Complete Genome	4821441	4981733	2018-08-21	4697	PRJNA302185	SAMN04448503
Escherichia coli	E. coli	strain: UK_Dog_Liverpool	562	ASM341362v1	GCF_003413625.1	RefSeq	NCBI Prokaryotic Genome Annotation Pipeline (PGAP)	Complete Genome	4869482	5114849	2018-08-22	5008	PRJNA473397	SAMN09829654
Escherichia coli	E. coli	strain: 2452	562	ASM343230v1	GCF_003432305.1	RefSeq	NCBI Prokaryotic Genome Annotation Pipeline (PGAP)	Complete Genome	4854459	4854459	2018-08-30	4684	PRJNA486410	SAMN09845286
Escherichia coli NCCP15648		strain: NCCP15648	1200752	ASM343327v1	GCF_003433275.1	RefSeq	NCBI Prokaryotic Genome Annotation Pipeline (PGAP)	Complete Genome	5329605	5588834	2017-08-02	5596	PRJNA168631	SAMN02928551
Escherichia coli	E. coli	strain: E706	562	ASM344379v1	GCF_003443795.1	RefSeq	NCBI Prokaryotic Genome Annotation Pipeline (PGAP)	Complete Genome	4696142	4848021	2018-09-04	4860	PRJNA473894	SAMN09287630
Escherichia coli	E. coli	strain: E308	562	ASM344381v1	GCF_003443815.1	RefSeq	NCBI Prokaryotic Genome Annotation Pipeline (PGAP)	Complete Genome	4786360	5166180	2018-09-04	5204	PRJNA478107	SAMN09499316
Escherichia coli	E. coli	strain: FORC_069	562	ASM349116v1	GCF_003491165.1	RefSeq	NCBI Prokaryotic Genome Annotation Pipeline (PGAP)	Complete Genome	5189917	5267223	2018-09-07	5202	PRJNA396801	SAMN07436715
Escherichia coli Nissle 1917		strain: Nissle 1917	316435	ASM354697v1	GCF_003546975.1	RefSeq	NCBI Prokaryotic Genome Annotation Pipeline (PGAP)	Complete Genome	5055316	5072329	2018-09-12	4867	PRJNA397210	SAMN07451663
Escherichia coli	E. coli	isolate: human faeces, strain: GE3	562	ASM357076v1	GCF_003570765.1	RefSeq	NCBI Prokaryotic Genome Annotation Pipeline (PGAP)	Complete Genome	4909965	5035086	2017-07-31	4877	PRJNA292044	SAMN03963234
Escherichia coli	E. coli	strain: AR_0086	562	ASM357166v1	GCF_003571665.1	RefSeq	NCBI Prokaryotic Genome Annotation Pipeline (PGAP)	Complete Genome	5107215	5289589	2018-09-16	5266	PRJNA292904	SAMN04014927
Escherichia coli	E. coli	strain: AR_0013	562	ASM357168v1	GCF_003571685.1	RefSeq	NCBI Prokaryotic Genome Annotation Pipeline (PGAP)	Complete Genome	5410835	5481110	2018-09-16	5414	PRJNA292901	SAMN04014854
Escherichia coli	E. coli	strain: ECCWS199	562	ASM357176v1	GCF_003571765.1	RefSeq	NCBI Prokaryotic Genome Annotation Pipeline (PGAP)	Complete Genome	4737445	5059364	2018-09-17	4981	PRJNA490024	SAMN10023797
Escherichia coli	E. coli	strain: AR_0067	562	ASM357178v1	GCF_003571785.1	RefSeq	NCBI Prokaryotic Genome Annotation Pipeline (PGAP)	Complete Genome	5119553	5459956	2018-09-17	5366	PRJNA292904	SAMN04014908
Escherichia coli	E. coli	strain: AR_0089	562	ASM357182v1	GCF_003571825.1	RefSeq	NCBI Prokaryotic Genome Annotation Pipeline (PGAP)	Complete Genome	4988092	5245490	2018-09-17	5144	PRJNA292904	SAMN04014930
Escherichia coli M8		strain: M8	1392854	E.coli isolate	GCF_003586045.1	RefSeq	NCBI Prokaryotic Genome Annotation Pipeline (PGAP)	Complete Genome	5108794	5279597	2017-03-06	5202	PRJNA376689	SAMN06445833
Escherichia coli O145 str. RM9872		strain: RM9872	1055544	EcRM9872	GCF_003586065.1	RefSeq	NCBI Prokaryotic Genome Annotation Pipeline (PGAP)	Complete Genome	5385924	5475442	2018-05-30	5403	PRJNA69939	SAMN08724661
Escherichia coli ATCC 8739		strain: ATCC 8739	481805	ASM359159v1	GCF_003591595.1	RefSeq	NCBI Prokaryotic Genome Annotation Pipeline (PGAP)	Complete Genome	4746918	4746918	2018-09-24	4577	PRJNA398473	SAMN07510752
Escherichia coli str. K-12 substr. MG1655		strain: K-12 substr. MG1655	511145	ASM362719v1	GCF_003627195.1	RefSeq	NCBI Prokaryotic Genome Annotation Pipeline (PGAP)	Complete Genome	4639694	4639694	2018-10-08	4527	PRJNA369775	SAMN10139565
Escherichia coli	E. coli	strain: 118UI	562	ASM362785v1	GCF_003627855.1	RefSeq	NCBI Prokaryotic Genome Annotation Pipeline (PGAP)	Complete Genome	5205677	5300729	2018-10-09	5160	PRJNA492884	SAMN10112494
Escherichia coli	E. coli	strain: BE2-5	562	ASM366738v1	GCF_003667385.1	RefSeq	NCBI Prokaryotic Genome Annotation Pipeline (PGAP)	Complete Genome	4677021	4813331	2018-10-20	4638	PRJNA495707	SAMN10230268
Escherichia coli	E. coli	strain: W2-5	562	ASM366740v1	GCF_003667405.1	RefSeq	NCBI Prokaryotic Genome Annotation Pipeline (PGAP)	Complete Genome	4914512	5064759	2018-10-20	4907	PRJNA495707	SAMN10230267
Escherichia coli	E. coli	strain: W5-6	562	ASM366742v1	GCF_003667425.1	RefSeq	NCBI Prokaryotic Genome Annotation Pipeline (PGAP)	Complete Genome	4638901	4997440	2018-10-20	4900	PRJNA495707	SAMN10230266
Escherichia coli	E. coli	strain: CP53	562	ASM369142v1	GCF_003691425.1	RefSeq	NCBI Prokaryotic Genome Annotation Pipeline (PGAP)	Complete Genome	4623817	5100251	2018-10-27	5013	PRJNA497156	SAMN10250173
Escherichia coli DSM 30083 = JCM 1649 = ATCC 11775		strain: ATCC 11775	866789	ASM369716v2	GCF_003697165.2	RefSeq	NCBI Prokaryotic Genome Annotation Pipeline (PGAP)	Complete Genome	4903501	5034834	2018-12-20	4933	PRJNA472652	SAMN10252913
Escherichia coli	E. coli	strain: ECCHD184	562	ASM370379v1	GCF_003703795.1	RefSeq	NCBI Prokaryotic Genome Annotation Pipeline (PGAP)	Complete Genome	4783813	5058292	2018-10-31	4918	PRJNA490022	SAMN10023796
Escherichia coli	E. coli	strain: L73	562	ASM371100v1	GCF_003711005.1	RefSeq	NCBI Prokaryotic Genome Annotation Pipeline (PGAP)	Complete Genome	4849006	5030087	2018-11-05	4938	PRJNA498580	SAMN10319568
Escherichia coli	E. coli	strain: WCHEC020031	562	ASM371104v1	GCF_003711045.1	RefSeq	NCBI Prokaryotic Genome Annotation Pipeline (PGAP)	Complete Genome	4750764	4894762	2018-11-05	4774	PRJNA418674	SAMN08932733
Escherichia coli	E. coli	strain: ER1709	562	ASM371759v1	GCF_003717595.1	RefSeq	NCBI Prokaryotic Genome Annotation Pipeline (PGAP)	Complete Genome	4582842	4582842	2018-11-07	4484	PRJNA477851	SAMN09483841
Escherichia coli O157:H7		strain: TR01	83334	ASM372219v1	GCF_003722195.1	RefSeq	NCBI Prokaryotic Genome Annotation Pipeline (PGAP)	Complete Genome	5569804	5569804	2018-11-13	5619	PRJNA503568	SAMN10364854
Escherichia coli	E. coli	isolate: ECCNB12-2	562	ASM379052v1	GCF_003790525.1	RefSeq	NCBI Prokaryotic Genome Annotation Pipeline (PGAP)	Complete Genome	5539489	6162737	2018-11-19	6139	PRJNA412707	SAMN07723175
Escherichia coli	E. coli	strain: FDAARGOS_536	562	ASM381262v1	GCF_003812625.1	RefSeq	NCBI Prokaryotic Genome Annotation Pipeline (PGAP)	Complete Genome	4977723	5104538	2018-11-21	4997	PRJNA231221	SAMN10163231
Escherichia coli	E. coli	strain: FDAARGOS_497	562	ASM381294v1	GCF_003812945.1	RefSeq	NCBI Prokaryotic Genome Annotation Pipeline (PGAP)	Complete Genome	5231450	5513232	2018-11-21	5386	PRJNA231221	SAMN10163173
Escherichia coli	E. coli	strain: 50579417	562	ASM381314v1	GCF_003813145.1	RefSeq	NCBI Prokaryotic Genome Annotation Pipeline (PGAP)	Complete Genome	5206490	5550714	2018-11-21	5449	PRJNA505105	SAMN04158294
Escherichia coli	E. coli	strain: 4/2-1	562	ASM385657v1	GCF_003856575.1	RefSeq	NCBI Prokaryotic Genome Annotation Pipeline (PGAP)	Complete Genome	4735721	4928465	2018-12-03	4800	PRJNA413669	SAMN07760933
Escherichia coli	E. coli	strain: 4/0	562	ASM385661v1	GCF_003856615.1	RefSeq	NCBI Prokaryotic Genome Annotation Pipeline (PGAP)	Complete Genome	5243509	5503245	2018-12-03	5474	PRJNA413669	SAMN07760930
Escherichia coli	E. coli	strain: 2/0	562	ASM385663v1	GCF_003856635.1	RefSeq	NCBI Prokaryotic Genome Annotation Pipeline (PGAP)	Complete Genome	5174317	5319417	2018-12-03	5240	PRJNA413669	SAMN07760925
Escherichia coli	E. coli	strain: 4/4	562	ASM385665v1	GCF_003856655.1	RefSeq	NCBI Prokaryotic Genome Annotation Pipeline (PGAP)	Complete Genome	5129468	5377516	2018-12-03	5377	PRJNA413669	SAMN07760938
Escherichia coli	E. coli	strain: 7/2	562	ASM385667v1	GCF_003856675.1	RefSeq	NCBI Prokaryotic Genome Annotation Pipeline (PGAP)	Complete Genome	5099240	5295885	2018-12-03	5191	PRJNA413669	SAMN07760941
Escherichia coli	E. coli	strain: 4/1-1	562	ASM385669v1	GCF_003856695.1	RefSeq	NCBI Prokaryotic Genome Annotation Pipeline (PGAP)	Complete Genome	5144480	5371977	2018-12-03	5331	PRJNA413669	SAMN07760931
Escherichia coli	E. coli	strain: SA186	562	ASM385699v1	GCF_003856995.1	RefSeq	NCBI Prokaryotic Genome Annotation Pipeline (PGAP)	Complete Genome	4828837	5585941	2018-12-03	5476	PRJNA395653	SAMN07411973
Escherichia coli	E. coli	isolate: M217, strain: M217	562	ASM392589v1	GCF_003925895.1	RefSeq	NCBI Prokaryotic Genome Annotation Pipeline (PGAP)	Complete Genome	4825589	5000441	2018-10-31	4867	PRJDB5126	SAMD00059754
Escherichia coli	E. coli	strain: 504838	562	ASM395616v1	GCF_003956165.1	RefSeq	NCBI Prokaryotic Genome Annotation Pipeline (PGAP)	Complete Genome	5104962	5302308	2018-12-19	5246	PRJNA421191	SAMN08161196
Escherichia coli	E. coli	strain: 504237	562	ASM395618v1	GCF_003956185.1	RefSeq	NCBI Prokaryotic Genome Annotation Pipeline (PGAP)	Complete Genome	5022230	5200734	2018-12-19	5152	PRJNA421191	SAMN08161313
Escherichia coli	E. coli	strain: 204446	562	ASM395620v1	GCF_003956205.1	RefSeq	NCBI Prokaryotic Genome Annotation Pipeline (PGAP)	Complete Genome	5096741	5335684	2018-12-19	5308	PRJNA421191	SAMN08161280
Escherichia coli	E. coli	strain: 203740	562	ASM395622v1	GCF_003956225.1	RefSeq	NCBI Prokaryotic Genome Annotation Pipeline (PGAP)	Complete Genome	4922099	5038713	2018-12-19	5002	PRJNA421191	SAMN08161275
Escherichia coli	E. coli	strain: 214-4	562	ASM395624v1	GCF_003956245.1	RefSeq	NCBI Prokaryotic Genome Annotation Pipeline (PGAP)	Complete Genome	5138709	5271236	2018-12-19	5267	PRJNA421191	SAMN08161344
Escherichia coli	E. coli	strain: 510016	562	ASM395626v1	GCF_003956265.1	RefSeq	NCBI Prokaryotic Genome Annotation Pipeline (PGAP)	Complete Genome	4885058	5116904	2018-12-19	5139	PRJNA421191	SAMN08161314
Escherichia coli	E. coli	strain: 503829	562	ASM395628v1	GCF_003956285.1	RefSeq	NCBI Prokaryotic Genome Annotation Pipeline (PGAP)	Complete Genome	4920463	5150622	2018-12-19	5078	PRJNA421191	SAMN08161311
Escherichia coli	E. coli	strain: 300709	562	ASM395630v1	GCF_003956305.1	RefSeq	NCBI Prokaryotic Genome Annotation Pipeline (PGAP)	Complete Genome	4876488	5034709	2018-12-19	5000	PRJNA421191	SAMN08161146
Escherichia coli	E. coli	strain: 103605	562	ASM395632v1	GCF_003956325.1	RefSeq	NCBI Prokaryotic Genome Annotation Pipeline (PGAP)	Complete Genome	5118381	5347793	2018-12-19	5319	PRJNA421191	SAMN08161256
Escherichia coli	E. coli	strain: 720632	562	ASM395634v1	GCF_003956345.1	RefSeq	NCBI Prokaryotic Genome Annotation Pipeline (PGAP)	Complete Genome	4816445	5078039	2018-12-19	5087	PRJNA421191	SAMN08161340
Escherichia coli	E. coli	strain: 602354	562	ASM395636v1	GCF_003956365.1	RefSeq	NCBI Prokaryotic Genome Annotation Pipeline (PGAP)	Complete Genome	5058551	5207077	2018-12-19	5138	PRJNA421191	SAMN08161318
Escherichia coli	E. coli	strain: 600468	562	ASM395638v1	GCF_003956385.1	RefSeq	NCBI Prokaryotic Genome Annotation Pipeline (PGAP)	Complete Genome	4818782	4977019	2018-12-19	4830	PRJNA421191	SAMN08161317
Escherichia coli	E. coli	strain: 504239	562	ASM395640v1	GCF_003956405.1	RefSeq	NCBI Prokaryotic Genome Annotation Pipeline (PGAP)	Complete Genome	4979815	5237282	2018-12-19	5164	PRJNA421191	SAMN08161195
Escherichia coli	E. coli	strain: 504211	562	ASM395642v1	GCF_003956425.1	RefSeq	NCBI Prokaryotic Genome Annotation Pipeline (PGAP)	Complete Genome	4950457	5179575	2018-12-19	5103	PRJNA421191	SAMN08161312
Escherichia coli	E. coli	strain: 503440	562	ASM395644v1	GCF_003956445.1	RefSeq	NCBI Prokaryotic Genome Annotation Pipeline (PGAP)	Complete Genome	4984787	5284416	2018-12-19	5249	PRJNA421191	SAMN08161308
Escherichia coli	E. coli	strain: 503025	562	ASM395646v1	GCF_003956465.1	RefSeq	NCBI Prokaryotic Genome Annotation Pipeline (PGAP)	Complete Genome	4911268	5169235	2018-12-19	5085	PRJNA421191	SAMN08161306
Escherichia coli	E. coli	strain: 120899	562	ASM395648v1	GCF_003956485.1	RefSeq	NCBI Prokaryotic Genome Annotation Pipeline (PGAP)	Complete Genome	5115137	5388677	2018-12-19	5386	PRJNA421191	SAMN08161259
Escherichia coli	E. coli	strain: E2855	562	ASM396642v1	GCF_003966425.1	RefSeq	NCBI Prokaryotic Genome Annotation Pipeline (PGAP)	Complete Genome	5470440	5935076	2018-07-27	6130	PRJDB7170	SAMD00129666
Escherichia coli	E. coli	strain: E2863	562	ASM396644v1	GCF_003966445.1	RefSeq	NCBI Prokaryotic Genome Annotation Pipeline (PGAP)	Complete Genome	5357442	5751663	2018-07-27	5864	PRJDB7170	SAMD00129667
Escherichia coli	E. coli	strain: E2865	562	ASM396646v1	GCF_003966465.1	RefSeq	NCBI Prokaryotic Genome Annotation Pipeline (PGAP)	Complete Genome	5678205	6007923	2018-07-27	6194	PRJDB7170	SAMD00129668
Escherichia coli	E. coli	strain: SK1144	562	ASM396677v1	GCF_003966775.1	RefSeq	NCBI Prokaryotic Genome Annotation Pipeline (PGAP)	Complete Genome	5029244	5198805	2018-10-30	5112	PRJDB7093	SAMD00127374
Escherichia coli O157:H7		strain: PV15-279	83334	ASM396679v1	GCF_003966795.1	RefSeq	NCBI Prokaryotic Genome Annotation Pipeline (PGAP)	Complete Genome	5598155	5692546	2018-07-03	5717	PRJDB6584	SAMD00108492
Escherichia coli	E. coli	strain: L37	562	ASM397121v1	GCF_003971215.1	RefSeq	NCBI Prokaryotic Genome Annotation Pipeline (PGAP)	Complete Genome	4546245	4814158	2018-12-26	4735	PRJNA510537	SAMN10606937
Escherichia coli	E. coli	strain: EC17GD31	562	ASM399115v1	GCF_003991155.1	RefSeq	NCBI Prokaryotic Genome Annotation Pipeline (PGAP)	Complete Genome	4975832	5580091	2019-01-03	5501	PRJNA482900	SAMN09717320
Escherichia coli	E. coli	strain: L65	562	ASM399979v1	GCF_003999795.1	RefSeq	NCBI Prokaryotic Genome Annotation Pipeline (PGAP)	Complete Genome	4776769	4986450	2019-01-08	4852	PRJNA511394	SAMN10623993
Escherichia coli	E. coli	strain: ECZP248	562	ASM400654v1	GCF_004006545.1	RefSeq	NCBI Prokaryotic Genome Annotation Pipeline (PGAP)	Complete Genome	4481825	4856495	2019-01-09	4796	PRJNA512401	SAMN10667090
Escherichia coli	E. coli	strain: ECCNB20-2	562	ASM400657v1	GCF_004006575.1	RefSeq	NCBI Prokaryotic Genome Annotation Pipeline (PGAP)	Complete Genome	4795280	5300515	2019-01-09	5154	PRJNA413630	SAMN07759721
Escherichia coli	E. coli	strain: 2009C-3554	562	ASM401057v1	GCF_004010575.1	RefSeq	NCBI Prokaryotic Genome Annotation Pipeline (PGAP)	Complete Genome	5496616	5674054	2019-01-10	5691	PRJNA218110	SAMN04531139
Escherichia coli	E. coli	strain: 2009C-3378	562	ASM401059v1	GCF_004010595.1	RefSeq	NCBI Prokaryotic Genome Annotation Pipeline (PGAP)	Complete Genome	5420971	5516392	2019-01-10	5505	PRJNA218110	SAMN09533786
Escherichia coli	E. coli	strain: 08-3918	562	ASM401061v1	GCF_004010615.1	RefSeq	NCBI Prokaryotic Genome Annotation Pipeline (PGAP)	Complete Genome	5428647	5564973	2019-01-10	5558	PRJNA218110	SAMN04504881
Escherichia coli	E. coli	strain: 06-3462	562	ASM401063v1	GCF_004010635.1	RefSeq	NCBI Prokaryotic Genome Annotation Pipeline (PGAP)	Complete Genome	5450250	5545237	2019-01-10	5527	PRJNA218110	SAMN04549651
Escherichia coli	E. coli	strain: 2009C-4687	562	ASM401065v1	GCF_004010655.1	RefSeq	NCBI Prokaryotic Genome Annotation Pipeline (PGAP)	Complete Genome	5480158	5574764	2019-01-10	5591	PRJNA218110	SAMN04531170
Escherichia coli	E. coli	strain: 2010C-3347	562	ASM401067v1	GCF_004010675.1	RefSeq	NCBI Prokaryotic Genome Annotation Pipeline (PGAP)	Complete Genome	5542751	5633927	2019-01-10	5665	PRJNA218110	SAMN04549845
Escherichia coli	E. coli	strain: 2010C-3142	562	ASM401069v1	GCF_004010695.1	RefSeq	NCBI Prokaryotic Genome Annotation Pipeline (PGAP)	Complete Genome	5478884	5573470	2019-01-10	5589	PRJNA218110	SAMN04505650
Escherichia coli	E. coli	strain: 08-3914	562	ASM401071v1	GCF_004010715.1	RefSeq	NCBI Prokaryotic Genome Annotation Pipeline (PGAP)	Complete Genome	5529684	5624664	2019-01-10	5640	PRJNA218110	SAMN04504880
Escherichia coli	E. coli	strain: E-1246	562	ASM401101v1	GCF_004011015.1	RefSeq	NCBI Prokaryotic Genome Annotation Pipeline (PGAP)	Complete Genome	5425761	5560834	2019-01-10	5448	PRJNA427077	SAMN08222594
Escherichia coli	E. coli	strain: MT102	562	ASM402250v2	GCF_004022505.2	RefSeq	NCBI Prokaryotic Genome Annotation Pipeline (PGAP)	Complete Genome	4548948	4548948	2019-02-04	4437	PRJNA513464	SAMN10713359
Escherichia coli	E. coli	strain: EC25	562	ASM408829v1	GCF_004088295.1	RefSeq	NCBI Prokaryotic Genome Annotation Pipeline (PGAP)	Complete Genome	4782653	5069694	2019-01-21	4990	PRJNA515159	SAMN10743440
Escherichia coli	E. coli	strain: RS571	562	ASM411439v1	GCF_004114395.1	RefSeq	NCBI Prokaryotic Genome Annotation Pipeline (PGAP)	Complete Genome	5086302	5348132	2019-01-25	5220	PRJNA509034	SAMN10535911
Escherichia coli O157:H7		strain: C1-057	83334	ASM411891v1	GCF_004118915.1	RefSeq	NCBI Prokaryotic Genome Annotation Pipeline (PGAP)	Complete Genome	5452210	5549704	2019-01-30	5550	PRJNA516476	SAMN10790219
Escherichia coli	E. coli	strain: NissleGFP_pZE21	562	ASM413512v1	GCF_004135125.1	RefSeq	NCBI Prokaryotic Genome Annotation Pipeline (PGAP)	Complete Genome	5055966	5066785	2019-02-03	4857	PRJNA517280	SAMN10824104
Escherichia coli	E. coli	strain: U13A	562	ASM413516v1	GCF_004135165.1	RefSeq	NCBI Prokaryotic Genome Annotation Pipeline (PGAP)	Complete Genome	5061273	5300616	2019-02-03	5262	PRJNA516747	SAMN10817700
Escherichia coli	E. coli	strain: CRE1	562	ASM413577v1	GCF_004135775.1	RefSeq	NCBI Prokaryotic Genome Annotation Pipeline (PGAP)	Complete Genome	4938997	5270012	2019-02-04	5145	PRJNA508823	SAMN10531472
Escherichia coli	E. coli	strain: CRE10	562	ASM413581v1	GCF_004135815.1	RefSeq	NCBI Prokaryotic Genome Annotation Pipeline (PGAP)	Complete Genome	4931251	5261183	2019-02-04	5144	PRJNA508865	SAMN10531954
Escherichia coli	E. coli	strain: FORC_082	562	ASM413585v1	GCF_004135855.1	RefSeq	NCBI Prokaryotic Genome Annotation Pipeline (PGAP)	Complete Genome	4728307	5145695	2019-02-04	5125	PRJNA432486	SAMN08450093
Escherichia coli	E. coli	strain: U14A	562	ASM413591v1	GCF_004135915.1	RefSeq	NCBI Prokaryotic Genome Annotation Pipeline (PGAP)	Complete Genome	5061272	5300575	2019-02-04	5267	PRJNA516748	SAMN10836813
Escherichia coli	E. coli	strain: U12A	562	ASM414195v1	GCF_004141955.1	RefSeq	NCBI Prokaryotic Genome Annotation Pipeline (PGAP)	Complete Genome	5018242	5384821	2019-02-04	5369	PRJNA516746	SAMN10817475
Escherichia coli	E. coli	strain: U15A	562	ASM419375v1	GCF_004193755.1	RefSeq	NCBI Prokaryotic Genome Annotation Pipeline (PGAP)	Complete Genome	4928938	5128015	2019-02-13	5085	PRJNA516749	SAMN10837069
Escherichia coli	E. coli	strain: WCHEC025970	562	ASM429536v1	GCF_004295365.1	RefSeq	NCBI Prokaryotic Genome Annotation Pipeline (PGAP)	Complete Genome	4794992	5304202	2019-02-25	5243	PRJNA418674	SAMN10956393
Escherichia coli	E. coli	strain: S65EC	562	ASM429980v1	GCF_004299805.1	RefSeq	NCBI Prokaryotic Genome Annotation Pipeline (PGAP)	Complete Genome	5187769	5334561	2019-02-26	5268	PRJNA517996	SAMN10879429
Escherichia coli	E. coli	strain: L725	562	ASM430146v1	GCF_004301465.1	RefSeq	NCBI Prokaryotic Genome Annotation Pipeline (PGAP)	Complete Genome	4834354	5069560	2019-02-26	4990	PRJNA495097	SAMN10219252
Escherichia coli	E. coli	strain: D72	562	ASM432868v1	GCF_004328685.1	RefSeq	NCBI Prokaryotic Genome Annotation Pipeline (PGAP)	Complete Genome	4593539	4851057	2019-03-06	4755	PRJNA515800	SAMN10768946
Escherichia coli BW25113		strain: AM187	679895	ASM435510v2	GCF_004355105.2	RefSeq	NCBI Prokaryotic Genome Annotation Pipeline (PGAP)	Complete Genome	4624857	4624857	2021-07-21	4517	PRJNA525908	SAMN11080426
Escherichia coli	E. coli	strain: CFSAN027346	562	ASM435836v1	GCF_004358365.1	RefSeq	NCBI Prokaryotic Genome Annotation Pipeline (PGAP)	Complete Genome	5592581	5761749	2019-03-20	5880	PRJNA230969	SAMN10604455
Escherichia coli	E. coli	strain: CFSAN027350	562	ASM435838v1	GCF_004358385.1	RefSeq	NCBI Prokaryotic Genome Annotation Pipeline (PGAP)	Complete Genome	5436079	5593613	2019-03-20	5628	PRJNA230969	SAMN10604456
Escherichia coli	E. coli	strain: CFSAN027343	562	ASM435840v1	GCF_004358405.1	RefSeq	NCBI Prokaryotic Genome Annotation Pipeline (PGAP)	Complete Genome	5689156	5778004	2019-03-20	5904	PRJNA230969	SAMN10604454
Escherichia coli	E. coli	strain: CJ236	562	ASM435896v1	GCF_004358965.1	RefSeq	NCBI Prokaryotic Genome Annotation Pipeline (PGAP)	Complete Genome	4641652	4641652	2019-03-21	4526	PRJNA448166	SAMN08823450
Escherichia coli	E. coli	strain: BH212	562	ASM435898v1	GCF_004358985.1	RefSeq	NCBI Prokaryotic Genome Annotation Pipeline (PGAP)	Complete Genome	4697181	4697181	2019-03-21	4607	PRJNA448166	SAMN08824586
Escherichia coli	E. coli	strain: FORC_081	562	ASM436801v1	GCF_004368015.1	RefSeq	NCBI Prokaryotic Genome Annotation Pipeline (PGAP)	Complete Genome	4748053	5135611	2019-03-25	5105	PRJNA437355	SAMN08660891
Escherichia coli	E. coli	strain: 1517k	562	ASM437799v2	GCF_004377995.2	RefSeq	NCBI Prokaryotic Genome Annotation Pipeline (PGAP)	Complete Genome	5164344	5164344	2020-07-24	4966	PRJNA513237	SAMN11130353
Escherichia coli	E. coli	strain: GZ04-0086	562	ASM440520v2	GCF_004405205.2	RefSeq	NCBI Prokaryotic Genome Annotation Pipeline (PGAP)	Complete Genome	4809386	5105396	2019-08-19	5089	PRJNA528120	SAMN11174938
Escherichia coli	E. coli	strain: 2 HS-C	562	ASM452625v1	GCF_004526255.1	RefSeq	NCBI Prokaryotic Genome Annotation Pipeline (PGAP)	Complete Genome	4541147	4689713	2019-03-31	4596	PRJNA523709	SAMN10986381
Escherichia coli	E. coli	strain: 04-00955	562	ASM456403v1	GCF_004564035.1	RefSeq	NCBI Prokaryotic Genome Annotation Pipeline (PGAP)	Complete Genome	5349824	5349824	2019-04-02	5216	PRJNA514979	SAMN10740161
Escherichia coli	E. coli	strain: 103	562	ASM456417v1	GCF_004564175.1	RefSeq	NCBI Prokaryotic Genome Annotation Pipeline (PGAP)	Complete Genome	5162123	5330963	2019-04-02	5226	PRJNA278886	SAMN04096281
Escherichia coli	E. coli	strain: 28Eco12	562	ASM475902v1	GCF_004759025.1	RefSeq	NCBI Prokaryotic Genome Annotation Pipeline (PGAP)	Complete Genome	5343367	5435394	2019-04-09	5303	PRJNA451184	SAMN08963308
Escherichia coli O18:H1		strain: CFSAN067215	2126982	ASM477113v1	GCF_004771135.1	RefSeq	NCBI Prokaryotic Genome Annotation Pipeline (PGAP)	Complete Genome	5019440	5242835	2019-04-11	5135	PRJNA230969	SAMN08737532
Escherichia coli	E. coli	strain: PF9285	562	ASM477123v1	GCF_004771235.1	RefSeq	NCBI Prokaryotic Genome Annotation Pipeline (PGAP)	Complete Genome	5215562	5441892	2019-04-11	5395	PRJNA530748	SAMN11333172
Escherichia coli	E. coli	strain: PigCaeca_2	562	ASM479249v1	GCF_004792495.1	RefSeq	NCBI Prokaryotic Genome Annotation Pipeline (PGAP)	Complete Genome	4835919	4967077	2019-04-14	4864	PRJNA529503	SAMN11268910
Escherichia coli	E. coli	strain: PigCaeca_1	562	ASM480157v1	GCF_004801575.1	RefSeq	NCBI Prokaryotic Genome Annotation Pipeline (PGAP)	Complete Genome	4742390	4898477	2019-04-21	4845	PRJNA529503	SAMN11268909
Escherichia coli	E. coli	strain: 377323_2f	562	ASM480418v1	GCF_004804185.1	RefSeq	NCBI Prokaryotic Genome Annotation Pipeline (PGAP)	Complete Genome	4905296	4990487	2019-04-23	5006	PRJNA315192	SAMN11266496
Escherichia coli	E. coli	strain: 382634_2f	562	ASM480420v1	GCF_004804205.1	RefSeq	NCBI Prokaryotic Genome Annotation Pipeline (PGAP)	Complete Genome	4702395	4702395	2019-04-23	4613	PRJNA315192	SAMN11266257
Escherichia coli	E. coli	strain: YSP8-1	562	ASM492425v1	GCF_004924255.1	RefSeq	NCBI Prokaryotic Genome Annotation Pipeline (PGAP)	Complete Genome	4722675	5111490	2019-04-30	5041	PRJNA526123	SAMN11087650
Escherichia coli	E. coli	strain: LHM10-1	562	ASM492427v1	GCF_004924275.1	RefSeq	NCBI Prokaryotic Genome Annotation Pipeline (PGAP)	Complete Genome	4805539	5115704	2019-04-30	5013	PRJNA526123	SAMN11087649
Escherichia coli	E. coli	strain: G3X16-2	562	ASM492435v1	GCF_004924355.1	RefSeq	NCBI Prokaryotic Genome Annotation Pipeline (PGAP)	Complete Genome	4782144	5186669	2019-04-30	4990	PRJNA528364	SAMN11180601
Escherichia coli O113:H21		strain: FWSEC0010	1078021	ASM501405v1	GCF_005014055.1	RefSeq	NCBI Prokaryotic Genome Annotation Pipeline (PGAP)	Complete Genome	4955402	5131000	2019-05-01	5025	PRJNA287560	SAMN08768111
Escherichia coli O104:H4		strain: FWSEC0009	1038927	ASM501407v1	GCF_005014075.1	RefSeq	NCBI Prokaryotic Genome Annotation Pipeline (PGAP)	Complete Genome	5277234	5442997	2019-05-01	5374	PRJNA287560	SAMN08768110
Escherichia coli O121:H19		strain: FWSEC0006	991915	ASM503771v2	GCF_005037715.1	RefSeq	NCBI Prokaryotic Genome Annotation Pipeline (PGAP)	Complete Genome	5398870	5479551	2019-05-03	5515	PRJNA287560	SAMN08768107
Escherichia coli O26:H11		strain: FWSEC0001	244319	ASM503772v2	GCF_005037725.1	RefSeq	NCBI Prokaryotic Genome Annotation Pipeline (PGAP)	Complete Genome	5697154	5803315	2019-05-03	5942	PRJNA287560	SAMN08768102
Escherichia coli O157:H7		strain: FWSEC0004	83334	ASM503773v2	GCF_005037735.1	RefSeq	NCBI Prokaryotic Genome Annotation Pipeline (PGAP)	Complete Genome	5406250	5505679	2019-05-03	5473	PRJNA287560	SAMN08768105
Escherichia coli O91:H21		strain: FWSEC0008	577675	ASM503777v2	GCF_005037775.1	RefSeq	NCBI Prokaryotic Genome Annotation Pipeline (PGAP)	Complete Genome	4972544	5093580	2019-05-03	4994	PRJNA287560	SAMN08768109
Escherichia coli O103:H2		strain: FWSEC0007	376725	ASM503779v2	GCF_005037795.1	RefSeq	NCBI Prokaryotic Genome Annotation Pipeline (PGAP)	Complete Genome	5397605	5470829	2019-05-03	5477	PRJNA287560	SAMN08768108
Escherichia coli O111:NM		strain: FWSEC0005	373045	ASM503780v2	GCF_005037805.1	RefSeq	NCBI Prokaryotic Genome Annotation Pipeline (PGAP)	Complete Genome	5132754	5132754	2019-05-03	5112	PRJNA287560	SAMN08768106
Escherichia coli O145:NM		strain: FWSEC0002	991919	ASM503781v2	GCF_005037815.1	RefSeq	NCBI Prokaryotic Genome Annotation Pipeline (PGAP)	Complete Genome	5695528	5790057	2019-05-03	5780	PRJNA287560	SAMN08768103
Escherichia coli O45:H2		strain: FWSEC0003	1078032	ASM503784v2	GCF_005037845.1	RefSeq	NCBI Prokaryotic Genome Annotation Pipeline (PGAP)	Complete Genome	5532455	5680623	2019-05-03	5796	PRJNA287560	SAMN08768104
Escherichia coli	E. coli	strain: EC-129	562	ASM515626v1	GCF_005156265.1	RefSeq	NCBI Prokaryotic Genome Annotation Pipeline (PGAP)	Complete Genome	4820005	5319169	2019-05-06	5249	PRJNA529762	SAMN11283108
Escherichia coli	E. coli	strain: 150	562	ASM522150v1	GCF_005221505.1	RefSeq	NCBI Prokaryotic Genome Annotation Pipeline (PGAP)	Complete Genome	5558896	5697533	2019-05-07	5745	PRJNA445267	SAMN08773055
Escherichia coli	E. coli	strain: 147	562	ASM522152v1	GCF_005221525.1	RefSeq	NCBI Prokaryotic Genome Annotation Pipeline (PGAP)	Complete Genome	5422686	5577185	2019-05-07	5584	PRJNA445267	SAMN08773052
Escherichia coli	E. coli	strain: 148	562	ASM522154v1	GCF_005221545.1	RefSeq	NCBI Prokaryotic Genome Annotation Pipeline (PGAP)	Complete Genome	5422620	5517227	2019-05-07	5508	PRJNA445267	SAMN08773053
Escherichia coli	E. coli	strain: 149	562	ASM522156v1	GCF_005221565.1	RefSeq	NCBI Prokaryotic Genome Annotation Pipeline (PGAP)	Complete Genome	5422680	5517290	2019-05-07	5508	PRJNA445267	SAMN08773054
Escherichia coli	E. coli	strain: 144	562	ASM522158v1	GCF_005221585.1	RefSeq	NCBI Prokaryotic Genome Annotation Pipeline (PGAP)	Complete Genome	5504979	5643655	2019-05-07	5659	PRJNA445267	SAMN08773051
Escherichia coli	E. coli	strain: 141	562	ASM522160v1	GCF_005221605.1	RefSeq	NCBI Prokaryotic Genome Annotation Pipeline (PGAP)	Complete Genome	5454990	5555563	2019-05-07	5567	PRJNA445267	SAMN08773048
Escherichia coli	E. coli	strain: 137	562	ASM522162v1	GCF_005221625.1	RefSeq	NCBI Prokaryotic Genome Annotation Pipeline (PGAP)	Complete Genome	5455343	5555913	2019-05-07	5567	PRJNA445267	SAMN08773044
Escherichia coli	E. coli	strain: 136	562	ASM522164v1	GCF_005221645.1	RefSeq	NCBI Prokaryotic Genome Annotation Pipeline (PGAP)	Complete Genome	5455355	5555925	2019-05-07	5568	PRJNA445267	SAMN08773043
Escherichia coli	E. coli	strain: 135	562	ASM522166v1	GCF_005221665.1	RefSeq	NCBI Prokaryotic Genome Annotation Pipeline (PGAP)	Complete Genome	5453905	5553169	2019-05-07	5563	PRJNA445267	SAMN08773042
Escherichia coli	E. coli	strain: 134	562	ASM522168v1	GCF_005221685.1	RefSeq	NCBI Prokaryotic Genome Annotation Pipeline (PGAP)	Complete Genome	5453899	5553158	2019-05-07	5564	PRJNA445267	SAMN08773041
Escherichia coli	E. coli	strain: 133	562	ASM522170v1	GCF_005221705.1	RefSeq	NCBI Prokaryotic Genome Annotation Pipeline (PGAP)	Complete Genome	5453897	5553154	2019-05-07	5564	PRJNA445267	SAMN08773040
Escherichia coli	E. coli	strain: 132	562	ASM522172v1	GCF_005221725.1	RefSeq	NCBI Prokaryotic Genome Annotation Pipeline (PGAP)	Complete Genome	5453900	5553163	2019-05-07	5563	PRJNA445267	SAMN08773039
Escherichia coli	E. coli	strain: 130	562	ASM522174v1	GCF_005221745.1	RefSeq	NCBI Prokaryotic Genome Annotation Pipeline (PGAP)	Complete Genome	5453994	5553251	2019-05-07	5563	PRJNA445267	SAMN08773037
Escherichia coli	E. coli	strain: 124	562	ASM522176v1	GCF_005221765.1	RefSeq	NCBI Prokaryotic Genome Annotation Pipeline (PGAP)	Complete Genome	5457282	5551339	2019-05-07	5526	PRJNA445267	SAMN08773036
Escherichia coli	E. coli	strain: 123	562	ASM522178v1	GCF_005221785.1	RefSeq	NCBI Prokaryotic Genome Annotation Pipeline (PGAP)	Complete Genome	5458850	5551589	2019-05-07	5532	PRJNA445267	SAMN08773035
Escherichia coli	E. coli	strain: 120	562	ASM522180v1	GCF_005221805.1	RefSeq	NCBI Prokaryotic Genome Annotation Pipeline (PGAP)	Complete Genome	5455348	5555919	2019-05-07	5568	PRJNA445267	SAMN08773032
Escherichia coli	E. coli	strain: 117	562	ASM522182v1	GCF_005221825.1	RefSeq	NCBI Prokaryotic Genome Annotation Pipeline (PGAP)	Complete Genome	5455349	5555918	2019-05-07	5569	PRJNA445267	SAMN08773029
Escherichia coli	E. coli	strain: 115	562	ASM522184v1	GCF_005221845.1	RefSeq	NCBI Prokaryotic Genome Annotation Pipeline (PGAP)	Complete Genome	5396497	5495749	2019-05-07	5479	PRJNA445267	SAMN08773027
Escherichia coli	E. coli	strain: 116	562	ASM522186v1	GCF_005221865.1	RefSeq	NCBI Prokaryotic Genome Annotation Pipeline (PGAP)	Complete Genome	5453906	5553168	2019-05-07	5564	PRJNA445267	SAMN08773028
Escherichia coli	E. coli	strain: 143	562	ASM522188v1	GCF_005221885.1	RefSeq	NCBI Prokaryotic Genome Annotation Pipeline (PGAP)	Complete Genome	5604727	5697472	2019-05-07	5735	PRJNA445267	SAMN08773050
Escherichia coli	E. coli	strain: 142	562	ASM522190v1	GCF_005221905.1	RefSeq	NCBI Prokaryotic Genome Annotation Pipeline (PGAP)	Complete Genome	5428191	5680026	2019-05-07	5698	PRJNA445267	SAMN08773049
Escherichia coli	E. coli	strain: 140	562	ASM522192v1	GCF_005221925.1	RefSeq	NCBI Prokaryotic Genome Annotation Pipeline (PGAP)	Complete Genome	5455354	5555919	2019-05-07	5568	PRJNA445267	SAMN08773047
Escherichia coli	E. coli	strain: 139	562	ASM522194v1	GCF_005221945.1	RefSeq	NCBI Prokaryotic Genome Annotation Pipeline (PGAP)	Complete Genome	5453897	5553146	2019-05-07	5563	PRJNA445267	SAMN08773046
Escherichia coli	E. coli	strain: 138	562	ASM522196v1	GCF_005221965.1	RefSeq	NCBI Prokaryotic Genome Annotation Pipeline (PGAP)	Complete Genome	5455348	5555919	2019-05-07	5568	PRJNA445267	SAMN08773045
Escherichia coli	E. coli	strain: 131	562	ASM522198v1	GCF_005221985.1	RefSeq	NCBI Prokaryotic Genome Annotation Pipeline (PGAP)	Complete Genome	5453992	5553249	2019-05-07	5562	PRJNA445267	SAMN08773038
Escherichia coli	E. coli	strain: 122	562	ASM522200v1	GCF_005222005.1	RefSeq	NCBI Prokaryotic Genome Annotation Pipeline (PGAP)	Complete Genome	5454175	5546907	2019-05-07	5528	PRJNA445267	SAMN08773034
Escherichia coli	E. coli	strain: 121	562	ASM522202v1	GCF_005222025.1	RefSeq	NCBI Prokaryotic Genome Annotation Pipeline (PGAP)	Complete Genome	5455348	5555917	2019-05-07	5568	PRJNA445267	SAMN08773033
Escherichia coli	E. coli	strain: 119	562	ASM522204v1	GCF_005222045.1	RefSeq	NCBI Prokaryotic Genome Annotation Pipeline (PGAP)	Complete Genome	5453820	5553074	2019-05-07	5563	PRJNA445267	SAMN08773031
Escherichia coli	E. coli	strain: 118	562	ASM522206v1	GCF_005222065.1	RefSeq	NCBI Prokaryotic Genome Annotation Pipeline (PGAP)	Complete Genome	5453897	5553150	2019-05-07	5563	PRJNA445267	SAMN08773030
Escherichia coli	E. coli	strain: 114	562	ASM522226v1	GCF_005222265.1	RefSeq	NCBI Prokaryotic Genome Annotation Pipeline (PGAP)	Complete Genome	5453898	5553158	2019-05-07	5564	PRJNA445267	SAMN08773026
Escherichia coli	E. coli	strain: 112	562	ASM522228v1	GCF_005222285.1	RefSeq	NCBI Prokaryotic Genome Annotation Pipeline (PGAP)	Complete Genome	5508281	5601006	2019-05-07	5607	PRJNA445267	SAMN08773024
Escherichia coli	E. coli	strain: 109	562	ASM522230v1	GCF_005222305.1	RefSeq	NCBI Prokaryotic Genome Annotation Pipeline (PGAP)	Complete Genome	5442850	5542240	2019-05-07	5534	PRJNA445267	SAMN08773021
Escherichia coli	E. coli	strain: 108	562	ASM522232v1	GCF_005222325.1	RefSeq	NCBI Prokaryotic Genome Annotation Pipeline (PGAP)	Complete Genome	5466440	5559170	2019-05-07	5541	PRJNA445267	SAMN08773020
Escherichia coli	E. coli	strain: 106	562	ASM522234v1	GCF_005222345.1	RefSeq	NCBI Prokaryotic Genome Annotation Pipeline (PGAP)	Complete Genome	5438592	5531321	2019-05-07	5506	PRJNA445267	SAMN08773018
Escherichia coli	E. coli	strain: 105	562	ASM522236v1	GCF_005222365.1	RefSeq	NCBI Prokaryotic Genome Annotation Pipeline (PGAP)	Complete Genome	5459492	5552230	2019-05-07	5532	PRJNA445267	SAMN08773017
Escherichia coli	E. coli	strain: 113	562	ASM522238v1	GCF_005222385.1	RefSeq	NCBI Prokaryotic Genome Annotation Pipeline (PGAP)	Complete Genome	5452055	5551313	2019-05-07	5562	PRJNA445267	SAMN08773025
Escherichia coli	E. coli	strain: 111	562	ASM522240v1	GCF_005222405.1	RefSeq	NCBI Prokaryotic Genome Annotation Pipeline (PGAP)	Complete Genome	5508269	5600993	2019-05-07	5606	PRJNA445267	SAMN08773023
Escherichia coli	E. coli	strain: 110	562	ASM522242v1	GCF_005222425.1	RefSeq	NCBI Prokaryotic Genome Annotation Pipeline (PGAP)	Complete Genome	5442850	5542244	2019-05-07	5533	PRJNA445267	SAMN08773022
Escherichia coli	E. coli	strain: 107	562	ASM522244v1	GCF_005222445.1	RefSeq	NCBI Prokaryotic Genome Annotation Pipeline (PGAP)	Complete Genome	5442851	5542245	2019-05-07	5534	PRJNA445267	SAMN08773019
Escherichia coli	E. coli	strain: ECSC054	562	ASM538310v2	GCF_005383105.2	RefSeq	NCBI Prokaryotic Genome Annotation Pipeline (PGAP)	Complete Genome	5305870	5432181	2021-03-03	5232	PRJDB5579	SAMD00077025
Escherichia coli	E. coli	strain: JML285	562	ASM538960v2	GCF_005389605.2	RefSeq	NCBI Prokaryotic Genome Annotation Pipeline (PGAP)	Complete Genome	4997210	5317281	2021-03-03	5202	PRJDB5579	SAMD00077348
Escherichia coli	E. coli	strain: KS-NP019	562	ASM539128v2	GCF_005391285.2	RefSeq	NCBI Prokaryotic Genome Annotation Pipeline (PGAP)	Complete Genome	5178760	5381024	2021-03-03	5302	PRJDB5579	SAMD00077433
Escherichia coli	E. coli	strain: NS-NP030	562	ASM539360v2	GCF_005393605.2	RefSeq	NCBI Prokaryotic Genome Annotation Pipeline (PGAP)	Complete Genome	5276741	5469393	2021-03-03	5403	PRJDB5579	SAMD00077547
Escherichia coli	E. coli	strain: SI-NP020	562	ASM539622v2	GCF_005396225.2	RefSeq	NCBI Prokaryotic Genome Annotation Pipeline (PGAP)	Complete Genome	5073921	5073921	2021-03-03	4885	PRJDB5579	SAMD00077658
Escherichia coli	E. coli	strain: AR24.2b	562	ASM548436v1	GCF_005484365.1	RefSeq	NCBI Prokaryotic Genome Annotation Pipeline (PGAP)	Complete Genome	4666029	4666029	2019-05-17	4531	PRJNA522068	SAMN10924275
Escherichia coli	E. coli	strain: BA22372	562	ASM567135v1	GCF_005671355.1	RefSeq	NCBI Prokaryotic Genome Annotation Pipeline (PGAP)	Complete Genome	4759293	4909241	2019-05-23	4804	PRJNA543199	SAMN08637771
Escherichia coli O157:H7		strain: ECP17-1298	83334	ASM588591v1	GCF_005885915.1	RefSeq	NCBI Prokaryotic Genome Annotation Pipeline (PGAP)	Complete Genome	5457696	5550459	2019-05-29	5532	PRJNA507262	SAMN11787763
Escherichia coli O157:H7		strain: ECP17-46	83334	ASM588595v1	GCF_005885955.1	RefSeq	NCBI Prokaryotic Genome Annotation Pipeline (PGAP)	Complete Genome	5475399	5569576	2019-05-29	5561	PRJNA507262	SAMN11786966
Escherichia coli	E. coli	strain: A1_136	562	ASM588603v1	GCF_005886035.1	RefSeq	NCBI Prokaryotic Genome Annotation Pipeline (PGAP)	Complete Genome	5305706	5305706	2019-05-29	5193	PRJNA521419	SAMN10887812
Escherichia coli	E. coli	strain: BE104	562	ASM589011v1	GCF_005890115.1	RefSeq	NCBI Prokaryotic Genome Annotation Pipeline (PGAP)	Complete Genome	4775122	4775122	2019-05-30	4683	PRJNA544505	SAMN11841626
Escherichia coli	E. coli	strain: KR2009	562	ASM595460v1	GCF_005954605.1	RefSeq	NCBI Prokaryotic Genome Annotation Pipeline (PGAP)	Complete Genome	4601511	4601511	2019-06-04	4484	PRJNA543427	SAMN11774882
Escherichia coli	E. coli	strain: EK2009	562	ASM595462v1	GCF_005954625.1	RefSeq	NCBI Prokaryotic Genome Annotation Pipeline (PGAP)	Complete Genome	4605015	4605015	2019-06-04	4487	PRJNA543425	SAMN11774881
Escherichia coli	E. coli	strain: S17-1	562	ASM595472v1	GCF_005954725.1	RefSeq	NCBI Prokaryotic Genome Annotation Pipeline (PGAP)	Complete Genome	4772290	4772290	2019-06-04	4685	PRJNA544747	SAMN11854565
Escherichia coli	E. coli	strain: 3385	562	ASM608887v1	GCF_006088875.1	RefSeq	NCBI Prokaryotic Genome Annotation Pipeline (PGAP)	Complete Genome	4910422	5101085	2019-06-06	5028	PRJNA464158	SAMN09078534
Escherichia coli	E. coli	strain: K71-77	562	ASM633702v1	GCF_006337025.1	RefSeq	NCBI Prokaryotic Genome Annotation Pipeline (PGAP)	Complete Genome	4934660	5197522	2019-06-13	5117	PRJNA547487	SAMN04158281
Escherichia coli	E. coli	strain: FC853_EC	562	ASM635188v1	GCF_006351885.1	RefSeq	NCBI Prokaryotic Genome Annotation Pipeline (PGAP)	Complete Genome	5209476	5545145	2019-06-17	5482	PRJNA547676	SAMN11974795
Escherichia coli	E. coli	strain: A1_181	562	ASM635226v1	GCF_006352265.1	RefSeq	NCBI Prokaryotic Genome Annotation Pipeline (PGAP)	Complete Genome	4778240	5186477	2019-06-18	5121	PRJNA521419	SAMN10887807
Escherichia coli	E. coli	strain: FDAARGOS_772	562	ASM636469v1	GCF_006364695.1	RefSeq	NCBI Prokaryotic Genome Annotation Pipeline (PGAP)	Complete Genome	5302688	5381037	2019-06-19	5327	PRJNA231221	SAMN11056487
Escherichia coli	E. coli	strain: NIPH17_0020	562	ASM653608v3	GCF_006536085.2	RefSeq	NCBI Prokaryotic Genome Annotation Pipeline (PGAP)	Complete Genome	4877468	4877468	2021-04-09	4739	PRJDB6936	SAMD00164387
Escherichia coli	E. coli	strain: NIPH17_0036	562	ASM653750v3	GCF_006537505.2	RefSeq	NCBI Prokaryotic Genome Annotation Pipeline (PGAP)	Complete Genome	4780380	4780380	2021-04-09	4652	PRJDB6936	SAMD00164388
Escherichia coli O1:H42		strain: CLSC36	2592065	ASM677704v1	GCF_006777045.1	RefSeq	NCBI Prokaryotic Genome Annotation Pipeline (PGAP)	Complete Genome	5083072	5278774	2019-07-09	5062	PRJNA551561	SAMN12158196
Escherichia coli	E. coli	strain: MSHS 472	562	ASM677706v1	GCF_006777065.1	RefSeq	NCBI Prokaryotic Genome Annotation Pipeline (PGAP)	Complete Genome	4782773	4932910	2019-07-09	4792	PRJNA551565	SAMN12158201
Escherichia coli	E. coli	strain: MSHS 133	562	ASM677708v1	GCF_006777085.1	RefSeq	NCBI Prokaryotic Genome Annotation Pipeline (PGAP)	Complete Genome	4946083	5103743	2019-07-09	5010	PRJNA551566	SAMN12158203
Escherichia coli	E. coli	strain: ATCC 43889	562	ASM687478v1	GCF_006874785.1	RefSeq	NCBI Prokaryotic Genome Annotation Pipeline (PGAP)	Complete Genome	5567434	5660288	2019-07-11	5688	PRJNA321364	SAMN01916927
Escherichia coli	E. coli	strain: U1	562	ASM696546v1	GCF_006965465.1	RefSeq	NCBI Prokaryotic Genome Annotation Pipeline (PGAP)	Complete Genome	5320024	5450027	2019-07-14	5329	PRJNA528569	SAMN11231229
Escherichia coli	E. coli	strain: ECOL-18-VL-LA-PA-Ryan-0026	562	ASM701230v1	GCF_007012305.1	RefSeq	NCBI Prokaryotic Genome Annotation Pipeline (PGAP)	Complete Genome	4857938	5135313	2019-07-16	4994	PRJNA324573	SAMN11230749
Escherichia coli	E. coli	strain: Ec40743	562	ASM763243v1	GCF_007632435.1	RefSeq	NCBI Prokaryotic Genome Annotation Pipeline (PGAP)	Complete Genome	4753449	5038433	2019-07-30	4900	PRJNA555744	SAMN12330870
Escherichia coli	E. coli	strain: PU-1	562	ASM783325v1	GCF_007833255.1	RefSeq	NCBI Prokaryotic Genome Annotation Pipeline (PGAP)	Complete Genome	5126272	5412194	2019-08-05	5344	PRJNA557097	SAMN12389475
Escherichia coli	E. coli	strain: BCE049	562	ASM783329v1	GCF_007833295.1	RefSeq	NCBI Prokaryotic Genome Annotation Pipeline (PGAP)	Complete Genome	5084081	5386935	2019-08-05	5298	PRJNA557100	SAMN12389518
Escherichia coli	E. coli	strain: UPEC132	562	ASM783387v1	GCF_007833875.1	RefSeq	NCBI Prokaryotic Genome Annotation Pipeline (PGAP)	Complete Genome	5234468	5452963	2019-08-05	5299	PRJNA543375	SAMN11664985
Escherichia coli O157:H7		strain: ATCC 43888	83334	ASM792265v1	GCF_007922655.1	RefSeq	NCBI Prokaryotic Genome Annotation Pipeline (PGAP)	Complete Genome	5375715	5503522	2019-08-08	5447	PRJNA294158	SAMN12261986
Escherichia coli	E. coli	strain: KCJ3K291	562	ASM795421v2	GCF_007954215.2	RefSeq	NCBI Prokaryotic Genome Annotation Pipeline (PGAP)	Complete Genome	4954362	5102126	2021-06-16	5041	PRJNA558359	SAMN12437586
Escherichia coli O111:H-		strain: 110512	168927	ASM799065v1	GCF_007990655.1	RefSeq	NCBI Prokaryotic Genome Annotation Pipeline (PGAP)	Complete Genome	5302257	5566342	2019-07-25	5650	PRJDB8343	SAMD00172295
Escherichia coli	E. coli	strain: LD91-1	562	ASM799517v1	GCF_007995175.1	RefSeq	NCBI Prokaryotic Genome Annotation Pipeline (PGAP)	Complete Genome	4733770	5202911	2019-08-14	5075	PRJNA556934	SAMN12384979
Escherichia coli	E. coli	strain: ATCC BAA-196	562	ASM803329v1	GCF_008033295.1	RefSeq	NCBI Prokaryotic Genome Annotation Pipeline (PGAP)	Complete Genome	4682572	5017957	2019-08-20	4930	PRJNA557356	SAMN12395320
Escherichia coli	E. coli	strain: ATCC BAA-196	562	ASM803331v1	GCF_008033315.1	RefSeq	NCBI Prokaryotic Genome Annotation Pipeline (PGAP)	Complete Genome	4682561	4948957	2019-08-20	4859	PRJNA557356	SAMN12395313
Escherichia coli 042		strain: 042	216592	ASM804201v2	GCF_008042015.2	RefSeq	NCBI Prokaryotic Genome Annotation Pipeline (PGAP)	Complete Genome	4692707	4789860	2019-09-18	4691	PRJNA560158	SAMN12569951
Escherichia coli	E. coli	strain: RM9088	562	ASM806543v1	GCF_008065435.1	RefSeq	NCBI Prokaryotic Genome Annotation Pipeline (PGAP)	Complete Genome	5270611	5524396	2019-08-22	5575	PRJNA557687	SAMN12405405
Escherichia coli	E. coli	strain: RM10410	562	ASM806545v1	GCF_008065455.1	RefSeq	NCBI Prokaryotic Genome Annotation Pipeline (PGAP)	Complete Genome	5227472	5227472	2019-08-22	5191	PRJNA557687	SAMN12418786
Escherichia coli	E. coli	strain: YY76-1	562	ASM808065v1	GCF_008080655.1	RefSeq	NCBI Prokaryotic Genome Annotation Pipeline (PGAP)	Complete Genome	4595444	4815659	2019-08-23	4700	PRJNA547507	SAMN11967557
Escherichia coli O80:H26		strain: EC-107	2605620	ASM812400v1	GCF_008124005.1	RefSeq	NCBI Prokaryotic Genome Annotation Pipeline (PGAP)	Complete Genome	5075343	5338095	2019-08-29	5340	PRJNA560883	SAMN12603254
Escherichia coli O2:H6		strain: PG20180057	1502658	ASM812408v1	GCF_008124085.1	RefSeq	NCBI Prokaryotic Genome Annotation Pipeline (PGAP)	Complete Genome	5044633	5109630	2019-08-29	4948	PRJNA560883	SAMN12603272
Escherichia coli O16:H48		strain: PG20180171	2605619	ASM812410v1	GCF_008124105.1	RefSeq	NCBI Prokaryotic Genome Annotation Pipeline (PGAP)	Complete Genome	4593846	4636437	2019-08-29	4548	PRJNA560883	SAMN12603270
Escherichia coli O16:H48		strain: PG20180172	2605619	ASM812412v1	GCF_008124125.1	RefSeq	NCBI Prokaryotic Genome Annotation Pipeline (PGAP)	Complete Genome	4656755	4699880	2019-08-29	4617	PRJNA560883	SAMN12603271
Escherichia coli O16:H48		strain: PG20180170	2605619	ASM812414v1	GCF_008124145.1	RefSeq	NCBI Prokaryotic Genome Annotation Pipeline (PGAP)	Complete Genome	4656750	4699346	2019-08-29	4616	PRJNA560883	SAMN12603269
Escherichia coli O16:H48		strain: PG20180175	2605619	ASM812416v1	GCF_008124165.1	RefSeq	NCBI Prokaryotic Genome Annotation Pipeline (PGAP)	Complete Genome	4656553	4822202	2019-08-29	4764	PRJNA560883	SAMN12603268
Escherichia coli O16:H48		strain: PG20180173	2605619	ASM812418v1	GCF_008124185.1	RefSeq	NCBI Prokaryotic Genome Annotation Pipeline (PGAP)	Complete Genome	4656753	4822402	2019-08-29	4765	PRJNA560883	SAMN12603267
Escherichia coli O16:H48		strain: PG20180063	2605619	ASM812420v1	GCF_008124205.1	RefSeq	NCBI Prokaryotic Genome Annotation Pipeline (PGAP)	Complete Genome	4656756	4721753	2019-08-29	4642	PRJNA560883	SAMN12603266
Escherichia coli O16:H48		strain: PG20180062	2605619	ASM812422v1	GCF_008124225.1	RefSeq	NCBI Prokaryotic Genome Annotation Pipeline (PGAP)	Complete Genome	4656685	4721471	2019-08-29	4641	PRJNA560883	SAMN12603265
Escherichia coli O16:H48		strain: PG20180061	2605619	ASM812424v1	GCF_008124245.1	RefSeq	NCBI Prokaryotic Genome Annotation Pipeline (PGAP)	Complete Genome	4594168	4659165	2019-08-29	4576	PRJNA560883	SAMN12603264
Escherichia coli O16:H48		strain: PG20180060	2605619	ASM812428v1	GCF_008124285.1	RefSeq	NCBI Prokaryotic Genome Annotation Pipeline (PGAP)	Complete Genome	4668071	4733068	2019-08-29	4658	PRJNA560883	SAMN12603263
Escherichia coli O16:H48		strain: PG20180054	2605619	ASM812430v1	GCF_008124305.1	RefSeq	NCBI Prokaryotic Genome Annotation Pipeline (PGAP)	Complete Genome	4615343	4680340	2019-08-29	4604	PRJNA560883	SAMN12603260
Escherichia coli O16:H48		strain: PG20180058	2605619	ASM812432v1	GCF_008124325.1	RefSeq	NCBI Prokaryotic Genome Annotation Pipeline (PGAP)	Complete Genome	4656753	4721168	2019-08-29	4643	PRJNA560883	SAMN12603261
Escherichia coli O16:H48		strain: PG20180053	2605619	ASM812434v1	GCF_008124345.1	RefSeq	NCBI Prokaryotic Genome Annotation Pipeline (PGAP)	Complete Genome	4615322	4680319	2019-08-29	4605	PRJNA560883	SAMN12603259
Escherichia coli O16:H48		strain: PG20180050	2605619	ASM812438v1	GCF_008124385.1	RefSeq	NCBI Prokaryotic Genome Annotation Pipeline (PGAP)	Complete Genome	4615313	4680310	2019-08-29	4602	PRJNA560883	SAMN12603257
Escherichia coli O16:H48		strain: CV601gfp	2605619	ASM812440v1	GCF_008124405.1	RefSeq	NCBI Prokaryotic Genome Annotation Pipeline (PGAP)	Complete Genome	4698238	4698238	2019-08-29	4607	PRJNA560883	SAMN12603256
Escherichia coli	E. coli	strain: Ec-050	562	ASM812442v1	GCF_008124425.1	RefSeq	NCBI Prokaryotic Genome Annotation Pipeline (PGAP)	Complete Genome	4848863	5131875	2019-08-29	5020	PRJNA561521	SAMN12619458
Escherichia coli	E. coli	strain: AR Bank #0349	562	ASM815210v1	GCF_008152105.1	RefSeq	NCBI Prokaryotic Genome Annotation Pipeline (PGAP)	Complete Genome	4995442	5273509	2019-08-30	5115	PRJNA554502	SAMN12272266
Escherichia coli	E. coli	strain: ST130	562	ASM832966v1	GCF_008329665.1	RefSeq	NCBI Prokaryotic Genome Annotation Pipeline (PGAP)	Complete Genome	5074423	5074423	2019-09-08	5013	PRJNA562947	SAMN12660184
Escherichia coli	E. coli	strain: ESBL 15	562	ASM837075v1	GCF_008370755.1	RefSeq	NCBI Prokaryotic Genome Annotation Pipeline (PGAP)	Complete Genome	5000290	5099245	2019-09-12	5022	PRJNA554638	SAMN12275742
Escherichia coli	E. coli	strain: ETEC6	562	ASM837533v1	GCF_008375335.1	RefSeq	NCBI Prokaryotic Genome Annotation Pipeline (PGAP)	Complete Genome	4790657	4790657	2019-09-13	4766	PRJNA554338	SAMN12263012
Escherichia coli O157		strain: Al Ain	1045010	ASM846242v1	GCF_008462425.1	RefSeq	NCBI Prokaryotic Genome Annotation Pipeline (PGAP)	Complete Genome	5444610	5444610	2019-09-17	5430	PRJNA563225	SAMN12670427
Escherichia coli	E. coli	strain: AR202.2	562	ASM863255v1	GCF_008632555.1	RefSeq	NCBI Prokaryotic Genome Annotation Pipeline (PGAP)	Complete Genome	4847893	5129890	2019-09-23	5016	PRJNA565187	SAMN12736389
Escherichia coli	E. coli	strain: AR216.2b	562	ASM863257v1	GCF_008632575.1	RefSeq	NCBI Prokaryotic Genome Annotation Pipeline (PGAP)	Complete Genome	4849144	5130791	2019-09-23	5017	PRJNA565187	SAMN12736390
Escherichia coli	E. coli	strain: ST95-32	562	ASM863259v1	GCF_008632595.1	RefSeq	NCBI Prokaryotic Genome Annotation Pipeline (PGAP)	Complete Genome	5099311	5517367	2019-09-23	5459	PRJNA565670	SAMN12757101
Escherichia coli O145:H28		strain: 12E115	1078034	ASM863409v2	GCF_008634095.2	RefSeq	NCBI Prokaryotic Genome Annotation Pipeline (PGAP)	Complete Genome	5520894	5679872	2021-12-02	5702	PRJDB8147	SAMD00166616
Escherichia coli O145:H28		strain: 16003	1078034	ASM863578v2	GCF_008635785.2	RefSeq	NCBI Prokaryotic Genome Annotation Pipeline (PGAP)	Complete Genome	5409095	5502355	2021-12-02	5449	PRJDB8147	SAMD00166686
Escherichia coli	E. coli	strain: 631	562	ASM864239v1	GCF_008642395.1	RefSeq	NCBI Prokaryotic Genome Annotation Pipeline (PGAP)	Complete Genome	5191486	5406033	2019-09-23	5291	PRJNA516196	SAMN10784800
Escherichia coli	E. coli	strain: 1500	562	ASM864241v1	GCF_008642415.1	RefSeq	NCBI Prokaryotic Genome Annotation Pipeline (PGAP)	Complete Genome	4736377	4831587	2019-09-23	4667	PRJNA516196	SAMN10784802
Escherichia coli O157		strain: AR-0430	1045010	ASM872713v1	GCF_008727135.1	RefSeq	NCBI Prokaryotic Genome Annotation Pipeline (PGAP)	Complete Genome	5498215	5764004	2019-09-29	5818	PRJNA562719	SAMN12648980
Escherichia coli O157		strain: AR-0429	1045010	ASM872715v1	GCF_008727155.1	RefSeq	NCBI Prokaryotic Genome Annotation Pipeline (PGAP)	Complete Genome	5492765	5737987	2019-09-29	5730	PRJNA562719	SAMN12648979
Escherichia coli O157		strain: AR-0428	1045010	ASM872717v1	GCF_008727175.1	RefSeq	NCBI Prokaryotic Genome Annotation Pipeline (PGAP)	Complete Genome	5557507	5697128	2019-09-29	5743	PRJNA562719	SAMN12648978
Escherichia coli O157		strain: AR-0427	1045010	ASM872719v1	GCF_008727195.1	RefSeq	NCBI Prokaryotic Genome Annotation Pipeline (PGAP)	Complete Genome	5530826	5691532	2019-09-29	5734	PRJNA562719	SAMN12648977
Escherichia coli	E. coli	strain: RM13752	562	ASM876145v2	GCF_008761455.2	RefSeq	NCBI Prokaryotic Genome Annotation Pipeline (PGAP)	Complete Genome	5264517	5363526	2020-04-29	5327	PRJNA573729	SAMN12822944
Escherichia coli	E. coli	strain: RM13745	562	ASM876147v2	GCF_008761475.2	RefSeq	NCBI Prokaryotic Genome Annotation Pipeline (PGAP)	Complete Genome	5264698	5380411	2020-04-29	5354	PRJNA573729	SAMN12822943
Escherichia coli	E. coli	strain: RM11911	562	ASM876149v2	GCF_008761495.2	RefSeq	NCBI Prokaryotic Genome Annotation Pipeline (PGAP)	Complete Genome	5310338	5485427	2020-04-29	5485	PRJNA573729	SAMN12822942
Escherichia coli	E. coli	strain: RM9245	562	ASM876151v1	GCF_008761515.1	RefSeq	NCBI Prokaryotic Genome Annotation Pipeline (PGAP)	Complete Genome	5096264	5096264	2019-10-01	5052	PRJNA573729	SAMN12822941
Escherichia coli	E. coli	strain: SJ7	562	ASM876153v3	GCF_008761535.2	RefSeq	NCBI Prokaryotic Genome Annotation Pipeline (PGAP)	Complete Genome	5444105	5572038	2020-04-29	5615	PRJNA573729	SAMN12822940
Escherichia coli	E. coli	strain: YPE10	562	ASM880713v1	GCF_008807135.1	RefSeq	NCBI Prokaryotic Genome Annotation Pipeline (PGAP)	Complete Genome	4860533	5137627	2019-10-03	5066	PRJNA553293	SAMN12233488
Escherichia coli	E. coli	strain: YPE12	562	ASM880715v1	GCF_008807155.1	RefSeq	NCBI Prokaryotic Genome Annotation Pipeline (PGAP)	Complete Genome	4735153	5070189	2019-10-03	5007	PRJNA553293	SAMN12233489
Escherichia coli	E. coli	strain: YPE3	562	ASM880729v1	GCF_008807295.1	RefSeq	NCBI Prokaryotic Genome Annotation Pipeline (PGAP)	Complete Genome	4662393	4873760	2019-10-03	4760	PRJNA553293	SAMN12233487
Escherichia coli	E. coli	strain: 15.TR.026_OXA	562	ASM880765v1	GCF_008807655.1	RefSeq	NCBI Prokaryotic Genome Annotation Pipeline (PGAP)	Complete Genome	5260440	5260440	2019-10-03	5129	PRJNA489349	SAMN09976386
Escherichia coli	E. coli	strain: PK6	562	ASM882318v1	GCF_008823185.1	RefSeq	NCBI Prokaryotic Genome Annotation Pipeline (PGAP)	Complete Genome	4726527	4789129	2019-10-04	4695	PRJNA559061	SAMN12512712
Escherichia coli	E. coli	strain: ecMN1F	562	ASM882412v1	GCF_008824125.1	RefSeq	NCBI Prokaryotic Genome Annotation Pipeline (PGAP)	Complete Genome	4658503	4658503	2019-10-05	4550	PRJNA554328	SAMN12262385
Escherichia coli	E. coli	strain: NZRM4169	562	ASM892596v1	GCF_008925965.1	RefSeq	NCBI Prokaryotic Genome Annotation Pipeline (PGAP)	Complete Genome	5503501	5596785	2019-10-09	5614	PRJNA494713	SAMN10177969
Escherichia coli	E. coli	strain: NZRM4165	562	ASM892608v1	GCF_008926085.1	RefSeq	NCBI Prokaryotic Genome Annotation Pipeline (PGAP)	Complete Genome	5414190	5504500	2019-10-09	5465	PRJNA494713	SAMN10177968
Escherichia coli	E. coli	strain: NZRM3614	562	ASM892610v1	GCF_008926105.1	RefSeq	NCBI Prokaryotic Genome Annotation Pipeline (PGAP)	Complete Genome	5395711	5488364	2019-10-09	5452	PRJNA494713	SAMN10177967
Escherichia coli	E. coli	strain: ERL06-2503	562	ASM892612v1	GCF_008926125.1	RefSeq	NCBI Prokaryotic Genome Annotation Pipeline (PGAP)	Complete Genome	5547257	5638235	2019-10-09	5660	PRJNA494713	SAMN10177966
Escherichia coli	E. coli	strain: ERL06-2497	562	ASM892614v1	GCF_008926145.1	RefSeq	NCBI Prokaryotic Genome Annotation Pipeline (PGAP)	Complete Genome	5504769	5663907	2019-10-09	5689	PRJNA494713	SAMN10177965
Escherichia coli	E. coli	strain: ERL06-2442	562	ASM892616v1	GCF_008926165.1	RefSeq	NCBI Prokaryotic Genome Annotation Pipeline (PGAP)	Complete Genome	5519220	5610215	2019-10-09	5626	PRJNA494713	SAMN10177964
Escherichia coli	E. coli	strain: ERL05-1306	562	ASM892618v1	GCF_008926185.1	RefSeq	NCBI Prokaryotic Genome Annotation Pipeline (PGAP)	Complete Genome	5553457	5644710	2019-10-09	5652	PRJNA494713	SAMN10177963
Escherichia coli	E. coli	strain: ERL05-0623	562	ASM892630v1	GCF_008926305.1	RefSeq	NCBI Prokaryotic Genome Annotation Pipeline (PGAP)	Complete Genome	5390258	5486349	2019-10-09	5436	PRJNA494713	SAMN10177962
Escherichia coli	E. coli	strain: ERL04-3476	562	ASM893113v1	GCF_008931135.1	RefSeq	NCBI Prokaryotic Genome Annotation Pipeline (PGAP)	Complete Genome	5573120	5727332	2019-10-09	5756	PRJNA494713	SAMN10177961
Escherichia coli	E. coli	strain: ERL03-1416	562	ASM893118v1	GCF_008931185.1	RefSeq	NCBI Prokaryotic Genome Annotation Pipeline (PGAP)	Complete Genome	5427778	5581536	2019-10-09	5574	PRJNA494713	SAMN10177960
Escherichia coli	E. coli	strain: JME67	562	ASM893172v1	GCF_008931725.1	RefSeq	NCBI Prokaryotic Genome Annotation Pipeline (PGAP)	Complete Genome	4640975	4640975	2019-10-09	4534	PRJNA559875	SAMN12561908
Escherichia coli	E. coli	strain: JME65	562	ASM893174v1	GCF_008931745.1	RefSeq	NCBI Prokaryotic Genome Annotation Pipeline (PGAP)	Complete Genome	4635862	4635862	2019-10-09	4528	PRJNA559875	SAMN12561906
Escherichia coli	E. coli	strain: JME64	562	ASM893176v1	GCF_008931765.1	RefSeq	NCBI Prokaryotic Genome Annotation Pipeline (PGAP)	Complete Genome	4634116	4634116	2019-10-09	4526	PRJNA559875	SAMN12561905
Escherichia coli	E. coli	strain: JME66	562	ASM893186v1	GCF_008931865.1	RefSeq	NCBI Prokaryotic Genome Annotation Pipeline (PGAP)	Complete Genome	4639229	4639229	2019-10-09	4532	PRJNA559875	SAMN12561907
Escherichia coli	E. coli	strain: XDL	562	ASM894949v1	GCF_008949495.1	RefSeq	NCBI Prokaryotic Genome Annotation Pipeline (PGAP)	Complete Genome	5134250	5540143	2019-10-09	5373	PRJNA512967	SAMN10691120
Escherichia coli	E. coli	strain: GSH8M-2	562	ASM917696v1	GCF_009176965.1	RefSeq	NCBI Prokaryotic Genome Annotation Pipeline (PGAP)	Complete Genome	4693292	5016101	2019-10-10	5007	PRJDB6962	SAMD00168435
Escherichia coli	E. coli	strain: LAU-OXA	562	ASM936303v1	GCF_009363035.1	RefSeq	NCBI Prokaryotic Genome Annotation Pipeline (PGAP)	Complete Genome	4812180	5119027	2019-10-27	5045	PRJNA577178	SAMN13021417
Escherichia coli	E. coli	strain: ET12567	562	ASM939526v1	GCF_009395265.1	RefSeq	NCBI Prokaryotic Genome Annotation Pipeline (PGAP)	Complete Genome	4762639	4762639	2019-10-29	4675	PRJNA576658	SAMN13000402
Escherichia coli	E. coli	strain: HB6	562	ASM943195v1	GCF_009431955.1	RefSeq	NCBI Prokaryotic Genome Annotation Pipeline (PGAP)	Complete Genome	5539892	5635513	2019-10-31	5674	PRJNA530317	SAMN11633027
Escherichia coli	E. coli	strain: F1 E4	562	ASM943221v1	GCF_009432215.1	RefSeq	NCBI Prokaryotic Genome Annotation Pipeline (PGAP)	Complete Genome	5496151	5591793	2019-10-31	5601	PRJNA530317	SAMN11633026
Escherichia coli	E. coli	strain: 21B8	562	ASM943241v1	GCF_009432415.1	RefSeq	NCBI Prokaryotic Genome Annotation Pipeline (PGAP)	Complete Genome	5401709	5494884	2019-10-31	5471	PRJNA530317	SAMN11633025
Escherichia coli	E. coli	strain: F3398	562	ASM943263v1	GCF_009432635.1	RefSeq	NCBI Prokaryotic Genome Annotation Pipeline (PGAP)	Complete Genome	5381728	5474637	2019-10-31	5410	PRJNA530317	SAMN11633024
Escherichia coli	E. coli	strain: M7638	562	ASM943279v1	GCF_009432795.1	RefSeq	NCBI Prokaryotic Genome Annotation Pipeline (PGAP)	Complete Genome	5396363	5396363	2019-10-31	5376	PRJNA530317	SAMN11633023
Escherichia coli	E. coli	strain: MA11	562	ASM943291v1	GCF_009432915.1	RefSeq	NCBI Prokaryotic Genome Annotation Pipeline (PGAP)	Complete Genome	5460921	5556552	2019-10-31	5554	PRJNA530317	SAMN11633022
Escherichia coli	E. coli	strain: CV261	562	ASM943313v1	GCF_009433135.1	RefSeq	NCBI Prokaryotic Genome Annotation Pipeline (PGAP)	Complete Genome	5449111	5542442	2019-10-31	5536	PRJNA530317	SAMN11633021
Escherichia coli	E. coli	strain: CCUG 73778	562	ASM957798v1	GCF_009577985.1	RefSeq	NCBI Prokaryotic Genome Annotation Pipeline (PGAP)	Complete Genome	5076638	5335523	2019-11-05	5286	PRJNA305687	SAMN12169096
Escherichia coli O8:H8		strain: 16F5M1D1	2027293	ASM961801v1	GCF_009618015.1	RefSeq	NCBI Prokaryotic Genome Annotation Pipeline (PGAP)	Complete Genome	4800098	4909393	2019-11-01	4753	PRJDB8539	SAMD00179457
Escherichia coli O157:H7		strain: TT12B	83334	ASM962749v1	GCF_009627495.1	RefSeq	NCBI Prokaryotic Genome Annotation Pipeline (PGAP)	Complete Genome	5335866	5428573	2019-11-08	5347	PRJNA530317	SAMN11310481
Escherichia coli	E. coli	strain: DH5alpha	562	ASM964849v1	GCF_009648495.1	RefSeq	NCBI Prokaryotic Genome Annotation Pipeline (PGAP)	Complete Genome	4581492	4762275	2019-11-11	4704	PRJNA587053	SAMN13175516
Escherichia coli	E. coli	strain: AUSMDU00014361	562	ASM965003v1	GCF_009650035.1	RefSeq	NCBI Prokaryotic Genome Annotation Pipeline (PGAP)	Complete Genome	5570476	5774445	2019-11-12	5879	PRJNA556438	SAMN11008224
Escherichia coli O157:H7		strain: ATCC 43890	83334	ASM965017v1	GCF_009650175.1	RefSeq	NCBI Prokaryotic Genome Annotation Pipeline (PGAP)	Complete Genome	5338790	5438085	2019-11-12	5390	PRJNA541972	SAMN10574722
Escherichia coli	E. coli	strain: INSC1002	562	ASM966385v1	GCF_009663855.1	RefSeq	NCBI Prokaryotic Genome Annotation Pipeline (PGAP)	Complete Genome	4528123	4528123	2019-11-15	4404	PRJNA588095	SAMN13226783
Escherichia coli	E. coli	strain: SL112	562	ASM966418v1	GCF_009664185.1	RefSeq	NCBI Prokaryotic Genome Annotation Pipeline (PGAP)	Complete Genome	4789695	4789695	2019-11-15	4658	PRJNA556987	SAMN12385930
Escherichia coli	E. coli	strain: AQ15	562	ASM966420v1	GCF_009664205.1	RefSeq	NCBI Prokaryotic Genome Annotation Pipeline (PGAP)	Complete Genome	4753097	4753097	2019-11-15	4627	PRJNA556986	SAMN12385929
Escherichia coli	E. coli	strain: FSIS11705876	562	ASM966430v1	GCF_009664305.1	RefSeq	NCBI Prokaryotic Genome Annotation Pipeline (PGAP)	Complete Genome	5483434	5578015	2019-11-15	5595	PRJNA498670	SAMN08167607
Escherichia coli	E. coli	strain: AUSMDU00002545	562	ASM966445v1	GCF_009664455.1	RefSeq	NCBI Prokaryotic Genome Annotation Pipeline (PGAP)	Complete Genome	5553138	5647778	2019-11-17	5654	PRJNA556438	SAMN13191633
Escherichia coli	E. coli	strain: 1916D18	562	ASM967104v1	GCF_009671045.1	RefSeq	NCBI Prokaryotic Genome Annotation Pipeline (PGAP)	Complete Genome	4828364	4966215	2019-11-19	4827	PRJNA588380	SAMN13242665
Escherichia coli	E. coli	strain: 1916D6	562	ASM967108v1	GCF_009671085.1	RefSeq	NCBI Prokaryotic Genome Annotation Pipeline (PGAP)	Complete Genome	4734139	4866996	2019-11-19	4778	PRJNA588383	SAMN13242769
Escherichia coli	E. coli	strain: 1919D3	562	ASM967110v1	GCF_009671105.1	RefSeq	NCBI Prokaryotic Genome Annotation Pipeline (PGAP)	Complete Genome	4710181	5024825	2019-11-19	4852	PRJNA588384	SAMN13242782
Escherichia coli	E. coli	strain: 1919D62	562	ASM967112v1	GCF_009671125.1	RefSeq	NCBI Prokaryotic Genome Annotation Pipeline (PGAP)	Complete Genome	4669207	4969394	2019-11-19	4807	PRJNA588386	SAMN13242790
Escherichia coli	E. coli	strain: EC2	562	ASM972046v1	GCF_009720465.1	RefSeq	NCBI Prokaryotic Genome Annotation Pipeline (PGAP)	Complete Genome	4856183	5201916	2019-11-29	5098	PRJNA555326	SAMN12307470
Escherichia coli	E. coli	strain: ECO2947	562	ASM972060v1	GCF_009720605.1	RefSeq	NCBI Prokaryotic Genome Annotation Pipeline (PGAP)	Complete Genome	4884967	5059444	2019-11-30	4980	PRJNA590596	SAMN13335779
Escherichia coli O22:H8		strain: RM10809-3	2491679	ASM972856v1	GCF_009728565.1	RefSeq	NCBI Prokaryotic Genome Annotation Pipeline (PGAP)	Complete Genome	5128479	5251120	2019-12-03	5164	PRJNA341281	SAMN07594018
Escherichia coli	E. coli	strain: NT1F31	562	ASM973814v1	GCF_009738145.1	RefSeq	NCBI Prokaryotic Genome Annotation Pipeline (PGAP)	Complete Genome	4710443	5034814	2019-12-10	4927	PRJNA576562	SAMN12996975
Escherichia coli	E. coli	strain: RM19259	562	ASM973845v1	GCF_009738455.1	RefSeq	NCBI Prokaryotic Genome Annotation Pipeline (PGAP)	Complete Genome	5511015	5609319	2019-12-10	5636	PRJNA573729	SAMN13429994
Escherichia coli	E. coli	strain: PT109	562	ASM976171v1	GCF_009761715.1	RefSeq	NCBI Prokaryotic Genome Annotation Pipeline (PGAP)	Complete Genome	4816454	4994342	2019-12-17	4903	PRJNA548446	SAMN12027817
Escherichia coli	E. coli	strain: P276M	562	ASM976238v1	GCF_009762385.1	RefSeq	NCBI Prokaryotic Genome Annotation Pipeline (PGAP)	Complete Genome	4544936	4642465	2019-12-18	4537	PRJNA566431	SAMN12789775
Escherichia coli K-12		strain: K-12	83333	ASM983288v1	GCF_009832885.1	RefSeq	NCBI Prokaryotic Genome Annotation Pipeline (PGAP)	Complete Genome	4582546	4668489	2020-01-07	4580	PRJNA596906	SAMN13642132
Escherichia coli	E. coli	strain: BL21-AI	562	ASM983298v1	GCF_009832985.1	RefSeq	NCBI Prokaryotic Genome Annotation Pipeline (PGAP)	Complete Genome	4530564	4530564	2020-01-07	4405	PRJNA598716	SAMN13714347
Escherichia coli	E. coli	strain: CFS3246	562	ASM986692v3	GCF_009866925.2	RefSeq	NCBI Prokaryotic Genome Annotation Pipeline (PGAP)	Complete Genome	4803482	5000462	2020-06-08	4927	PRJNA433915	SAMN08522703
Escherichia coli	E. coli	strain: CFS3273	562	ASM986694v3	GCF_009866945.2	RefSeq	NCBI Prokaryotic Genome Annotation Pipeline (PGAP)	Complete Genome	5123217	5543531	2020-06-08	5436	PRJNA433820	SAMN08522730
Escherichia coli	E. coli	strain: CFS3292	562	ASM986701v2	GCF_009867015.2	RefSeq	NCBI Prokaryotic Genome Annotation Pipeline (PGAP)	Complete Genome	5133979	5558171	2020-05-26	5563	PRJNA433820	SAMN08522749
Escherichia coli	E. coli	strain: CFS3313	562	ASM986703v3	GCF_009867035.2	RefSeq	NCBI Prokaryotic Genome Annotation Pipeline (PGAP)	Complete Genome	4936652	5238908	2020-06-08	5100	PRJNA433820	SAMN08522770
Escherichia coli	E. coli	strain: 2EC1	562	ASM990511v1	GCF_009905115.1	RefSeq	NCBI Prokaryotic Genome Annotation Pipeline (PGAP)	Complete Genome	4561168	4868589	2020-01-19	4796	PRJNA599529	SAMN13756204
Escherichia coli	E. coli	strain: 94EC	562	ASM990513v1	GCF_009905135.1	RefSeq	NCBI Prokaryotic Genome Annotation Pipeline (PGAP)	Complete Genome	4811585	5240704	2020-01-19	5148	PRJNA599529	SAMN13756518
Escherichia coli	E. coli	strain: LD27-1	562	ASM990535v1	GCF_009905355.1	RefSeq	NCBI Prokaryotic Genome Annotation Pipeline (PGAP)	Complete Genome	4694065	4694065	2020-01-19	4613	PRJNA600683	SAMN13829592
Escherichia coli	E. coli	strain: LD39-1	562	ASM990946v1	GCF_009909465.1	RefSeq	NCBI Prokaryotic Genome Annotation Pipeline (PGAP)	Complete Genome	4684883	5077652	2020-01-21	4998	PRJNA600673	SAMN13829544
Escherichia coli	E. coli	strain: LD26-1	562	ASM990948v1	GCF_009909485.1	RefSeq	NCBI Prokaryotic Genome Annotation Pipeline (PGAP)	Complete Genome	4774827	5160950	2020-01-21	5040	PRJNA600679	SAMN13829575
Escherichia coli	E. coli	strain: LD93-1	562	ASM990950v1	GCF_009909505.1	RefSeq	NCBI Prokaryotic Genome Annotation Pipeline (PGAP)	Complete Genome	4773797	4897780	2020-01-21	4743	PRJNA600675	SAMN13829545
Escherichia coli	E. coli	strain: LD22-1	562	ASM991341v1	GCF_009913415.1	RefSeq	NCBI Prokaryotic Genome Annotation Pipeline (PGAP)	Complete Genome	4775730	5168283	2020-01-22	5044	PRJNA600682	SAMN13829591
Escherichia coli	E. coli	strain: PE15	562	ASM991429v1	GCF_009914295.1	RefSeq	NCBI Prokaryotic Genome Annotation Pipeline (PGAP)	Complete Genome	4829265	5047444	2020-01-22	4947	PRJNA554417	SAMN12264954
Escherichia coli O157:H7		strain: FRIK804	83334	ASM993123v1	GCF_009931235.1	RefSeq	NCBI Prokaryotic Genome Annotation Pipeline (PGAP)	Complete Genome	5554243	5661009	2020-01-27	5656	PRJNA508805	SAMN10531264
Escherichia coli	E. coli	strain: EC42405	562	ASM993143v1	GCF_009931435.1	RefSeq	NCBI Prokaryotic Genome Annotation Pipeline (PGAP)	Complete Genome	5133009	5271130	2020-01-27	5032	PRJNA556131	SAMN12641172
Escherichia coli	E. coli	strain: STEC719	562	ASM994865v1	GCF_009948655.1	RefSeq	NCBI Prokaryotic Genome Annotation Pipeline (PGAP)	Complete Genome	4987940	5243006	2020-01-29	5217	PRJNA552621	SAMN12214771
Escherichia coli	E. coli	strain: STEC711	562	ASM994914v1	GCF_009949145.1	RefSeq	NCBI Prokaryotic Genome Annotation Pipeline (PGAP)	Complete Genome	4706415	5169747	2020-01-29	5088	PRJNA552621	SAMN12214770
Escherichia coli	E. coli	strain: STEC409	562	ASM994970v1	GCF_009949705.1	RefSeq	NCBI Prokaryotic Genome Annotation Pipeline (PGAP)	Complete Genome	4665377	4857389	2020-01-29	4837	PRJNA552621	SAMN12214769
Escherichia coli	E. coli	strain: STEC388	562	ASM995012v1	GCF_009950125.1	RefSeq	NCBI Prokaryotic Genome Annotation Pipeline (PGAP)	Complete Genome	4928812	5178114	2020-01-29	5226	PRJNA552621	SAMN12214768
Escherichia coli	E. coli	strain: STEC367	562	ASM995047v1	GCF_009950475.1	RefSeq	NCBI Prokaryotic Genome Annotation Pipeline (PGAP)	Complete Genome	5090010	5170049	2020-01-29	5120	PRJNA552621	SAMN12214767
Escherichia coli	E. coli	strain: STEC316	562	ASM995080v1	GCF_009950805.1	RefSeq	NCBI Prokaryotic Genome Annotation Pipeline (PGAP)	Complete Genome	5246433	5326462	2020-01-29	5357	PRJNA552621	SAMN12214766
Escherichia coli	E. coli	strain: STEC313	562	ASM995124v1	GCF_009951245.1	RefSeq	NCBI Prokaryotic Genome Annotation Pipeline (PGAP)	Complete Genome	5099527	5179566	2020-01-29	5138	PRJNA552621	SAMN12214765
Escherichia coli	E. coli	strain: STEC309	562	ASM995174v1	GCF_009951745.1	RefSeq	NCBI Prokaryotic Genome Annotation Pipeline (PGAP)	Complete Genome	4917238	5005965	2020-01-29	4945	PRJNA552621	SAMN12214764
Escherichia coli	E. coli	strain: STEC005	562	ASM995212v1	GCF_009952125.1	RefSeq	NCBI Prokaryotic Genome Annotation Pipeline (PGAP)	Complete Genome	4937832	5027267	2020-01-29	4948	PRJNA552621	SAMN12214763
Escherichia coli	E. coli	strain: GZEC065	562	ASM1009240v1	GCF_010092405.1	RefSeq	NCBI Prokaryotic Genome Annotation Pipeline (PGAP)	Complete Genome	4830815	5107918	2020-02-01	4965	PRJNA601848	SAMN13875146
Escherichia coli	E. coli	strain: 201609	562	ASM1009296v1	GCF_010092965.1	RefSeq	NCBI Prokaryotic Genome Annotation Pipeline (PGAP)	Complete Genome	5195374	5195374	2020-02-03	5010	PRJNA602061	SAMN13880799
Escherichia coli	E. coli	strain: 9	562	ASM1036532v1	GCF_010365325.1	RefSeq	NCBI Prokaryotic Genome Annotation Pipeline (PGAP)	Complete Genome	4959978	5375875	2020-02-09	5224	PRJNA604100	SAMN13951926
Escherichia coli	E. coli	strain: 32-4	562	ASM1036534v1	GCF_010365345.1	RefSeq	NCBI Prokaryotic Genome Annotation Pipeline (PGAP)	Complete Genome	4853092	5173218	2020-02-09	5100	PRJNA604100	SAMN13951925
Escherichia coli	E. coli	strain: 64	562	ASM1036536v1	GCF_010365365.1	RefSeq	NCBI Prokaryotic Genome Annotation Pipeline (PGAP)	Complete Genome	4771203	4835250	2020-02-09	4700	PRJNA604100	SAMN13951924
Escherichia coli	E. coli	strain: 142	562	ASM1036538v1	GCF_010365385.1	RefSeq	NCBI Prokaryotic Genome Annotation Pipeline (PGAP)	Complete Genome	5073188	5350019	2020-02-09	5259	PRJNA604100	SAMN13951921
Escherichia coli	E. coli	strain: 61	562	ASM1036540v1	GCF_010365405.1	RefSeq	NCBI Prokaryotic Genome Annotation Pipeline (PGAP)	Complete Genome	4770210	4835592	2020-02-09	4702	PRJNA604100	SAMN13951923
Escherichia coli	E. coli	strain: 10	562	ASM1036542v1	GCF_010365425.1	RefSeq	NCBI Prokaryotic Genome Annotation Pipeline (PGAP)	Complete Genome	4891237	5126529	2020-02-09	5091	PRJNA604100	SAMN13951922
Escherichia coli	E. coli	strain: 124	562	ASM1036546v1	GCF_010365465.1	RefSeq	NCBI Prokaryotic Genome Annotation Pipeline (PGAP)	Complete Genome	4731258	4910586	2020-02-09	4799	PRJNA604100	SAMN13951920
Escherichia coli	E. coli	strain: 53	562	ASM1036548v1	GCF_010365485.1	RefSeq	NCBI Prokaryotic Genome Annotation Pipeline (PGAP)	Complete Genome	4884114	5234237	2020-02-09	5166	PRJNA604100	SAMN13951918
Escherichia coli	E. coli	strain: 163	562	ASM1036550v1	GCF_010365505.1	RefSeq	NCBI Prokaryotic Genome Annotation Pipeline (PGAP)	Complete Genome	4819649	4995341	2020-02-09	4870	PRJNA604100	SAMN13951917
Escherichia coli	E. coli	strain: 164	562	ASM1036552v1	GCF_010365525.1	RefSeq	NCBI Prokaryotic Genome Annotation Pipeline (PGAP)	Complete Genome	4892242	5030497	2020-02-09	4913	PRJNA604100	SAMN13951916
Escherichia coli	E. coli	strain: 38	562	ASM1036554v1	GCF_010365545.1	RefSeq	NCBI Prokaryotic Genome Annotation Pipeline (PGAP)	Complete Genome	4738863	4827947	2020-02-09	4690	PRJNA604100	SAMN13951915
Escherichia coli	E. coli	strain: NBRC 3301	562	ASM1050941v1	GCF_010509415.1	RefSeq	NCBI Prokaryotic Genome Annotation Pipeline (PGAP)	Complete Genome	4656310	4755096	2020-02-13	4657	PRJNA603251	SAMN13925613
Escherichia coli	E. coli	strain: ChlosBP-23-1	562	ASM1066898v1	GCF_010668985.1	RefSeq	NCBI Prokaryotic Genome Annotation Pipeline (PGAP)	Complete Genome	4769521	4769521	2020-02-15	4591	PRJNA604701	SAMN13978607
Escherichia coli	E. coli	strain: PapRG-06-3	562	ASM1066900v1	GCF_010669005.1	RefSeq	NCBI Prokaryotic Genome Annotation Pipeline (PGAP)	Complete Genome	4703889	4703889	2020-02-15	4505	PRJNA604701	SAMN13978676
Escherichia coli	E. coli	strain: PapRG-06-5	562	ASM1066902v1	GCF_010669025.1	RefSeq	NCBI Prokaryotic Genome Annotation Pipeline (PGAP)	Complete Genome	4945561	4945561	2020-02-15	4660	PRJNA604701	SAMN13978678
Escherichia coli	E. coli	strain: GW-AmxH19	562	ASM1070643v1	GCF_010706435.1	RefSeq	NCBI Prokaryotic Genome Annotation Pipeline (PGAP)	Complete Genome	5037322	5164286	2020-02-18	5005	PRJNA524094	SAMN13976059
Escherichia coli	E. coli	strain: E138	562	ASM1072493v1	GCF_010724935.1	RefSeq	NCBI Prokaryotic Genome Annotation Pipeline (PGAP)	Complete Genome	4812157	4812157	2020-02-01	4694	PRJDB6565	SAMD00108729
Escherichia coli	E. coli	strain: E302	562	ASM1072530v1	GCF_010725305.1	RefSeq	NCBI Prokaryotic Genome Annotation Pipeline (PGAP)	Complete Genome	5237933	5237933	2020-02-01	5179	PRJDB6565	SAMD00186874
Escherichia coli	E. coli	strain: 190693	562	ASM1102227v1	GCF_011022275.1	RefSeq	NCBI Prokaryotic Genome Annotation Pipeline (PGAP)	Complete Genome	5151952	5151952	2020-02-26	5010	PRJNA607545	SAMN14137859
Escherichia coli	E. coli	strain: EC28	562	ASM1104435v1	GCF_011044355.1	RefSeq	NCBI Prokaryotic Genome Annotation Pipeline (PGAP)	Complete Genome	5012525	5260133	2020-03-01	5169	PRJNA607867	SAMN14149865
Escherichia coli	E. coli	strain: PapRG-04-4	562	ASM1104521v1	GCF_011045215.1	RefSeq	NCBI Prokaryotic Genome Annotation Pipeline (PGAP)	Complete Genome	5409430	5581923	2020-03-02	5474	PRJNA604701	SAMN13978668
Escherichia coli	E. coli	strain: PapM-32-1	562	ASM1104523v1	GCF_011045235.1	RefSeq	NCBI Prokaryotic Genome Annotation Pipeline (PGAP)	Complete Genome	4866137	4866137	2020-03-02	4648	PRJNA604701	SAMN13978645
Escherichia coli	E. coli	strain: E118	562	ASM1104525v1	GCF_011045255.1	RefSeq	NCBI Prokaryotic Genome Annotation Pipeline (PGAP)	Complete Genome	5268889	5268889	2020-03-02	5083	PRJNA607818	SAMN14149125
Escherichia coli	E. coli	strain: E597	562	ASM1104527v1	GCF_011045275.1	RefSeq	NCBI Prokaryotic Genome Annotation Pipeline (PGAP)	Complete Genome	5166228	5166228	2020-03-02	4945	PRJNA607818	SAMN14149126
Escherichia coli	E. coli	strain: E686	562	ASM1104529v1	GCF_011045295.1	RefSeq	NCBI Prokaryotic Genome Annotation Pipeline (PGAP)	Complete Genome	5162306	5162306	2020-03-02	4948	PRJNA607818	SAMN14149127
Escherichia coli	E. coli	strain: CM IVRI KOL-1	562	ASM1104547v1	GCF_011045475.1	RefSeq	NCBI Prokaryotic Genome Annotation Pipeline (PGAP)	Complete Genome	4945239	5159926	2020-03-02	5033	PRJNA496607	SAMN10246265
Escherichia coli	E. coli	strain: ZF31	562	ASM1104587v1	GCF_011045875.1	RefSeq	NCBI Prokaryotic Genome Annotation Pipeline (PGAP)	Complete Genome	4658723	4792435	2020-03-02	4686	PRJNA599268	SAMN13742197
Escherichia coli	E. coli	strain: ZF34	562	ASM1104589v1	GCF_011045895.1	RefSeq	NCBI Prokaryotic Genome Annotation Pipeline (PGAP)	Complete Genome	4659400	4789677	2020-03-02	4683	PRJNA599302	SAMN13743100
Escherichia coli	E. coli	strain: UMB200201_11	562	ASM1106457v1	GCF_011064575.1	RefSeq	NCBI Prokaryotic Genome Annotation Pipeline (PGAP)	Complete Genome	4707626	4707626	2020-03-05	4505	PRJNA400628	SAMN12212556
Escherichia coli	E. coli	strain: 3R	562	ASM1106708v1	GCF_011067085.1	RefSeq	NCBI Prokaryotic Genome Annotation Pipeline (PGAP)	Complete Genome	4868512	5272959	2020-03-07	5126	PRJNA607405	SAMN14134968
Escherichia coli	E. coli	strain: p11A	562	ASM1133093v2	GCF_011330935.2	RefSeq	NCBI Prokaryotic Genome Annotation Pipeline (PGAP)	Complete Genome	5295151	5546852	2020-09-17	5555	PRJNA603908	SAMN13948684
Escherichia coli	E. coli	strain: p10A	562	ASM1133106v1	GCF_011331065.1	RefSeq	NCBI Prokaryotic Genome Annotation Pipeline (PGAP)	Complete Genome	4764184	4920692	2020-03-16	4852	PRJNA603908	SAMN13948681
Escherichia coli	E. coli	strain: p4A	562	ASM1133121v2	GCF_011331215.2	RefSeq	NCBI Prokaryotic Genome Annotation Pipeline (PGAP)	Complete Genome	5255749	5255749	2020-09-17	5189	PRJNA603908	SAMN13948677
Escherichia coli	E. coli	strain: JL05	562	ASM1138308v1	GCF_011383085.1	RefSeq	NCBI Prokaryotic Genome Annotation Pipeline (PGAP)	Complete Genome	4731796	4859091	2020-03-17	4661	PRJNA611092	SAMN14331243
Escherichia coli	E. coli	strain: 2017.15.01CC	562	ASM1140335v1	GCF_011403355.1	RefSeq	NCBI Prokaryotic Genome Annotation Pipeline (PGAP)	Complete Genome	4869407	4869407	2020-02-10	4723	PRJDB8858	SAMD00190256
Escherichia coli	E. coli	strain: 2017.01.04CC	562	ASM1140421v1	GCF_011404215.1	RefSeq	NCBI Prokaryotic Genome Annotation Pipeline (PGAP)	Complete Genome	4615626	4615626	2020-02-10	4486	PRJDB8858	SAMD00190245
Escherichia coli	E. coli	strain: 2018-01-1CC	562	ASM1140435v1	GCF_011404355.1	RefSeq	NCBI Prokaryotic Genome Annotation Pipeline (PGAP)	Complete Genome	4711570	4711570	2020-02-10	4563	PRJDB8858	SAMD00190246
Escherichia coli	E. coli	strain: 2018-06-4CC	562	ASM1140447v1	GCF_011404475.1	RefSeq	NCBI Prokaryotic Genome Annotation Pipeline (PGAP)	Complete Genome	4753810	4753810	2020-02-10	4627	PRJDB8858	SAMD00190251
Escherichia coli	E. coli	strain: 2018-10-1CC	562	ASM1140459v1	GCF_011404595.1	RefSeq	NCBI Prokaryotic Genome Annotation Pipeline (PGAP)	Complete Genome	4701941	4701941	2020-02-10	4614	PRJDB8858	SAMD00190253
Escherichia coli	E. coli	strain: 2018-11-3CC	562	ASM1140475v1	GCF_011404755.1	RefSeq	NCBI Prokaryotic Genome Annotation Pipeline (PGAP)	Complete Genome	4557772	4557772	2020-02-10	4422	PRJDB8858	SAMD00190255
Escherichia coli	E. coli	strain: 2018-02-2CC	562	ASM1140489v1	GCF_011404895.1	RefSeq	NCBI Prokaryotic Genome Annotation Pipeline (PGAP)	Complete Genome	4574715	4622391	2020-02-10	4467	PRJDB8858	SAMD00190249
Escherichia coli	E. coli	strain: T28R	562	ASM1149288v1	GCF_011492885.1	RefSeq	NCBI Prokaryotic Genome Annotation Pipeline (PGAP)	Complete Genome	4606706	5025884	2020-03-19	4949	PRJNA609210	SAMN14238615
Escherichia coli	E. coli	strain: IBS28	562	ASM1149292v1	GCF_011492925.1	RefSeq	NCBI Prokaryotic Genome Annotation Pipeline (PGAP)	Complete Genome	4934027	4934027	2020-03-19	4757	PRJNA591373	SAMN14342226
Escherichia coli	E. coli	strain: T16R	562	ASM1149298v1	GCF_011492985.1	RefSeq	NCBI Prokaryotic Genome Annotation Pipeline (PGAP)	Complete Genome	4639361	5035953	2020-03-19	4947	PRJNA594788	SAMN13530296
Escherichia coli	E. coli	strain: STB20-1	562	ASM1169152v1	GCF_011691525.1	RefSeq	NCBI Prokaryotic Genome Annotation Pipeline (PGAP)	Complete Genome	4695656	4793022	2020-03-24	4697	PRJNA548414	SAMN12026942
Escherichia coli	E. coli	strain: 52148	562	ASM1176986v1	GCF_011769865.1	RefSeq	NCBI Prokaryotic Genome Annotation Pipeline (PGAP)	Complete Genome	4859628	4985581	2020-03-30	4863	PRJNA613907	SAMN14421542
Escherichia coli	E. coli	strain: CAU16175	562	ASM1199608v1	GCF_011996085.1	RefSeq	NCBI Prokaryotic Genome Annotation Pipeline (PGAP)	Complete Genome	5615389	6068178	2020-04-03	6274	PRJNA598281	SAMN13705263
Escherichia coli	E. coli	strain: PapM-36-2	562	ASM1204477v1	GCF_012044775.1	RefSeq	NCBI Prokaryotic Genome Annotation Pipeline (PGAP)	Complete Genome	4745573	4853022	2020-04-06	4687	PRJNA604701	SAMN13978660
Escherichia coli	E. coli	strain: 09-02E	562	ASM1214994v1	GCF_012149945.1	RefSeq	NCBI Prokaryotic Genome Annotation Pipeline (PGAP)	Complete Genome	5075911	5246320	2020-02-13	5204	PRJDB9122	SAMD00198301
Escherichia coli	E. coli	strain: 8-3-DC15	562	ASM1222136v1	GCF_012221365.1	RefSeq	NCBI Prokaryotic Genome Annotation Pipeline (PGAP)	Complete Genome	4901398	5142316	2020-04-09	5352	PRJNA616136	SAMN14482837
Escherichia coli	E. coli	strain: 8-3-Ti3	562	ASM1222156v1	GCF_012221565.1	RefSeq	NCBI Prokaryotic Genome Annotation Pipeline (PGAP)	Complete Genome	4899869	5141082	2020-04-09	5350	PRJNA616136	SAMN14482836
Escherichia coli	E. coli	strain: 54	562	ASM1227867v1	GCF_012278675.1	RefSeq	NCBI Prokaryotic Genome Annotation Pipeline (PGAP)	Complete Genome	4659816	4770380	2020-04-14	4660	PRJNA551552	SAMN12158158
Escherichia coli	E. coli	strain: SFE8	562	ASM1251645v1	GCF_012516455.1	RefSeq	NCBI Prokaryotic Genome Annotation Pipeline (PGAP)	Complete Genome	5061372	5214762	2020-04-19	5127	PRJNA623740	SAMN14558608
Escherichia coli	E. coli	strain: SCZE5	562	ASM1253783v1	GCF_012537835.1	RefSeq	NCBI Prokaryotic Genome Annotation Pipeline (PGAP)	Complete Genome	4834675	5092344	2020-04-19	5033	PRJNA623801	SAMN14558879
Escherichia coli O157:H7		strain: MD2019EC2705C4	83334	ASM1291562v2	GCF_012915625.1	RefSeq	NCBI Prokaryotic Genome Annotation Pipeline (PGAP)	Complete Genome	5449227	5542224	2023-08-24	5528	PRJNA591008	SAMN13348336
Escherichia coli	E. coli	strain: SCU-102	562	ASM1293443v1	GCF_012934435.1	RefSeq	NCBI Prokaryotic Genome Annotation Pipeline (PGAP)	Complete Genome	4863332	4863332	2020-04-30	4627	PRJNA624897	SAMN14609768
Escherichia coli	E. coli	strain: SCU-105	562	ASM1293445v1	GCF_012934455.1	RefSeq	NCBI Prokaryotic Genome Annotation Pipeline (PGAP)	Complete Genome	5166012	5367348	2020-04-30	5221	PRJNA624897	SAMN14609770
Escherichia coli	E. coli	strain: SCU-108	562	ASM1293447v1	GCF_012934475.1	RefSeq	NCBI Prokaryotic Genome Annotation Pipeline (PGAP)	Complete Genome	5050588	5239110	2020-04-30	5167	PRJNA624897	SAMN14609773
Escherichia coli	E. coli	strain: SCU-109	562	ASM1293449v1	GCF_012934495.1	RefSeq	NCBI Prokaryotic Genome Annotation Pipeline (PGAP)	Complete Genome	5033898	5144298	2020-04-30	4932	PRJNA624897	SAMN14609774
Escherichia coli	E. coli	strain: SCU-111	562	ASM1293451v1	GCF_012934515.1	RefSeq	NCBI Prokaryotic Genome Annotation Pipeline (PGAP)	Complete Genome	4806281	5079785	2020-04-30	4910	PRJNA624897	SAMN14609775
Escherichia coli	E. coli	strain: SCU-112	562	ASM1293453v1	GCF_012934535.1	RefSeq	NCBI Prokaryotic Genome Annotation Pipeline (PGAP)	Complete Genome	5094645	5198425	2020-04-30	5013	PRJNA624897	SAMN14609776
Escherichia coli	E. coli	strain: SCU-116	562	ASM1293455v1	GCF_012934555.1	RefSeq	NCBI Prokaryotic Genome Annotation Pipeline (PGAP)	Complete Genome	5007984	5167467	2020-04-30	5046	PRJNA624897	SAMN14609778
Escherichia coli	E. coli	strain: SCU-118	562	ASM1293457v1	GCF_012934575.1	RefSeq	NCBI Prokaryotic Genome Annotation Pipeline (PGAP)	Complete Genome	4612174	4702137	2020-04-30	4574	PRJNA624897	SAMN14609779
Escherichia coli	E. coli	strain: SCU-122	562	ASM1293459v1	GCF_012934595.1	RefSeq	NCBI Prokaryotic Genome Annotation Pipeline (PGAP)	Complete Genome	4911026	5025250	2020-04-30	4869	PRJNA624897	SAMN14609782
Escherichia coli	E. coli	strain: SCU-123	562	ASM1293461v1	GCF_012934615.1	RefSeq	NCBI Prokaryotic Genome Annotation Pipeline (PGAP)	Complete Genome	5048496	5260004	2020-04-30	5176	PRJNA624897	SAMN14609783
Escherichia coli	E. coli	strain: SCU-124	562	ASM1293463v1	GCF_012934635.1	RefSeq	NCBI Prokaryotic Genome Annotation Pipeline (PGAP)	Complete Genome	4753517	4954354	2020-04-30	4847	PRJNA624897	SAMN14609784
Escherichia coli	E. coli	strain: SCU-125	562	ASM1293465v2	GCF_012934655.2	RefSeq	NCBI Prokaryotic Genome Annotation Pipeline (PGAP)	Complete Genome	5053537	5274983	2020-04-30	5227	PRJNA624897	SAMN14609785
Escherichia coli	E. coli	strain: SCU-152	562	ASM1293467v1	GCF_012934675.1	RefSeq	NCBI Prokaryotic Genome Annotation Pipeline (PGAP)	Complete Genome	4757546	4874580	2020-04-30	4670	PRJNA624897	SAMN14609787
Escherichia coli	E. coli	strain: SCU-301	562	ASM1293469v1	GCF_012934695.1	RefSeq	NCBI Prokaryotic Genome Annotation Pipeline (PGAP)	Complete Genome	5054966	5060858	2020-04-30	4835	PRJNA624897	SAMN14609790
Escherichia coli	E. coli	strain: SCU-313	562	ASM1293471v1	GCF_012934715.1	RefSeq	NCBI Prokaryotic Genome Annotation Pipeline (PGAP)	Complete Genome	5087909	5264512	2020-04-30	5143	PRJNA624897	SAMN14609793
Escherichia coli	E. coli	strain: SCU-387	562	ASM1293476v1	GCF_012934765.1	RefSeq	NCBI Prokaryotic Genome Annotation Pipeline (PGAP)	Complete Genome	5329017	5514160	2020-04-30	5433	PRJNA624897	SAMN14609795
Escherichia coli	E. coli	strain: SCU-484	562	ASM1293478v1	GCF_012934785.1	RefSeq	NCBI Prokaryotic Genome Annotation Pipeline (PGAP)	Complete Genome	5139277	5236765	2020-04-30	5085	PRJNA624897	SAMN14609800
Escherichia coli	E. coli	strain: C21	562	ASM1297452v1	GCF_012974525.1	RefSeq	NCBI Prokaryotic Genome Annotation Pipeline (PGAP)	Complete Genome	4757725	5066017	2020-05-05	4917	PRJNA628170	SAMN14732738
Escherichia coli	E. coli	strain: SCU-101	562	ASM1297456v1	GCF_012974565.1	RefSeq	NCBI Prokaryotic Genome Annotation Pipeline (PGAP)	Complete Genome	5357129	5357129	2020-05-05	5211	PRJNA607272	SAMN14125718
Escherichia coli	E. coli	strain: ATCC 25922	562	ASM1297480v1	GCF_012974805.1	RefSeq	NCBI Prokaryotic Genome Annotation Pipeline (PGAP)	Complete Genome	5080721	5129124	2020-05-05	4950	PRJNA525188	SAMN11042946
Escherichia coli	E. coli	strain: HB37	562	ASM1300404v1	GCF_013004045.1	RefSeq	NCBI Prokaryotic Genome Annotation Pipeline (PGAP)	Complete Genome	5307814	5539080	2020-05-10	5447	PRJNA629661	SAMN14785846
Escherichia coli	E. coli	strain: SCU-306	562	ASM1308494v1	GCF_013084945.1	RefSeq	NCBI Prokaryotic Genome Annotation Pipeline (PGAP)	Complete Genome	5029448	5270261	2020-05-13	5192	PRJNA624897	SAMN14609791
Escherichia coli	E. coli	strain: SCU-482	562	ASM1308502v1	GCF_013085025.1	RefSeq	NCBI Prokaryotic Genome Annotation Pipeline (PGAP)	Complete Genome	5152539	5304260	2020-05-13	5216	PRJNA624897	SAMN14609798
Escherichia coli	E. coli	strain: SCU-106	562	ASM1308518v1	GCF_013085185.1	RefSeq	NCBI Prokaryotic Genome Annotation Pipeline (PGAP)	Complete Genome	5186905	5507015	2020-05-13	5452	PRJNA624897	SAMN14609771
Escherichia coli	E. coli	strain: SCU-485	562	ASM1308520v1	GCF_013085205.1	RefSeq	NCBI Prokaryotic Genome Annotation Pipeline (PGAP)	Complete Genome	4675501	4787332	2020-05-13	4670	PRJNA624897	SAMN14609801
Escherichia coli	E. coli	strain: SCU-308	562	ASM1308586v1	GCF_013085865.1	RefSeq	NCBI Prokaryotic Genome Annotation Pipeline (PGAP)	Complete Genome	4982336	5202081	2020-05-14	5087	PRJNA624897	SAMN14609792
Escherichia coli	E. coli	strain: SCU-204	562	ASM1308590v3	GCF_013085905.2	RefSeq	NCBI Prokaryotic Genome Annotation Pipeline (PGAP)	Complete Genome	5121232	5349412	2020-06-17	5285	PRJNA624897	SAMN14609789
Escherichia coli	E. coli	strain: GF3-3	562	ASM1311233v1	GCF_013112335.1	RefSeq	NCBI Prokaryotic Genome Annotation Pipeline (PGAP)	Complete Genome	4706754	4706754	2020-05-17	4479	PRJNA616250	SAMN14485346
Escherichia coli	E. coli	strain: GF4-3	562	ASM1312256v1	GCF_013122565.1	RefSeq	NCBI Prokaryotic Genome Annotation Pipeline (PGAP)	Complete Genome	4821968	4821968	2020-05-17	4530	PRJNA616250	SAMN14485325
Escherichia coli	E. coli	strain: NEBExpress_Iq	562	ASM1316685v1	GCF_013166855.1	RefSeq	NCBI Prokaryotic Genome Annotation Pipeline (PGAP)	Complete Genome	4476260	4483866	2020-05-26	4379	PRJNA341475	SAMN14933846
Escherichia coli	E. coli	strain: T7Express_Crystal	562	ASM1316687v1	GCF_013166875.1	RefSeq	NCBI Prokaryotic Genome Annotation Pipeline (PGAP)	Complete Genome	4478566	4478566	2020-05-26	4378	PRJNA341475	SAMN14933845
Escherichia coli	E. coli	strain: T7Express_LysY	562	ASM1316689v1	GCF_013166895.1	RefSeq	NCBI Prokaryotic Genome Annotation Pipeline (PGAP)	Complete Genome	4478959	4486677	2020-05-26	4377	PRJNA341475	SAMN14933843
Escherichia coli	E. coli	strain: NEBExpress	562	ASM1316693v1	GCF_013166935.1	RefSeq	NCBI Prokaryotic Genome Annotation Pipeline (PGAP)	Complete Genome	4476291	4476291	2020-05-26	4367	PRJNA341475	SAMN14933842
Escherichia coli	E. coli	strain: Nico21(DE3)	562	ASM1316695v1	GCF_013166955.1	RefSeq	NCBI Prokaryotic Genome Annotation Pipeline (PGAP)	Complete Genome	4560909	4560909	2020-05-26	4456	PRJNA341475	SAMN14933841
Escherichia coli BL21		strain: BL21	511693	ASM1316697v1	GCF_013166975.1	RefSeq	NCBI Prokaryotic Genome Annotation Pipeline (PGAP)	Complete Genome	4529413	4529413	2020-05-26	4414	PRJNA341475	SAMN14933840
Escherichia coli	E. coli	strain: Dam/Dcm	562	ASM1316699v1	GCF_013166995.1	RefSeq	NCBI Prokaryotic Genome Annotation Pipeline (PGAP)	Complete Genome	4628041	4628041	2020-05-26	4505	PRJNA341475	SAMN14933838
Escherichia coli BL21(DE3)		strain: BL21(DE3)	469008	ASM1316701v1	GCF_013167015.1	RefSeq	NCBI Prokaryotic Genome Annotation Pipeline (PGAP)	Complete Genome	4560251	4560251	2020-05-26	4453	PRJNA341475	SAMN14933839
Escherichia coli	E. coli	strain: NEB10-beta	562	ASM1316703v1	GCF_013167035.1	RefSeq	NCBI Prokaryotic Genome Annotation Pipeline (PGAP)	Complete Genome	4667764	4667764	2020-05-26	4577	PRJNA341475	SAMN14933837
Escherichia coli	E. coli	strain: NEB_Turbo	562	ASM1316705v1	GCF_013167055.1	RefSeq	NCBI Prokaryotic Genome Annotation Pipeline (PGAP)	Complete Genome	4527032	4758579	2020-05-26	4653	PRJNA341475	SAMN14933836
Escherichia coli	E. coli	strain: NEB5-alpha_F'Iq	562	ASM1316707v1	GCF_013167075.1	RefSeq	NCBI Prokaryotic Genome Annotation Pipeline (PGAP)	Complete Genome	4585413	4827455	2020-05-26	4731	PRJNA341475	SAMN14933835
Escherichia coli O157:H7		strain: YB14-1	83334	ASM1316715v1	GCF_013167155.1	RefSeq	NCBI Prokaryotic Genome Annotation Pipeline (PGAP)	Complete Genome	5546361	5649520	2020-05-26	5686	PRJNA528413	SAMN05360245
Escherichia coli O157:H7		strain: TX 376-2	83334	ASM1316717v1	GCF_013167175.1	RefSeq	NCBI Prokaryotic Genome Annotation Pipeline (PGAP)	Complete Genome	5455720	5652450	2020-05-26	5675	PRJNA528413	SAMN05360243
Escherichia coli O157:H7		strain: TX 265-1	83334	ASM1316719v1	GCF_013167195.1	RefSeq	NCBI Prokaryotic Genome Annotation Pipeline (PGAP)	Complete Genome	5590682	5688743	2020-05-26	5749	PRJNA528413	SAMN05360242
Escherichia coli O157:H7		strain: TB21-1	83334	ASM1316723v1	GCF_013167235.1	RefSeq	NCBI Prokaryotic Genome Annotation Pipeline (PGAP)	Complete Genome	5498884	5597666	2020-05-26	5619	PRJNA528413	SAMN05360240
Escherichia coli O55:H7		strain: TB182A	244320	ASM1316725v1	GCF_013167255.1	RefSeq	NCBI Prokaryotic Genome Annotation Pipeline (PGAP)	Complete Genome	5219269	5367819	2020-05-26	5268	PRJNA528413	SAMN11229499
Escherichia coli O157:H7		strain: SS TX 754-1	83334	ASM1316727v1	GCF_013167275.1	RefSeq	NCBI Prokaryotic Genome Annotation Pipeline (PGAP)	Complete Genome	5546758	5641052	2020-05-26	5678	PRJNA528413	SAMN05360237
Escherichia coli O157:H7		strain: SS TX 313-1	83334	ASM1316729v1	GCF_013167295.1	RefSeq	NCBI Prokaryotic Genome Annotation Pipeline (PGAP)	Complete Genome	5643409	5777936	2020-05-26	5845	PRJNA528413	SAMN05360235
Escherichia coli O157:H7		strain: SS NE 1040-1	83334	ASM1316731v1	GCF_013167315.1	RefSeq	NCBI Prokaryotic Genome Annotation Pipeline (PGAP)	Complete Genome	5492443	5630167	2020-05-26	5668	PRJNA528413	SAMN05360230
Escherichia coli O157:H7		strain: Show KS 470-1	83334	ASM1316733v1	GCF_013167335.1	RefSeq	NCBI Prokaryotic Genome Annotation Pipeline (PGAP)	Complete Genome	5594529	5736880	2020-05-26	5815	PRJNA528413	SAMN05360225
Escherichia coli O157:H7		strain: OK1	83334	ASM1316735v1	GCF_013167355.1	RefSeq	NCBI Prokaryotic Genome Annotation Pipeline (PGAP)	Complete Genome	5459741	5560677	2020-05-26	5545	PRJNA528413	SAMN11229501
Escherichia coli O157:H7		strain: NE92	83334	ASM1316737v1	GCF_013167375.1	RefSeq	NCBI Prokaryotic Genome Annotation Pipeline (PGAP)	Complete Genome	5406716	5538109	2020-05-26	5499	PRJNA528413	SAMN11229494
Escherichia coli O157:H7		strain: NE122	83334	ASM1316739v1	GCF_013167395.1	RefSeq	NCBI Prokaryotic Genome Annotation Pipeline (PGAP)	Complete Genome	5452405	5547743	2020-05-26	5521	PRJNA528413	SAMN11229495
Escherichia coli O157:H7		strain: NE1127	83334	ASM1316741v1	GCF_013167415.1	RefSeq	NCBI Prokaryotic Genome Annotation Pipeline (PGAP)	Complete Genome	5513087	5751117	2020-05-26	5744	PRJNA528413	SAMN11229496
Escherichia coli O157:H7		strain: NE 1169-1	83334	ASM1316743v1	GCF_013167435.1	RefSeq	NCBI Prokaryotic Genome Annotation Pipeline (PGAP)	Complete Genome	5513088	5757794	2020-05-26	5753	PRJNA528413	SAMN05360232
Escherichia coli O157:H7		strain: NE 1092-2	83334	ASM1316745v1	GCF_013167455.1	RefSeq	NCBI Prokaryotic Genome Annotation Pipeline (PGAP)	Complete Genome	5607499	5802177	2020-05-26	5881	PRJNA528413	SAMN05360231
Escherichia coli O157:H7		strain: N8B7-2	83334	ASM1316747v1	GCF_013167475.1	RefSeq	NCBI Prokaryotic Genome Annotation Pipeline (PGAP)	Complete Genome	5504820	5658182	2020-05-26	5710	PRJNA528413	SAMN05360221
Escherichia coli O157:H7		strain: LSU61	83334	ASM1316749v1	GCF_013167495.1	RefSeq	NCBI Prokaryotic Genome Annotation Pipeline (PGAP)	Complete Genome	5512129	5669067	2020-05-26	5675	PRJNA528413	SAMN11229493
Escherichia coli O157:H7		strain: H6437	83334	ASM1316751v1	GCF_013167515.1	RefSeq	NCBI Prokaryotic Genome Annotation Pipeline (PGAP)	Complete Genome	5477854	5626776	2020-05-26	5632	PRJNA528413	SAMN11229492
Escherichia coli O157:H7		strain: H2495	83334	ASM1316753v1	GCF_013167535.1	RefSeq	NCBI Prokaryotic Genome Annotation Pipeline (PGAP)	Complete Genome	5496245	5588988	2020-05-26	5590	PRJNA528413	SAMN11229491
Escherichia coli O157:H7		strain: Gim1-1	83334	ASM1316755v1	GCF_013167555.1	RefSeq	NCBI Prokaryotic Genome Annotation Pipeline (PGAP)	Complete Genome	5408816	5501393	2020-05-26	5460	PRJNA528413	SAMN05360205
Escherichia coli O157:H7		strain: G5295	83334	ASM1316757v1	GCF_013167575.1	RefSeq	NCBI Prokaryotic Genome Annotation Pipeline (PGAP)	Complete Genome	5566982	5745266	2020-05-26	5780	PRJNA528413	SAMN05360178
Escherichia coli O157:H7		strain: F8952	83334	ASM1316759v1	GCF_013167595.1	RefSeq	NCBI Prokaryotic Genome Annotation Pipeline (PGAP)	Complete Genome	5399622	5492338	2020-05-26	5449	PRJNA528413	SAMN05360175
Escherichia coli O157:H7		strain: F8798	83334	ASM1316761v1	GCF_013167615.1	RefSeq	NCBI Prokaryotic Genome Annotation Pipeline (PGAP)	Complete Genome	5569928	5662137	2020-05-26	5703	PRJNA528413	SAMN05360171
Escherichia coli O157:H7		strain: F8797	83334	ASM1316763v1	GCF_013167635.1	RefSeq	NCBI Prokaryotic Genome Annotation Pipeline (PGAP)	Complete Genome	5478773	5570283	2020-05-26	5586	PRJNA528413	SAMN05360170
Escherichia coli O157:H7 str. F8092B		strain: F8092B	1343836	ASM1316765v1	GCF_013167655.1	RefSeq	NCBI Prokaryotic Genome Annotation Pipeline (PGAP)	Complete Genome	5520652	5618714	2020-05-26	5651	PRJNA528413	SAMN02304041
Escherichia coli O157:H7		strain: F7508	83334	ASM1316767v1	GCF_013167675.1	RefSeq	NCBI Prokaryotic Genome Annotation Pipeline (PGAP)	Complete Genome	5545879	5641889	2020-05-26	5632	PRJNA528413	SAMN05360163
Escherichia coli O157:H7		strain: F7386	83334	ASM1316769v1	GCF_013167695.1	RefSeq	NCBI Prokaryotic Genome Annotation Pipeline (PGAP)	Complete Genome	5403105	5557033	2020-05-26	5553	PRJNA528413	SAMN05360162
Escherichia coli O157:H7		strain: F7349	83334	ASM1316771v1	GCF_013167715.1	RefSeq	NCBI Prokaryotic Genome Annotation Pipeline (PGAP)	Complete Genome	5519312	5615318	2020-05-26	5592	PRJNA528413	SAMN05360158
Escherichia coli O157:H7		strain: F6667	83334	ASM1316773v1	GCF_013167735.1	RefSeq	NCBI Prokaryotic Genome Annotation Pipeline (PGAP)	Complete Genome	5516005	5648903	2020-05-26	5664	PRJNA528413	SAMN05360149
Escherichia coli O157:H7		strain: F6321	83334	ASM1316775v1	GCF_013167755.1	RefSeq	NCBI Prokaryotic Genome Annotation Pipeline (PGAP)	Complete Genome	5530739	5626460	2020-05-26	5652	PRJNA528413	SAMN11229490
Escherichia coli O157:H7		strain: F6294	83334	ASM1316777v1	GCF_013167775.1	RefSeq	NCBI Prokaryotic Genome Annotation Pipeline (PGAP)	Complete Genome	5593140	5685865	2020-05-26	5712	PRJNA528413	SAMN11229489
Escherichia coli O157:H7		strain: F3113	83334	ASM1316779v1	GCF_013167795.1	RefSeq	NCBI Prokaryotic Genome Annotation Pipeline (PGAP)	Complete Genome	5454413	5545489	2020-05-26	5498	PRJNA528413	SAMN11229488
Escherichia coli O157:H7		strain: F1273	83334	ASM1316781v1	GCF_013167815.1	RefSeq	NCBI Prokaryotic Genome Annotation Pipeline (PGAP)	Complete Genome	5523389	5723703	2020-05-26	5787	PRJNA528413	SAMN11229487
Escherichia coli O157:H7		strain: E32511	83334	ASM1316787v1	GCF_013167875.1	RefSeq	NCBI Prokaryotic Genome Annotation Pipeline (PGAP)	Complete Genome	5471440	5621861	2020-05-26	5630	PRJNA528413	SAMN11229498
Escherichia coli O55:H7		strain: DEC5E	244320	ASM1316793v1	GCF_013167935.1	RefSeq	NCBI Prokaryotic Genome Annotation Pipeline (PGAP)	Complete Genome	5571128	5721525	2020-05-26	5707	PRJNA528413	SAMN11229486
Escherichia coli O55:H7		strain: DEC5D	244320	ASM1316797v1	GCF_013167975.1	RefSeq	NCBI Prokaryotic Genome Annotation Pipeline (PGAP)	Complete Genome	5195683	5259579	2020-05-26	5129	PRJNA528413	SAMN11229485
Escherichia coli O55:H7		strain: DEC5B	244320	ASM1316799v1	GCF_013167995.1	RefSeq	NCBI Prokaryotic Genome Annotation Pipeline (PGAP)	Complete Genome	5294183	5484204	2020-05-26	5459	PRJNA528413	SAMN11229484
Escherichia coli O55:H7		strain: DEC5A	244320	ASM1316801v1	GCF_013168015.1	RefSeq	NCBI Prokaryotic Genome Annotation Pipeline (PGAP)	Complete Genome	5303225	5380215	2020-05-26	5293	PRJNA528413	SAMN11229483
Escherichia coli O157:H7		strain: DEC4E	83334	ASM1316803v1	GCF_013168035.1	RefSeq	NCBI Prokaryotic Genome Annotation Pipeline (PGAP)	Complete Genome	5362528	5466350	2020-05-26	5410	PRJNA528413	SAMN11229482
Escherichia coli O157:H7		strain: BB24-1	83334	ASM1316805v1	GCF_013168055.1	RefSeq	NCBI Prokaryotic Genome Annotation Pipeline (PGAP)	Complete Genome	5609172	5711451	2020-05-26	5760	PRJNA528413	SAMN05360196
Escherichia coli O157:H7		strain: ATCC 35150	83334	ASM1316807v1	GCF_013168075.1	RefSeq	NCBI Prokaryotic Genome Annotation Pipeline (PGAP)	Complete Genome	5459302	5555348	2020-05-26	5537	PRJNA528413	SAMN11229481
Escherichia coli O157:H7		strain: 86-24	83334	ASM1316809v1	GCF_013168095.1	RefSeq	NCBI Prokaryotic Genome Annotation Pipeline (PGAP)	Complete Genome	5467198	5594122	2020-05-26	5573	PRJNA528413	SAMN11229497
Escherichia coli O157:H7		strain: 493/89	83334	ASM1316811v1	GCF_013168115.1	RefSeq	NCBI Prokaryotic Genome Annotation Pipeline (PGAP)	Complete Genome	5485363	5606577	2020-05-26	5600	PRJNA528413	SAMN11229500
Escherichia coli O157:H7		strain: 17B6-2	83334	ASM1316813v1	GCF_013168135.1	RefSeq	NCBI Prokaryotic Genome Annotation Pipeline (PGAP)	Complete Genome	5542130	5634620	2020-05-26	5624	PRJNA528413	SAMN05360191
Escherichia coli O157:H7		strain: 3-5-1	83334	ASM1316815v1	GCF_013168155.1	RefSeq	NCBI Prokaryotic Genome Annotation Pipeline (PGAP)	Complete Genome	5475244	5658644	2020-05-26	5665	PRJNA528413	SAMN05360204
Escherichia coli O157:H7		strain: 2-6-2	83334	ASM1316817v1	GCF_013168175.1	RefSeq	NCBI Prokaryotic Genome Annotation Pipeline (PGAP)	Complete Genome	5552787	5650829	2020-05-26	5681	PRJNA528413	SAMN05360202
Escherichia coli O157:H7		strain: 7636	83334	ASM1316819v1	GCF_013168195.1	RefSeq	NCBI Prokaryotic Genome Annotation Pipeline (PGAP)	Complete Genome	5458638	5553597	2020-05-26	5520	PRJNA528413	SAMN11229480
Escherichia coli O157:H7		strain: 7409	83334	ASM1316821v1	GCF_013168215.1	RefSeq	NCBI Prokaryotic Genome Annotation Pipeline (PGAP)	Complete Genome	5495195	5592126	2020-05-26	5615	PRJNA528413	SAMN11229479
Escherichia coli O157:H7		strain: 2571	83334	ASM1316823v1	GCF_013168235.1	RefSeq	NCBI Prokaryotic Genome Annotation Pipeline (PGAP)	Complete Genome	5572326	5668040	2020-05-26	5703	PRJNA528413	SAMN11229478
Escherichia coli O157:H7		strain: 611	83334	ASM1316825v1	GCF_013168255.1	RefSeq	NCBI Prokaryotic Genome Annotation Pipeline (PGAP)	Complete Genome	5477691	5573700	2020-05-26	5560	PRJNA528413	SAMN11229477
Escherichia coli	E. coli	strain: CP131_Sichuan	562	ASM1320117v1	GCF_013201175.1	RefSeq	NCBI Prokaryotic Genome Annotation Pipeline (PGAP)	Complete Genome	4549695	4935527	2020-05-31	4817	PRJNA633463	SAMN14944006
Escherichia coli	E. coli	strain: CP66-6_Sichuan	562	ASM1320119v1	GCF_013201195.1	RefSeq	NCBI Prokaryotic Genome Annotation Pipeline (PGAP)	Complete Genome	4815440	5048669	2020-05-31	4962	PRJNA633463	SAMN14944005
Escherichia coli	E. coli	strain: CP61_Sichuan	562	ASM1320121v1	GCF_013201215.1	RefSeq	NCBI Prokaryotic Genome Annotation Pipeline (PGAP)	Complete Genome	4590822	4763818	2020-05-31	4658	PRJNA633463	SAMN14944004
Escherichia coli	E. coli	strain: CP8-3_Sichuan	562	ASM1320123v1	GCF_013201235.1	RefSeq	NCBI Prokaryotic Genome Annotation Pipeline (PGAP)	Complete Genome	4726108	4989648	2020-05-31	4918	PRJNA633463	SAMN14944002
Escherichia coli	E. coli	strain: CP55_Sichuan	562	ASM1320125v1	GCF_013201255.1	RefSeq	NCBI Prokaryotic Genome Annotation Pipeline (PGAP)	Complete Genome	4992761	5394711	2020-05-31	5351	PRJNA633463	SAMN14944003
Escherichia coli	E. coli	isolate: 2-101	562	ASM1320150v1	GCF_013201505.1	RefSeq	NCBI Prokaryotic Genome Annotation Pipeline (PGAP)	Complete Genome	4739049	4847710	2020-06-01	4736	PRJEB36175	SAMEA6471229
Escherichia coli	E. coli	isolate: J31	562	ASM1320152v1	GCF_013201525.1	RefSeq	NCBI Prokaryotic Genome Annotation Pipeline (PGAP)	Complete Genome	4850975	4959636	2020-06-01	4865	PRJEB36175	SAMEA6471236
Escherichia coli	E. coli	strain: NMBU_ W06E18	562	ASM1328219v1	GCF_013282195.1	RefSeq	NCBI Prokaryotic Genome Annotation Pipeline (PGAP)	Complete Genome	5248629	5436719	2020-06-05	5343	PRJNA559807	SAMN13545722
Escherichia coli	E. coli	strain: NMBU_W05E18	562	ASM1328227v1	GCF_013282275.1	RefSeq	NCBI Prokaryotic Genome Annotation Pipeline (PGAP)	Complete Genome	5299922	5548921	2020-06-05	5458	PRJNA559807	SAMN12560240
Escherichia coli O10:H32		strain: NMBU-W12E19	2603836	ASM1328231v1	GCF_013282315.1	RefSeq	NCBI Prokaryotic Genome Annotation Pipeline (PGAP)	Complete Genome	5165075	5564014	2020-06-05	5556	PRJNA559807	SAMN12565117
Escherichia coli	E. coli	strain: NMBU-W13E19	562	ASM1328233v1	GCF_013282335.1	RefSeq	NCBI Prokaryotic Genome Annotation Pipeline (PGAP)	Complete Genome	5127396	5331375	2020-06-05	5247	PRJNA559807	SAMN12640810
Escherichia coli	E. coli	strain: NMBU-W10C18	562	ASM1328235v1	GCF_013282355.1	RefSeq	NCBI Prokaryotic Genome Annotation Pipeline (PGAP)	Complete Genome	5133330	5368680	2020-06-05	5272	PRJNA559807	SAMN12838293
Escherichia coli	E. coli	strain: ampC_0069	562	ASM1330570v1	GCF_013305705.1	RefSeq	NCBI Prokaryotic Genome Annotation Pipeline (PGAP)	Complete Genome	5056572	5056572	2020-06-09	4889	PRJNA592140	SAMN13412318
Escherichia coli	E. coli	strain: SCU-176	562	ASM1331567v1	GCF_013315675.1	RefSeq	NCBI Prokaryotic Genome Annotation Pipeline (PGAP)	Complete Genome	5023098	5088045	2020-06-10	4962	PRJNA624897	SAMN14943547
Escherichia coli	E. coli	strain: SCU-172	562	ASM1331569v1	GCF_013315695.1	RefSeq	NCBI Prokaryotic Genome Annotation Pipeline (PGAP)	Complete Genome	5170495	5428728	2020-06-10	5461	PRJNA624897	SAMN14943545
Escherichia coli	E. coli	strain: SCU-171	562	ASM1331571v1	GCF_013315715.1	RefSeq	NCBI Prokaryotic Genome Annotation Pipeline (PGAP)	Complete Genome	5200581	5370190	2020-06-10	5356	PRJNA624897	SAMN14943544
Escherichia coli	E. coli	strain: SCU-115	562	ASM1331573v1	GCF_013315735.1	RefSeq	NCBI Prokaryotic Genome Annotation Pipeline (PGAP)	Complete Genome	4902569	5084986	2020-06-10	4958	PRJNA624897	SAMN14943543
Escherichia coli	E. coli	strain: SCU-316	562	ASM1331575v1	GCF_013315755.1	RefSeq	NCBI Prokaryotic Genome Annotation Pipeline (PGAP)	Complete Genome	4957282	4957282	2020-06-10	4740	PRJNA624897	SAMN14943536
Escherichia coli	E. coli	strain: SCU-113	562	ASM1331597v1	GCF_013315975.1	RefSeq	NCBI Prokaryotic Genome Annotation Pipeline (PGAP)	Complete Genome	4765874	4765874	2020-06-10	4574	PRJNA624897	SAMN14609777
Escherichia coli	E. coli	strain: SCU-104	562	ASM1331599v1	GCF_013315995.1	RefSeq	NCBI Prokaryotic Genome Annotation Pipeline (PGAP)	Complete Genome	5244439	5245988	2020-06-10	5134	PRJNA624897	SAMN14609769
Escherichia coli	E. coli	strain: MS6193	562	ASM1331708v1	GCF_013317085.1	RefSeq	NCBI Prokaryotic Genome Annotation Pipeline (PGAP)	Complete Genome	4922872	5146790	2020-06-10	5078	PRJNA580336	SAMN13155539
Escherichia coli	E. coli	strain: TUM18530	562	ASM1334078v1	GCF_013340785.1	RefSeq	NCBI Prokaryotic Genome Annotation Pipeline (PGAP)	Complete Genome	4894739	5453908	2020-06-05	5285	PRJDB8376	SAMD00172786
Escherichia coli	E. coli	strain: TUM18780	562	ASM1334080v1	GCF_013340805.1	RefSeq	NCBI Prokaryotic Genome Annotation Pipeline (PGAP)	Complete Genome	4894769	5509516	2020-06-05	5360	PRJDB8376	SAMD00172787
Escherichia coli	E. coli	strain: TUM18781	562	ASM1334082v1	GCF_013340825.1	RefSeq	NCBI Prokaryotic Genome Annotation Pipeline (PGAP)	Complete Genome	4118807	4803721	2020-06-05	4639	PRJDB8376	SAMD00172788
Escherichia coli	E. coli	strain: LWY24	562	ASM1334292v1	GCF_013342925.1	RefSeq	NCBI Prokaryotic Genome Annotation Pipeline (PGAP)	Complete Genome	4955271	4955271	2020-06-15	4823	PRJNA637692	SAMN15150880
Escherichia coli O157:H7		strain: MB41-1	83334	ASM1334359v1	GCF_013343595.1	RefSeq	NCBI Prokaryotic Genome Annotation Pipeline (PGAP)	Complete Genome	5507715	5604725	2020-06-15	5624	PRJNA528413	SAMN05360216
Escherichia coli O55:H7		strain: USDA5905	244320	ASM1334361v1	GCF_013343615.1	RefSeq	NCBI Prokaryotic Genome Annotation Pipeline (PGAP)	Complete Genome	5431628	5610554	2020-06-15	5597	PRJNA528413	SAMN11229503
Escherichia coli O157:H7		strain: MB9-1	83334	ASM1334363v1	GCF_013343635.1	RefSeq	NCBI Prokaryotic Genome Annotation Pipeline (PGAP)	Complete Genome	5518535	5655656	2020-06-15	5697	PRJNA528413	SAMN05360217
Escherichia coli	E. coli	strain: MS6192	562	ASM1335734v1	GCF_013357345.1	RefSeq	NCBI Prokaryotic Genome Annotation Pipeline (PGAP)	Complete Genome	4879059	5188554	2020-06-17	5132	PRJNA580334	SAMN13155204
Escherichia coli	E. coli	strain: RM13322	562	ASM1335736v1	GCF_013357365.1	RefSeq	NCBI Prokaryotic Genome Annotation Pipeline (PGAP)	Complete Genome	5622341	5698610	2020-06-17	5790	PRJNA573729	SAMN14449600
Escherichia coli	E. coli	strain: AH01	562	ASM1337168v1	GCF_013371685.1	RefSeq	NCBI Prokaryotic Genome Annotation Pipeline (PGAP)	Complete Genome	4886157	5215569	2020-06-24	5142	PRJNA639230	SAMN15229441
Escherichia coli	E. coli	strain: AH25	562	ASM1337172v1	GCF_013371725.1	RefSeq	NCBI Prokaryotic Genome Annotation Pipeline (PGAP)	Complete Genome	5146159	5327130	2020-06-24	5186	PRJNA639231	SAMN15229442
Escherichia coli	E. coli	strain: AH62	562	ASM1337174v1	GCF_013371745.1	RefSeq	NCBI Prokaryotic Genome Annotation Pipeline (PGAP)	Complete Genome	4799791	5081478	2020-06-24	4973	PRJNA639233	SAMN15229443
Escherichia coli	E. coli	strain: EcPF40	562	ASM1337230v1	GCF_013372305.1	RefSeq	NCBI Prokaryotic Genome Annotation Pipeline (PGAP)	Complete Genome	5025664	5210779	2020-06-24	5134	PRJNA636382	SAMN15075998
Escherichia coli	E. coli	strain: EcPF18	562	ASM1337232v1	GCF_013372325.1	RefSeq	NCBI Prokaryotic Genome Annotation Pipeline (PGAP)	Complete Genome	5010549	5232916	2020-06-24	5155	PRJNA636382	SAMN15075997
Escherichia coli	E. coli	strain: EcPF16	562	ASM1337234v1	GCF_013372345.1	RefSeq	NCBI Prokaryotic Genome Annotation Pipeline (PGAP)	Complete Genome	4721932	4851525	2020-06-24	4756	PRJNA636382	SAMN15075996
Escherichia coli	E. coli	strain: EcPF15	562	ASM1337236v1	GCF_013372365.1	RefSeq	NCBI Prokaryotic Genome Annotation Pipeline (PGAP)	Complete Genome	4796742	4938634	2020-06-24	4702	PRJNA636382	SAMN15075995
Escherichia coli	E. coli	strain: EcPF14	562	ASM1337238v1	GCF_013372385.1	RefSeq	NCBI Prokaryotic Genome Annotation Pipeline (PGAP)	Complete Genome	5129852	5137006	2020-06-24	4951	PRJNA636382	SAMN15075994
Escherichia coli	E. coli	strain: EcPF7	562	ASM1337240v1	GCF_013372405.1	RefSeq	NCBI Prokaryotic Genome Annotation Pipeline (PGAP)	Complete Genome	4996527	5131782	2020-06-24	5067	PRJNA636382	SAMN15075993
Escherichia coli	E. coli	strain: EcPF5	562	ASM1337242v1	GCF_013372425.1	RefSeq	NCBI Prokaryotic Genome Annotation Pipeline (PGAP)	Complete Genome	5147412	5280618	2020-06-24	5118	PRJNA636382	SAMN15075992
Escherichia coli	E. coli	strain: M505	562	ASM1337423v2	GCF_013374235.2	RefSeq	NCBI Prokaryotic Genome Annotation Pipeline (PGAP)	Complete Genome	4844289	5172829	2021-03-03	5075	PRJDB5126	SAMD00099774
Escherichia coli	E. coli	strain: YJ1	562	ASM1337425v1	GCF_013374255.1	RefSeq	NCBI Prokaryotic Genome Annotation Pipeline (PGAP)	Complete Genome	4847574	4955855	2020-06-17	4820	PRJDB5126	SAMD00157542
Escherichia coli	E. coli	strain: YJ3	562	ASM1337427v1	GCF_013374275.1	RefSeq	NCBI Prokaryotic Genome Annotation Pipeline (PGAP)	Complete Genome	4823608	5071931	2020-06-17	4987	PRJDB5126	SAMD00157544
Escherichia coli	E. coli	strain: YJ4	562	ASM1337429v2	GCF_013374295.2	RefSeq	NCBI Prokaryotic Genome Annotation Pipeline (PGAP)	Complete Genome	4824195	5138997	2021-03-03	5031	PRJDB5126	SAMD00157545
Escherichia coli	E. coli	strain: YJ6	562	ASM1337431v1	GCF_013374315.1	RefSeq	NCBI Prokaryotic Genome Annotation Pipeline (PGAP)	Complete Genome	4620933	4715546	2020-06-17	4640	PRJDB5126	SAMD00157547
Escherichia coli	E. coli	strain: F070	562	ASM1337433v1	GCF_013374335.1	RefSeq	NCBI Prokaryotic Genome Annotation Pipeline (PGAP)	Complete Genome	4873850	4967499	2020-06-17	4840	PRJDB5126	SAMD00157562
Escherichia coli	E. coli	strain: 17MR471	562	ASM1337651v1	GCF_013376515.1	RefSeq	NCBI Prokaryotic Genome Annotation Pipeline (PGAP)	Complete Genome	4765524	4765524	2020-06-29	4582	PRJNA622869	SAMN14548319
Escherichia coli	E. coli	strain: ARL09/232	562	ASM1337657v1	GCF_013376575.1	RefSeq	NCBI Prokaryotic Genome Annotation Pipeline (PGAP)	Complete Genome	4836724	5322305	2020-06-29	5280	PRJNA611848	SAMN14351533
Escherichia coli	E. coli	strain: 357900	562	ASM1337689v1	GCF_013376895.1	RefSeq	NCBI Prokaryotic Genome Annotation Pipeline (PGAP)	Complete Genome	4875596	4875596	2020-06-30	4710	PRJNA320137	SAMN04917416
Escherichia coli	E. coli	strain: 550	562	ASM1338827v1	GCF_013388275.1	RefSeq	NCBI Prokaryotic Genome Annotation Pipeline (PGAP)	Complete Genome	4962702	5225616	2020-07-04	5067	PRJNA641257	SAMN15348021
Escherichia coli	E. coli	strain: AMSCJX04	562	ASM1338961v1	GCF_013389615.1	RefSeq	NCBI Prokaryotic Genome Annotation Pipeline (PGAP)	Complete Genome	4854921	5311109	2020-07-06	5182	PRJNA642337	SAMN15394023
Escherichia coli	E. coli	strain: AH65	562	ASM1338969v1	GCF_013389695.1	RefSeq	NCBI Prokaryotic Genome Annotation Pipeline (PGAP)	Complete Genome	4769240	5053746	2020-07-06	4942	PRJNA639233	SAMN15229516
Escherichia coli	E. coli	strain: M1/5	562	ASM1339026v1	GCF_013390265.1	RefSeq	NCBI Prokaryotic Genome Annotation Pipeline (PGAP)	Complete Genome	5138587	5288136	2020-07-06	5193	PRJNA630566	SAMN14840032
Escherichia coli	E. coli	strain: AMSCJX03	562	ASM1339182v1	GCF_013391825.1	RefSeq	NCBI Prokaryotic Genome Annotation Pipeline (PGAP)	Complete Genome	4618346	4819811	2020-07-08	4700	PRJNA642336	SAMN15394022
Escherichia coli	E. coli	strain: FT130	562	ASM1339382v1	GCF_013393825.1	RefSeq	NCBI Prokaryotic Genome Annotation Pipeline (PGAP)	Complete Genome	4707864	4823088	2020-07-08	4731	PRJNA540580	SAMN11547014
Escherichia coli	E. coli	strain: K56-43-un	562	ASM1339457v1	GCF_013394575.1	RefSeq	NCBI Prokaryotic Genome Annotation Pipeline (PGAP)	Complete Genome	5140708	5140708	2020-07-08	5011	PRJNA630076	SAMN14823672
Escherichia coli	E. coli	strain: EC2	562	ASM1340285v1	GCF_013402855.1	RefSeq	NCBI Prokaryotic Genome Annotation Pipeline (PGAP)	Complete Genome	5146040	5344123	2020-07-12	5323	PRJNA643009	SAMN15402835
Escherichia coli	E. coli	strain: EC1	562	ASM1340289v1	GCF_013402895.1	RefSeq	NCBI Prokaryotic Genome Annotation Pipeline (PGAP)	Complete Genome	5078198	5292065	2020-07-12	5230	PRJNA643009	SAMN15410927
Escherichia coli	E. coli	strain: SY3626C5	562	ASM1342380v1	GCF_013423805.1	RefSeq	NCBI Prokaryotic Genome Annotation Pipeline (PGAP)	Complete Genome	4682503	5036441	2020-07-19	4989	PRJNA634220	SAMN15500044
Escherichia coli	E. coli	strain: SY3626C1	562	ASM1342593v1	GCF_013425935.1	RefSeq	NCBI Prokaryotic Genome Annotation Pipeline (PGAP)	Complete Genome	4682503	4998487	2020-07-20	4934	PRJNA634220	SAMN15499972
Escherichia coli	E. coli	strain: 2D	562	ASM1342595v1	GCF_013425955.1	RefSeq	NCBI Prokaryotic Genome Annotation Pipeline (PGAP)	Complete Genome	5132980	5363300	2020-07-20	5250	PRJNA608094	SAMN15502380
Escherichia coli	E. coli	strain: WCHEC035123	562	ASM1342607v1	GCF_013426075.1	RefSeq	NCBI Prokaryotic Genome Annotation Pipeline (PGAP)	Complete Genome	4692428	4972571	2020-07-20	4895	PRJNA418674	SAMN08932748
Escherichia coli	E. coli	strain: WCHEC035125	562	ASM1342609v1	GCF_013426095.1	RefSeq	NCBI Prokaryotic Genome Annotation Pipeline (PGAP)	Complete Genome	4696162	4944512	2020-07-20	4864	PRJNA418674	SAMN09202771
Escherichia coli	E. coli	strain: 005008	562	ASM1342611v1	GCF_013426115.1	RefSeq	NCBI Prokaryotic Genome Annotation Pipeline (PGAP)	Complete Genome	4848135	5121313	2020-07-20	5041	PRJNA418674	SAMN15447143
Escherichia coli	E. coli	strain: CE1803A	562	ASM1345901v1	GCF_013459015.1	RefSeq	NCBI Prokaryotic Genome Annotation Pipeline (PGAP)	Complete Genome	4878730	4878730	2020-07-22	4642	PRJNA630096	SAMN14966948
Escherichia coli	E. coli	strain: CE1628	562	ASM1345917v1	GCF_013459175.1	RefSeq	NCBI Prokaryotic Genome Annotation Pipeline (PGAP)	Complete Genome	5077833	5077833	2020-07-22	4894	PRJNA630096	SAMN14966947
Escherichia coli	E. coli	strain: 1506	562	ASM1369428v1	GCF_013694285.1	RefSeq	NCBI Prokaryotic Genome Annotation Pipeline (PGAP)	Complete Genome	4587468	4849058	2020-07-26	4789	PRJNA608094	SAMN15548965
Escherichia coli	E. coli	strain: C9	562	ASM1369432v1	GCF_013694325.1	RefSeq	NCBI Prokaryotic Genome Annotation Pipeline (PGAP)	Complete Genome	4999584	5139934	2020-07-26	5036	PRJNA646833	SAMN15566562
Escherichia coli	E. coli	strain: SY3626_hybrid	562	ASM1369434v1	GCF_013694345.1	RefSeq	NCBI Prokaryotic Genome Annotation Pipeline (PGAP)	Complete Genome	4625124	5023885	2020-07-26	5031	PRJNA634220	SAMN15543098
Escherichia coli	E. coli	strain: C7	562	ASM1369446v1	GCF_013694465.1	RefSeq	NCBI Prokaryotic Genome Annotation Pipeline (PGAP)	Complete Genome	4998812	5139981	2020-07-26	5036	PRJNA646832	SAMN15566561
Escherichia coli	E. coli	strain: MBT-5	562	ASM1405844v2	GCF_014058445.2	RefSeq	NCBI Prokaryotic Genome Annotation Pipeline (PGAP)	Complete Genome	5705580	5936184	2020-09-17	6121	PRJNA643697	SAMN15423745
Escherichia coli	E. coli	strain: 90-1	562	ASM1407533v1	GCF_014075335.1	RefSeq	NCBI Prokaryotic Genome Annotation Pipeline (PGAP)	Complete Genome	4801182	4943519	2020-08-05	4777	PRJNA610125	SAMN14278032
Escherichia coli	E. coli	strain: 74-2	562	ASM1407547v1	GCF_014075475.1	RefSeq	NCBI Prokaryotic Genome Annotation Pipeline (PGAP)	Complete Genome	4743075	4900056	2020-08-05	4755	PRJNA610125	SAMN14278031
Escherichia coli	E. coli	strain: 63-2	562	ASM1407559v1	GCF_014075595.1	RefSeq	NCBI Prokaryotic Genome Annotation Pipeline (PGAP)	Complete Genome	4506356	4603123	2020-08-05	4451	PRJNA610125	SAMN14278030
Escherichia coli	E. coli	strain: 58-3	562	ASM1407579v1	GCF_014075795.1	RefSeq	NCBI Prokaryotic Genome Annotation Pipeline (PGAP)	Complete Genome	4688561	4739166	2020-08-05	4613	PRJNA610125	SAMN14278029
Escherichia coli	E. coli	strain: 33-6	562	ASM1407591v1	GCF_014075915.1	RefSeq	NCBI Prokaryotic Genome Annotation Pipeline (PGAP)	Complete Genome	4697753	4738982	2020-08-05	4601	PRJNA610125	SAMN14278028
Escherichia coli	E. coli	strain: 1409	562	ASM1407668v2	GCF_014076685.2	RefSeq	NCBI Prokaryotic Genome Annotation Pipeline (PGAP)	Complete Genome	4838546	5063166	2020-11-05	4953	PRJNA554886	SAMN12285857
Escherichia coli	E. coli	strain: E2348/69	562	ASM1411734v2	GCF_014117345.2	RefSeq	NCBI Prokaryotic Genome Annotation Pipeline (PGAP)	Complete Genome	4944462	5046283	2021-06-03	5095	PRJNA602597	SAMN13901561
Escherichia coli	E. coli	strain: BUCT2930	562	ASM1411740v1	GCF_014117405.1	RefSeq	NCBI Prokaryotic Genome Annotation Pipeline (PGAP)	Complete Genome	4678104	4983865	2020-08-09	4897	PRJNA647651	SAMN15595090
Escherichia coli	E. coli	strain: WP2-W18-ESBL-10	562	ASM1415739v1	GCF_014157395.1	RefSeq	NCBI Prokaryotic Genome Annotation Pipeline (PGAP)	Complete Genome	4993983	4993983	2020-07-21	4743	PRJDB6962	SAMD00194359
Escherichia coli	E. coli	strain: WP5-S17-ESBL-11	562	ASM1416015v1	GCF_014160155.1	RefSeq	NCBI Prokaryotic Genome Annotation Pipeline (PGAP)	Complete Genome	4781831	4781831	2020-07-21	4603	PRJDB6962	SAMD00194507
Escherichia coli	E. coli	strain: WP8-S17-ESBL-08	562	ASM1416223v1	GCF_014162235.1	RefSeq	NCBI Prokaryotic Genome Annotation Pipeline (PGAP)	Complete Genome	5011599	5011599	2020-07-21	4784	PRJDB6962	SAMD00194600
Escherichia coli	E. coli	strain: WP2-W18-CRE-03	562	ASM1416859v1	GCF_014168595.1	RefSeq	NCBI Prokaryotic Genome Annotation Pipeline (PGAP)	Complete Genome	4761939	5008545	2020-07-21	4866	PRJDB6962	SAMD00194346
Escherichia coli	E. coli	strain: WP2-W18-ESBL-08	562	ASM1416867v1	GCF_014168675.1	RefSeq	NCBI Prokaryotic Genome Annotation Pipeline (PGAP)	Complete Genome	4928821	5034794	2020-07-21	4837	PRJDB6962	SAMD00194357
Escherichia coli	E. coli	strain: WP2-S18-ESBL-07	562	ASM1416873v1	GCF_014168735.1	RefSeq	NCBI Prokaryotic Genome Annotation Pipeline (PGAP)	Complete Genome	4771018	4874799	2020-07-21	4691	PRJDB6962	SAMD00194371
Escherichia coli	E. coli	strain: WP2-S18-ESBL-08	562	ASM1416875v1	GCF_014168755.1	RefSeq	NCBI Prokaryotic Genome Annotation Pipeline (PGAP)	Complete Genome	5130684	5437099	2020-07-21	5394	PRJDB6962	SAMD00194372
Escherichia coli	E. coli	strain: WP3-W18-CRE-03	562	ASM1416877v1	GCF_014168775.1	RefSeq	NCBI Prokaryotic Genome Annotation Pipeline (PGAP)	Complete Genome	5054263	5218294	2020-07-21	5126	PRJDB6962	SAMD00194405
Escherichia coli	E. coli	strain: WP3-W18-ESBL-07	562	ASM1416883v1	GCF_014168835.1	RefSeq	NCBI Prokaryotic Genome Annotation Pipeline (PGAP)	Complete Genome	5016643	5138430	2020-07-21	5032	PRJDB6962	SAMD00194413
Escherichia coli	E. coli	strain: WP3-W18-ESBL-08	562	ASM1416885v1	GCF_014168855.1	RefSeq	NCBI Prokaryotic Genome Annotation Pipeline (PGAP)	Complete Genome	5235350	5366684	2020-07-21	5244	PRJDB6962	SAMD00194414
Escherichia coli	E. coli	strain: WP3-S18-ESBL-07	562	ASM1416893v1	GCF_014168935.1	RefSeq	NCBI Prokaryotic Genome Annotation Pipeline (PGAP)	Complete Genome	4605707	4681744	2020-07-21	4564	PRJDB6962	SAMD00194426
Escherichia coli	E. coli	strain: WP3-S18-ESBL-08	562	ASM1416895v1	GCF_014168955.1	RefSeq	NCBI Prokaryotic Genome Annotation Pipeline (PGAP)	Complete Genome	4949344	5064465	2020-07-21	4953	PRJDB6962	SAMD00194427
Escherichia coli	E. coli	strain: WP3-S18-ESBL-09	562	ASM1416897v1	GCF_014168975.1	RefSeq	NCBI Prokaryotic Genome Annotation Pipeline (PGAP)	Complete Genome	4769110	4857638	2020-07-21	4691	PRJDB6962	SAMD00194428
Escherichia coli	E. coli	strain: WP4-S17-ESBL-03	562	ASM1416901v1	GCF_014169015.1	RefSeq	NCBI Prokaryotic Genome Annotation Pipeline (PGAP)	Complete Genome	5040845	5203192	2020-07-21	5157	PRJDB6962	SAMD00194451
Escherichia coli	E. coli	strain: WP4-S17-ESBL-08	562	ASM1416903v1	GCF_014169035.1	RefSeq	NCBI Prokaryotic Genome Annotation Pipeline (PGAP)	Complete Genome	5067025	5203078	2020-07-21	5014	PRJDB6962	SAMD00194455
Escherichia coli	E. coli	strain: WP4-W18-ESBL-08	562	ASM1416909v1	GCF_014169095.1	RefSeq	NCBI Prokaryotic Genome Annotation Pipeline (PGAP)	Complete Genome	4972339	5212262	2020-07-21	5107	PRJDB6962	SAMD00194467
Escherichia coli	E. coli	strain: WP4-W18-ESBL-09	562	ASM1416911v1	GCF_014169115.1	RefSeq	NCBI Prokaryotic Genome Annotation Pipeline (PGAP)	Complete Genome	5289055	5584874	2020-07-21	5455	PRJDB6962	SAMD00194468
Escherichia coli	E. coli	strain: WP4-S18-ESBL-08	562	ASM1416915v1	GCF_014169155.1	RefSeq	NCBI Prokaryotic Genome Annotation Pipeline (PGAP)	Complete Genome	4920533	5172223	2020-07-21	5046	PRJDB6962	SAMD00194482
Escherichia coli	E. coli	strain: WP4-S18-ESBL-09	562	ASM1416917v1	GCF_014169175.1	RefSeq	NCBI Prokaryotic Genome Annotation Pipeline (PGAP)	Complete Genome	5142974	5165679	2020-07-21	5009	PRJDB6962	SAMD00194483
Escherichia coli	E. coli	strain: WP5-S17-ESBL-10	562	ASM1416919v1	GCF_014169195.1	RefSeq	NCBI Prokaryotic Genome Annotation Pipeline (PGAP)	Complete Genome	4885790	5016659	2020-07-21	4910	PRJDB6962	SAMD00194506
Escherichia coli	E. coli	strain: WP5-W18-ESBL-11	562	ASM1416927v1	GCF_014169275.1	RefSeq	NCBI Prokaryotic Genome Annotation Pipeline (PGAP)	Complete Genome	4793088	5055147	2020-07-21	4879	PRJDB6962	SAMD00194523
Escherichia coli	E. coli	strain: WP5-S18-ESBL-07	562	ASM1416939v1	GCF_014169395.1	RefSeq	NCBI Prokaryotic Genome Annotation Pipeline (PGAP)	Complete Genome	5092774	5187764	2020-07-21	5005	PRJDB6962	SAMD00194533
Escherichia coli	E. coli	strain: WP5-S18-ESBL-08	562	ASM1416941v1	GCF_014169415.1	RefSeq	NCBI Prokaryotic Genome Annotation Pipeline (PGAP)	Complete Genome	5189151	5508947	2020-07-21	5406	PRJDB6962	SAMD00194534
Escherichia coli	E. coli	strain: WP5-S18-ESBL-09	562	ASM1416943v1	GCF_014169435.1	RefSeq	NCBI Prokaryotic Genome Annotation Pipeline (PGAP)	Complete Genome	5066983	5254652	2020-07-21	5138	PRJDB6962	SAMD00194535
Escherichia coli	E. coli	strain: WP7-S17-ESBL-01	562	ASM1416945v1	GCF_014169455.1	RefSeq	NCBI Prokaryotic Genome Annotation Pipeline (PGAP)	Complete Genome	5171886	5333874	2020-07-21	5239	PRJDB6962	SAMD00194553
Escherichia coli	E. coli	strain: WP7-S17-ESBL-04	562	ASM1416947v1	GCF_014169475.1	RefSeq	NCBI Prokaryotic Genome Annotation Pipeline (PGAP)	Complete Genome	4733200	4964366	2020-07-21	4856	PRJDB6962	SAMD00194555
Escherichia coli	E. coli	strain: WP7-S18-ESBL-09	562	ASM1416957v1	GCF_014169575.1	RefSeq	NCBI Prokaryotic Genome Annotation Pipeline (PGAP)	Complete Genome	5205472	5435456	2020-07-21	5326	PRJDB6962	SAMD00194579
Escherichia coli	E. coli	strain: WP8-S17-ESBL-05	562	ASM1416959v1	GCF_014169595.1	RefSeq	NCBI Prokaryotic Genome Annotation Pipeline (PGAP)	Complete Genome	4814091	5065434	2020-07-21	4918	PRJDB6962	SAMD00194597
Escherichia coli	E. coli	strain: WP8-S17-ESBL-12	562	ASM1416961v1	GCF_014169615.1	RefSeq	NCBI Prokaryotic Genome Annotation Pipeline (PGAP)	Complete Genome	4978079	5280665	2020-07-21	5163	PRJDB6962	SAMD00194604
Escherichia coli	E. coli	strain: WP8-S18-CRE-02	562	ASM1416969v1	GCF_014169695.1	RefSeq	NCBI Prokaryotic Genome Annotation Pipeline (PGAP)	Complete Genome	4693292	5016101	2020-07-21	5006	PRJDB6962	SAMD00194621
Escherichia coli	E. coli	strain: WP8-S18-ESBL-07	562	ASM1416977v1	GCF_014169775.1	RefSeq	NCBI Prokaryotic Genome Annotation Pipeline (PGAP)	Complete Genome	4907327	5125148	2020-07-21	4977	PRJDB6962	SAMD00194629
Escherichia coli	E. coli	strain: WP9-S17-ESBL-11	562	ASM1416985v1	GCF_014169855.1	RefSeq	NCBI Prokaryotic Genome Annotation Pipeline (PGAP)	Complete Genome	5232187	5441804	2020-07-21	5300	PRJDB6962	SAMD00194670
Escherichia coli	E. coli	strain: BEC1-S17-ESBL-07	562	ASM1416989v1	GCF_014169895.1	RefSeq	NCBI Prokaryotic Genome Annotation Pipeline (PGAP)	Complete Genome	4665448	4774704	2020-07-21	4601	PRJDB6962	SAMD00194704
Escherichia coli	E. coli	strain: BEC1-S17-ESBL-09	562	ASM1416991v1	GCF_014169915.1	RefSeq	NCBI Prokaryotic Genome Annotation Pipeline (PGAP)	Complete Genome	5121071	5335413	2020-07-21	5228	PRJDB6962	SAMD00194706
Escherichia coli	E. coli	strain: IDR1900005638-01-02	562	ASM1416999v1	GCF_014169995.1	RefSeq	NCBI Prokaryotic Genome Annotation Pipeline (PGAP)	Complete Genome	4702170	4779842	2020-08-12	4590	PRJNA636827	SAMN15086849
Escherichia coli	E. coli	strain: 181.1	562	ASM1417061v1	GCF_014170615.1	RefSeq	NCBI Prokaryotic Genome Annotation Pipeline (PGAP)	Complete Genome	5109016	5517904	2020-08-12	5554	PRJNA596173	SAMN13613900
Escherichia coli	E. coli	strain: 64.1	562	ASM1417067v1	GCF_014170675.1	RefSeq	NCBI Prokaryotic Genome Annotation Pipeline (PGAP)	Complete Genome	5145105	5487002	2020-08-12	5401	PRJNA596173	SAMN13613898
Escherichia coli	E. coli	strain: 162.2	562	ASM1417073v1	GCF_014170735.1	RefSeq	NCBI Prokaryotic Genome Annotation Pipeline (PGAP)	Complete Genome	4650924	4750867	2020-08-12	4635	PRJNA596173	SAMN13613895
Escherichia coli	E. coli	strain: 268.2	562	ASM1417097v1	GCF_014170975.1	RefSeq	NCBI Prokaryotic Genome Annotation Pipeline (PGAP)	Complete Genome	4883081	5073447	2020-08-12	4957	PRJNA596173	SAMN13613889
Escherichia coli	E. coli	strain: WP4-S18-ESBL-07	562	ASM1417101v1	GCF_014171015.1	RefSeq	NCBI Prokaryotic Genome Annotation Pipeline (PGAP)	Complete Genome	4996252	5459758	2020-07-21	5281	PRJDB6962	SAMD00194481
Escherichia coli	E. coli	strain: N18-04097	562	ASM1418939v1	GCF_014189395.1	RefSeq	NCBI Prokaryotic Genome Annotation Pipeline (PGAP)	Complete Genome	4774769	5030994	2020-08-14	4929	PRJNA534306	SAMN11506046
Escherichia coli O25b:H4-ST131		strain: 2019_APHA	941322	ASM1421713v1	GCF_014217135.1	RefSeq	NCBI Prokaryotic Genome Annotation Pipeline (PGAP)	Complete Genome	5065981	5190371	2020-08-17	5088	PRJNA625187	SAMN14594835
Escherichia coli O25b:H4-ST131		strain: 2017_APHA	941322	ASM1421715v1	GCF_014217155.1	RefSeq	NCBI Prokaryotic Genome Annotation Pipeline (PGAP)	Complete Genome	4988271	5144044	2020-08-17	5042	PRJNA625187	SAMN14594834
Escherichia coli CFT073		strain: CFT073	199310	ASM1426294v1	GCF_014262945.1	RefSeq	NCBI Prokaryotic Genome Annotation Pipeline (PGAP)	Complete Genome	5242376	5242376	2020-08-21	5086	PRJNA624646	SAMN14575425
Escherichia coli BL21		strain: BL21	511693	ASM1426337v1	GCF_014263375.1	RefSeq	NCBI Prokaryotic Genome Annotation Pipeline (PGAP)	Complete Genome	4528118	4528118	2020-08-21	4412	PRJNA588095	SAMN15681552
Escherichia coli	E. coli	strain: G8	562	ASM1429521v1	GCF_014295215.1	RefSeq	NCBI Prokaryotic Genome Annotation Pipeline (PGAP)	Complete Genome	5295653	5404155	2020-08-25	5424	PRJNA650131	SAMN15693150
Escherichia coli	E. coli	strain: G6/7	562	ASM1429523v1	GCF_014295235.1	RefSeq	NCBI Prokaryotic Genome Annotation Pipeline (PGAP)	Complete Genome	5326222	5434724	2020-08-25	5453	PRJNA650131	SAMN15693149
Escherichia coli	E. coli	strain: G4/9	562	ASM1429525v1	GCF_014295255.1	RefSeq	NCBI Prokaryotic Genome Annotation Pipeline (PGAP)	Complete Genome	4672168	4673472	2020-08-25	4496	PRJNA650131	SAMN15693147
Escherichia coli	E. coli	strain: G3/10	562	ASM1429527v1	GCF_014295275.1	RefSeq	NCBI Prokaryotic Genome Annotation Pipeline (PGAP)	Complete Genome	4953189	5115106	2020-08-25	5044	PRJNA650131	SAMN15693146
Escherichia coli	E. coli	strain: G5	562	ASM1429529v1	GCF_014295295.1	RefSeq	NCBI Prokaryotic Genome Annotation Pipeline (PGAP)	Complete Genome	4844012	5052732	2020-08-25	4964	PRJNA650131	SAMN15693148
Escherichia coli	E. coli	strain: G1/2	562	ASM1429531v1	GCF_014295315.1	RefSeq	NCBI Prokaryotic Genome Annotation Pipeline (PGAP)	Complete Genome	5288297	5288297	2020-08-25	5259	PRJNA650131	SAMN15693145
Escherichia coli	E. coli	strain: MFDpir	562	ASM1433850v1	GCF_014338505.1	RefSeq	NCBI Prokaryotic Genome Annotation Pipeline (PGAP)	Complete Genome	4686434	4686434	2020-08-31	4591	PRJNA658821	SAMN15889825
Escherichia coli	E. coli	strain: ST18	562	ASM1433852v1	GCF_014338525.1	RefSeq	NCBI Prokaryotic Genome Annotation Pipeline (PGAP)	Complete Genome	4825686	4825686	2020-08-31	4768	PRJNA658821	SAMN15889824
Escherichia coli	E. coli	strain: EC96	562	ASM1436128v1	GCF_014361285.1	RefSeq	NCBI Prokaryotic Genome Annotation Pipeline (PGAP)	Complete Genome	4461910	4939392	2020-09-01	4901	PRJNA659360	SAMN15903653
Escherichia coli	E. coli	strain: EC931	562	ASM1452222v1	GCF_014522225.1	RefSeq	NCBI Prokaryotic Genome Annotation Pipeline (PGAP)	Complete Genome	4767973	5139627	2020-09-10	5104	PRJNA608094	SAMN14164122
Escherichia coli	E. coli	strain: UPEC_U013	562	ASM1452224v1	GCF_014522245.1	RefSeq	NCBI Prokaryotic Genome Annotation Pipeline (PGAP)	Complete Genome	5203972	5203972	2020-09-10	5055	PRJNA643643	SAMN15421091
Escherichia coli	E. coli	strain: DA61218	562	ASM1454104v1	GCF_014541045.1	RefSeq	NCBI Prokaryotic Genome Annotation Pipeline (PGAP)	Complete Genome	5117558	5234024	2020-09-15	5046	PRJNA662022	SAMN16073343
Escherichia coli	E. coli	strain: EC93	562	ASM1460587v1	GCF_014605875.1	RefSeq	NCBI Prokaryotic Genome Annotation Pipeline (PGAP)	Complete Genome	4825910	4953366	2020-09-16	4754	PRJNA658456	SAMN15871861
Escherichia coli	E. coli	strain: RM9872-C1	562	ASM1460751v1	GCF_014607515.1	RefSeq	NCBI Prokaryotic Genome Annotation Pipeline (PGAP)	Complete Genome	5385904	5475422	2020-09-16	5408	PRJNA483500	SAMN07977663
Escherichia coli O145		strain: RM10425-C1	1055538	ASM1460753v1	GCF_014607535.1	RefSeq	NCBI Prokaryotic Genome Annotation Pipeline (PGAP)	Complete Genome	5343037	5432556	2020-09-16	5358	PRJNA483500	SAMN09742415
Escherichia coli O145		strain: RM8995-C1	1055538	ASM1460755v1	GCF_014607555.1	RefSeq	NCBI Prokaryotic Genome Annotation Pipeline (PGAP)	Complete Genome	5457980	5546727	2020-09-16	5517	PRJNA483500	SAMN09742410
Escherichia coli O145		strain: RM12522-C8	1055538	ASM1460757v1	GCF_014607575.1	RefSeq	NCBI Prokaryotic Genome Annotation Pipeline (PGAP)	Complete Genome	5418923	5505797	2020-09-16	5451	PRJNA483500	SAMN10887318
Escherichia coli	E. coli	strain: LD67-1	562	ASM1462272v1	GCF_014622725.1	RefSeq	NCBI Prokaryotic Genome Annotation Pipeline (PGAP)	Complete Genome	5023887	5412910	2020-09-14	5181	PRJNA661386	SAMN16056871
Escherichia coli O145		strain: RM12275-C1	1055538	ASM1462296v1	GCF_014622965.1	RefSeq	NCBI Prokaryotic Genome Annotation Pipeline (PGAP)	Complete Genome	5408598	5497342	2020-09-16	5470	PRJNA483500	SAMN09742416
Escherichia coli O145		strain: RM8988-C1	1055538	ASM1462318v1	GCF_014623185.1	RefSeq	NCBI Prokaryotic Genome Annotation Pipeline (PGAP)	Complete Genome	5458186	5546938	2020-09-16	5510	PRJNA483500	SAMN10887316
Escherichia coli O145		strain: RM11626-C1	1055538	ASM1462320v1	GCF_014623205.1	RefSeq	NCBI Prokaryotic Genome Annotation Pipeline (PGAP)	Complete Genome	5419044	5505919	2020-09-16	5447	PRJNA483500	SAMN10887317
Escherichia coli O145		strain: RM9154-C1	1055538	ASM1462322v1	GCF_014623225.1	RefSeq	NCBI Prokaryotic Genome Annotation Pipeline (PGAP)	Complete Genome	5205721	5576061	2020-09-16	5515	PRJNA483500	SAMN09742411
Escherichia coli O145		strain: RM9467-C1	1055538	ASM1462324v1	GCF_014623245.1	RefSeq	NCBI Prokaryotic Genome Annotation Pipeline (PGAP)	Complete Genome	5385895	5475413	2020-09-16	5405	PRJNA483500	SAMN09742412
Escherichia coli O145		strain: RM12367-C1	1055538	ASM1462340v1	GCF_014623405.1	RefSeq	NCBI Prokaryotic Genome Annotation Pipeline (PGAP)	Complete Genome	5472396	5563227	2020-09-16	5538	PRJNA483500	SAMN09742414
Escherichia coli O145		strain: RM9873-C1	1055538	ASM1462342v1	GCF_014623425.1	RefSeq	NCBI Prokaryotic Genome Annotation Pipeline (PGAP)	Complete Genome	5385819	5475334	2020-09-16	5405	PRJNA483500	SAMN09742413
Escherichia coli	E. coli	strain: M11957	562	ASM1465660v1	GCF_014656605.1	RefSeq	NCBI Prokaryotic Genome Annotation Pipeline (PGAP)	Complete Genome	4901256	5037044	2020-09-19	4901	PRJNA662169	SAMN16077359
Escherichia coli	E. coli	strain: M00057	562	ASM1465662v1	GCF_014656625.1	RefSeq	NCBI Prokaryotic Genome Annotation Pipeline (PGAP)	Complete Genome	4902711	5040622	2020-09-19	4894	PRJNA662169	SAMN16077358
Escherichia coli	E. coli	strain: HUE1	562	ASM1467932v1	GCF_014679325.1	RefSeq	NCBI Prokaryotic Genome Annotation Pipeline (PGAP)	Complete Genome	4557972	4742352	2020-09-09	4605	PRJDB10417	SAMD00241721
Escherichia coli	E. coli	strain: WEM25	562	ASM1470596v1	GCF_014705965.1	RefSeq	NCBI Prokaryotic Genome Annotation Pipeline (PGAP)	Complete Genome	4669945	4875160	2020-09-23	4811	PRJNA655572	SAMN15743069
Escherichia coli O15:H12		strain: 2273-PO3	2773704	ASM1477065v1	GCF_014770655.1	RefSeq	NCBI Prokaryotic Genome Annotation Pipeline (PGAP)	Complete Genome	5029424	5274628	2020-09-28	5193	PRJNA663878	SAMN16183875
Escherichia coli O18ac:H14		strain: 873.10	2773705	ASM1477089v1	GCF_014770895.1	RefSeq	NCBI Prokaryotic Genome Annotation Pipeline (PGAP)	Complete Genome	4797000	5293395	2020-09-28	5266	PRJNA663878	SAMN16183874
Escherichia coli O68:H12		strain: 97.3	2773706	ASM1477105v1	GCF_014771055.1	RefSeq	NCBI Prokaryotic Genome Annotation Pipeline (PGAP)	Complete Genome	4795009	5135698	2020-09-28	5068	PRJNA663878	SAMN16183872
Escherichia coli O19:H7		strain: 730V1	2773707	ASM1477127v1	GCF_014771275.1	RefSeq	NCBI Prokaryotic Genome Annotation Pipeline (PGAP)	Complete Genome	5113454	5217997	2020-09-28	5269	PRJNA663878	SAMN16183873
Escherichia coli	E. coli	strain: SMBL	562	ASM1480580v1	GCF_014805805.1	RefSeq	NCBI Prokaryotic Genome Annotation Pipeline (PGAP)	Complete Genome	4949557	5024336	2020-09-30	4852	PRJNA664712	SAMN16231001
Escherichia coli	E. coli	strain: 20R2R	562	ASM1482584v1	GCF_014825845.1	RefSeq	NCBI Prokaryotic Genome Annotation Pipeline (PGAP)	Complete Genome	5498557	5603401	2020-09-30	5610	PRJNA294158	SAMN16202109
Escherichia coli	E. coli	strain: JS316	562	ASM1482601v1	GCF_014826015.1	RefSeq	NCBI Prokaryotic Genome Annotation Pipeline (PGAP)	Complete Genome	4718403	4939208	2020-09-30	4850	PRJNA644256	SAMN15455438
Escherichia coli	E. coli	strain: C311	562	ASM1485457v1	GCF_014854575.1	RefSeq	NCBI Prokaryotic Genome Annotation Pipeline (PGAP)	Complete Genome	5165639	5358674	2020-10-06	5302	PRJNA666127	SAMN16279676
Escherichia coli	E. coli	strain: L3Cip3	562	ASM1485463v1	GCF_014854635.1	RefSeq	NCBI Prokaryotic Genome Annotation Pipeline (PGAP)	Complete Genome	4932828	5331255	2020-10-06	5293	PRJNA665137	SAMN16242922
Escherichia coli	E. coli	strain: K_EC180	562	ASM1485467v1	GCF_014854675.1	RefSeq	NCBI Prokaryotic Genome Annotation Pipeline (PGAP)	Complete Genome	5017281	5017281	2020-10-06	4918	PRJNA666028	SAMN16277032
Escherichia coli	E. coli	strain: UTI89	562	ASM1485852v1	GCF_014858525.1	RefSeq	NCBI Prokaryotic Genome Annotation Pipeline (PGAP)	Complete Genome	5065741	5065741	2020-10-07	4911	PRJNA664911	SAMN16237063
Escherichia coli	E. coli	strain: AML001_ev03	562	ASM1486362v1	GCF_014863625.1	RefSeq	NCBI Prokaryotic Genome Annotation Pipeline (PGAP)	Complete Genome	4631469	4631469	2020-10-08	4522	PRJNA666010	SAMN16090674
Escherichia coli	E. coli	strain: AML001_ev02	562	ASM1486364v1	GCF_014863645.1	RefSeq	NCBI Prokaryotic Genome Annotation Pipeline (PGAP)	Complete Genome	4632668	4632668	2020-10-08	4522	PRJNA666010	SAMN16090673
Escherichia coli	E. coli	strain: AML001_ev01	562	ASM1486366v1	GCF_014863665.1	RefSeq	NCBI Prokaryotic Genome Annotation Pipeline (PGAP)	Complete Genome	4632668	4632668	2020-10-08	4522	PRJNA666010	SAMN16090672
Escherichia coli	E. coli	strain: AML001_par	562	ASM1486368v1	GCF_014863685.1	RefSeq	NCBI Prokaryotic Genome Annotation Pipeline (PGAP)	Complete Genome	4631469	4631469	2020-10-08	4522	PRJNA666010	SAMN16090671
Escherichia coli	E. coli	strain: AML003_ev03	562	ASM1486370v1	GCF_014863705.1	RefSeq	NCBI Prokaryotic Genome Annotation Pipeline (PGAP)	Complete Genome	4632676	4632676	2020-10-08	4522	PRJNA666010	SAMN16090670
Escherichia coli	E. coli	strain: AML003_ev02	562	ASM1486372v1	GCF_014863725.1	RefSeq	NCBI Prokaryotic Genome Annotation Pipeline (PGAP)	Complete Genome	4631469	4631469	2020-10-08	4521	PRJNA666010	SAMN16090669
Escherichia coli	E. coli	strain: AML003_ev01	562	ASM1486374v1	GCF_014863745.1	RefSeq	NCBI Prokaryotic Genome Annotation Pipeline (PGAP)	Complete Genome	4631468	4631468	2020-10-08	4521	PRJNA666010	SAMN16090668
Escherichia coli	E. coli	strain: AML002_ev03	562	ASM1486376v1	GCF_014863765.1	RefSeq	NCBI Prokaryotic Genome Annotation Pipeline (PGAP)	Complete Genome	4632672	4632672	2020-10-08	4523	PRJNA666010	SAMN16090666
Escherichia coli	E. coli	strain: AML003_par	562	ASM1486378v1	GCF_014863785.1	RefSeq	NCBI Prokaryotic Genome Annotation Pipeline (PGAP)	Complete Genome	4631469	4631469	2020-10-08	4521	PRJNA666010	SAMN16090667
Escherichia coli	E. coli	strain: AML002_ev02	562	ASM1486380v1	GCF_014863805.1	RefSeq	NCBI Prokaryotic Genome Annotation Pipeline (PGAP)	Complete Genome	4631470	4631470	2020-10-08	4521	PRJNA666010	SAMN16090665
Escherichia coli	E. coli	strain: AML002_ev01	562	ASM1486382v1	GCF_014863825.1	RefSeq	NCBI Prokaryotic Genome Annotation Pipeline (PGAP)	Complete Genome	4632668	4632668	2020-10-08	4523	PRJNA666010	SAMN16090664
Escherichia coli	E. coli	strain: AML002_par	562	ASM1486384v1	GCF_014863845.1	RefSeq	NCBI Prokaryotic Genome Annotation Pipeline (PGAP)	Complete Genome	4631469	4631469	2020-10-08	4521	PRJNA666010	SAMN16090663
Escherichia coli	E. coli	strain: NT1N34	562	ASM1490413v2	GCF_014904135.2	RefSeq	NCBI Prokaryotic Genome Annotation Pipeline (PGAP)	Complete Genome	4581520	4777969	2021-05-28	4657	PRJNA663118	SAMN16120650
Escherichia coli	E. coli	strain: NT1W25	562	ASM1490414v2	GCF_014904145.2	RefSeq	NCBI Prokaryotic Genome Annotation Pipeline (PGAP)	Complete Genome	4681062	4873400	2021-05-28	4722	PRJNA663118	SAMN16120652
Escherichia coli	E. coli	strain: NT1N28	562	ASM1490417v2	GCF_014904175.2	RefSeq	NCBI Prokaryotic Genome Annotation Pipeline (PGAP)	Complete Genome	4656921	4914062	2021-05-28	4743	PRJNA663118	SAMN16120648
Escherichia coli	E. coli	strain: NT1W22	562	ASM1490418v2	GCF_014904185.2	RefSeq	NCBI Prokaryotic Genome Annotation Pipeline (PGAP)	Complete Genome	4756823	4862371	2021-05-28	4771	PRJNA663118	SAMN16120651
Escherichia coli	E. coli	strain: NT1N31	562	ASM1490421v2	GCF_014904215.2	RefSeq	NCBI Prokaryotic Genome Annotation Pipeline (PGAP)	Complete Genome	4582497	4779075	2021-05-28	4658	PRJNA663118	SAMN16120649
Escherichia coli	E. coli	strain: NT1N25	562	ASM1490423v2	GCF_014904235.2	RefSeq	NCBI Prokaryotic Genome Annotation Pipeline (PGAP)	Complete Genome	4678425	4871057	2021-05-28	4707	PRJNA663118	SAMN16120647
Escherichia coli	E. coli	strain: NT1F34	562	ASM1490426v2	GCF_014904265.2	RefSeq	NCBI Prokaryotic Genome Annotation Pipeline (PGAP)	Complete Genome	4658215	4896982	2021-05-28	4732	PRJNA663118	SAMN16120645
Escherichia coli	E. coli	strain: NT1F25	562	ASM1490431v2	GCF_014904315.2	RefSeq	NCBI Prokaryotic Genome Annotation Pipeline (PGAP)	Complete Genome	4617056	4739619	2021-05-28	4698	PRJNA663118	SAMN16120643
Escherichia coli	E. coli	strain: NT1F10	562	ASM1490443v2	GCF_014904435.2	RefSeq	NCBI Prokaryotic Genome Annotation Pipeline (PGAP)	Complete Genome	4707566	5001593	2021-05-28	4940	PRJNA663118	SAMN16120638
Escherichia coli UTI89		strain: UTI89	364106	ASM1493087v1	GCF_014930875.1	RefSeq	NCBI Prokaryotic Genome Annotation Pipeline (PGAP)	Complete Genome	5065741	5065741	2020-10-25	4911	PRJNA666979	SAMN16339622
Escherichia coli	E. coli	strain: KC-Dl-1	562	ASM1493091v1	GCF_014930915.1	RefSeq	NCBI Prokaryotic Genome Annotation Pipeline (PGAP)	Complete Genome	5305214	5305214	2020-10-26	5176	PRJNA667970	SAMN16393114
Escherichia coli	E. coli	strain: M7424	562	ASM1496256v1	GCF_014962565.1	RefSeq	NCBI Prokaryotic Genome Annotation Pipeline (PGAP)	Complete Genome	4866010	5154279	2020-10-27	5023	PRJNA662169	SAMN16435111
Escherichia coli	E. coli	strain: ERP001	562	ASM1503326v1	GCF_015033265.1	RefSeq	NCBI Prokaryotic Genome Annotation Pipeline (PGAP)	Complete Genome	4990420	4990420	2020-10-28	4857	PRJNA668015	SAMN16393371
Escherichia coli	E. coli	strain: STW0522-31	562	ASM1513535v1	GCF_015135355.1	RefSeq	NCBI Prokaryotic Genome Annotation Pipeline (PGAP)	Complete Genome	4783805	4869410	2020-10-08	4703	PRJDB9036	SAMD00195871
Escherichia coli	E. coli	strain: STN0717-11	562	ASM1513671v1	GCF_015136715.1	RefSeq	NCBI Prokaryotic Genome Annotation Pipeline (PGAP)	Complete Genome	5071982	5172464	2020-10-08	4976	PRJDB9036	SAMD00195931
Escherichia coli	E. coli	strain: STN0717-20	562	ASM1513689v1	GCF_015136895.1	RefSeq	NCBI Prokaryotic Genome Annotation Pipeline (PGAP)	Complete Genome	4761479	4987264	2020-10-08	4850	PRJDB9036	SAMD00195939
Escherichia coli	E. coli	strain: THO-003	562	ASM1513857v1	GCF_015138575.1	RefSeq	NCBI Prokaryotic Genome Annotation Pipeline (PGAP)	Complete Genome	5255588	5379055	2020-10-08	5329	PRJDB9036	SAMD00196001
Escherichia coli	E. coli	strain: THO-006	562	ASM1513895v1	GCF_015138955.1	RefSeq	NCBI Prokaryotic Genome Annotation Pipeline (PGAP)	Complete Genome	5052545	5265682	2020-10-08	5164	PRJDB9036	SAMD00196004
Escherichia coli	E. coli	strain: THO-008	562	ASM1513915v1	GCF_015139155.1	RefSeq	NCBI Prokaryotic Genome Annotation Pipeline (PGAP)	Complete Genome	5071981	5231583	2020-10-08	5058	PRJDB9036	SAMD00196006
Escherichia coli	E. coli	strain: THO-010	562	ASM1513937v1	GCF_015139375.1	RefSeq	NCBI Prokaryotic Genome Annotation Pipeline (PGAP)	Complete Genome	4963168	5514580	2020-10-08	5340	PRJDB9036	SAMD00196008
Escherichia coli	E. coli	strain: THO-015	562	ASM1513973v1	GCF_015139735.1	RefSeq	NCBI Prokaryotic Genome Annotation Pipeline (PGAP)	Complete Genome	5047339	5228148	2020-10-08	5160	PRJDB9036	SAMD00196013
Escherichia coli O25b:H4-ST131		strain: ST131	941322	ASM1527755v1	GCF_015277555.1	RefSeq	NCBI Prokaryotic Genome Annotation Pipeline (PGAP)	Complete Genome	5058045	5133690	2020-11-07	5045	PRJNA670813	SAMN16520835
Escherichia coli	E. coli	strain: 25DN	562	ASM1529072v1	GCF_015290725.1	RefSeq	NCBI Prokaryotic Genome Annotation Pipeline (PGAP)	Complete Genome	5132098	5159456	2020-11-09	4987	PRJNA673751	SAMN16622485
Escherichia coli	E. coli	strain: R1	562	ASM1529178v1	GCF_015291785.1	RefSeq	NCBI Prokaryotic Genome Annotation Pipeline (PGAP)	Complete Genome	5025136	5152714	2020-11-09	5038	PRJNA486544	SAMN09852207
Escherichia coli str. K-12 substr. MG1655		strain: K-12 substr. MG1655	511145	ASM1529184v1	GCF_015291845.1	RefSeq	NCBI Prokaryotic Genome Annotation Pipeline (PGAP)	Complete Genome	4631543	4631543	2020-11-09	4518	PRJNA493825	SAMN10144109
Escherichia coli O157:H7		strain: Wll001	83334	ASM1535313v1	GCF_015353135.1	RefSeq	NCBI Prokaryotic Genome Annotation Pipeline (PGAP)	Complete Genome	5487634	5586104	2020-11-11	5598	PRJNA668453	SAMN16409547
Escherichia coli	E. coli	strain: JE86-ST02	562	ASM1550880v1	GCF_015508805.1	RefSeq	NCBI Prokaryotic Genome Annotation Pipeline (PGAP)	Complete Genome	5283470	5530044	2020-11-05	5572	PRJDB7390	SAMD00197816
Escherichia coli	E. coli	strain: JE86-ST05	562	ASM1550900v1	GCF_015509005.1	RefSeq	NCBI Prokaryotic Genome Annotation Pipeline (PGAP)	Complete Genome	5327513	5590628	2020-11-05	5613	PRJDB7390	SAMD00197820
Escherichia coli K-12		strain: CETR3G40	83333	ASM1553493v1	GCF_015534935.1	RefSeq	NCBI Prokaryotic Genome Annotation Pipeline (PGAP)	Complete Genome	4631470	4631470	2020-11-17	4521	PRJNA646979	SAMN15572260
Escherichia coli K-12		strain: CETR2G40	83333	ASM1553495v1	GCF_015534955.1	RefSeq	NCBI Prokaryotic Genome Annotation Pipeline (PGAP)	Complete Genome	4631470	4631470	2020-11-17	4522	PRJNA646979	SAMN15572259
Escherichia coli K-12		strain: CETR1G40	83333	ASM1553497v1	GCF_015534975.1	RefSeq	NCBI Prokaryotic Genome Annotation Pipeline (PGAP)	Complete Genome	4631467	4631467	2020-11-17	4522	PRJNA646979	SAMN15572258
Escherichia coli K-12		strain: BZKR3G40	83333	ASM1553499v1	GCF_015534995.1	RefSeq	NCBI Prokaryotic Genome Annotation Pipeline (PGAP)	Complete Genome	4631476	4631476	2020-11-17	4522	PRJNA646979	SAMN15572257
Escherichia coli K-12		strain: BZKR2G40	83333	ASM1553501v1	GCF_015535015.1	RefSeq	NCBI Prokaryotic Genome Annotation Pipeline (PGAP)	Complete Genome	4631470	4631470	2020-11-17	4522	PRJNA646979	SAMN15572256
Escherichia coli	E. coli	strain: Res13-Sevr-PER07-33	562	ASM1557153v1	GCF_015571535.1	RefSeq	NCBI Prokaryotic Genome Annotation Pipeline (PGAP)	Complete Genome	5007575	5329358	2020-11-18	5182	PRJNA662792	SAMN16304268
Escherichia coli O167:H26		strain: Res13-Lact-PER13-34	2778655	ASM1557159v1	GCF_015571595.1	RefSeq	NCBI Prokaryotic Genome Annotation Pipeline (PGAP)	Complete Genome	4861285	4970871	2020-11-18	4742	PRJNA662792	SAMN16304240
Escherichia coli	E. coli	strain: Res13-Lact-PER12-33-A	562	ASM1557161v1	GCF_015571615.1	RefSeq	NCBI Prokaryotic Genome Annotation Pipeline (PGAP)	Complete Genome	4741953	5113968	2020-11-18	5039	PRJNA662792	SAMN16304239
Escherichia coli	E. coli	strain: Res13-Lact-PER04-33	562	ASM1557163v1	GCF_015571635.1	RefSeq	NCBI Prokaryotic Genome Annotation Pipeline (PGAP)	Complete Genome	4742777	5109444	2020-11-18	5036	PRJNA662792	SAMN16304231
Escherichia coli	E. coli	strain: Res13-Lact-PER02-33	562	ASM1557165v1	GCF_015571655.1	RefSeq	NCBI Prokaryotic Genome Annotation Pipeline (PGAP)	Complete Genome	4742760	5116488	2020-11-18	5045	PRJNA662792	SAMN16304229
Escherichia coli O9:H10		strain: Res13-Lact-PEB21-38-A	2778657	ASM1557167v1	GCF_015571675.1	RefSeq	NCBI Prokaryotic Genome Annotation Pipeline (PGAP)	Complete Genome	4629466	4736888	2020-11-18	4686	PRJNA662792	SAMN16304212
Escherichia coli O9:H10		strain: Res13-Lact-PEB20-37-A	2778657	ASM1557169v1	GCF_015571695.1	RefSeq	NCBI Prokaryotic Genome Annotation Pipeline (PGAP)	Complete Genome	4629471	4736893	2020-11-18	4686	PRJNA662792	SAMN16304211
Escherichia coli O20:H12		strain: Res13-Lact-PEB17-18	2778656	ASM1557171v1	GCF_015571715.1	RefSeq	NCBI Prokaryotic Genome Annotation Pipeline (PGAP)	Complete Genome	4991615	5190756	2020-11-18	5101	PRJNA662792	SAMN16304208
Escherichia coli O39:H21		strain: Res13-Lact-PEB08-01	2491692	ASM1557173v1	GCF_015571735.1	RefSeq	NCBI Prokaryotic Genome Annotation Pipeline (PGAP)	Complete Genome	4752352	5017694	2020-11-18	4912	PRJNA662792	SAMN16304199
Escherichia coli	E. coli	strain: Res13-Lact-PEA14-20	562	ASM1557175v1	GCF_015571755.1	RefSeq	NCBI Prokaryotic Genome Annotation Pipeline (PGAP)	Complete Genome	4987664	5232314	2020-11-18	5207	PRJNA662792	SAMN16304185
Escherichia coli	E. coli	strain: Res13-Lact-PEA06-10	562	ASM1557177v1	GCF_015571775.1	RefSeq	NCBI Prokaryotic Genome Annotation Pipeline (PGAP)	Complete Genome	4743474	5115450	2020-11-18	5044	PRJNA662792	SAMN16304175
Escherichia coli O100:H21		strain: Res13-Lact-ER07-18	2778652	ASM1557179v1	GCF_015571795.1	RefSeq	NCBI Prokaryotic Genome Annotation Pipeline (PGAP)	Complete Genome	4647142	4955522	2020-11-18	4811	PRJNA662792	SAMN16304150
Escherichia coli	E. coli	strain: Res13-Lact-PEB14-36	562	ASM1557181v1	GCF_015571815.1	RefSeq	NCBI Prokaryotic Genome Annotation Pipeline (PGAP)	Complete Genome	4747340	5018513	2020-11-18	4899	PRJNA662792	SAMN16304205
Escherichia coli	E. coli	strain: Res13-Lact-PEB01-20	562	ASM1557183v1	GCF_015571835.1	RefSeq	NCBI Prokaryotic Genome Annotation Pipeline (PGAP)	Complete Genome	4681154	4956170	2020-11-18	4805	PRJNA662792	SAMN16304193
Escherichia coli O157:H16		strain: Res13-Lact-PEA12-26	930406	ASM1557185v1	GCF_015571855.1	RefSeq	NCBI Prokaryotic Genome Annotation Pipeline (PGAP)	Complete Genome	4792563	5213098	2020-11-18	5186	PRJNA662792	SAMN16304178
Escherichia coli	E. coli	strain: Res13-Lact-ER02-39	562	ASM1557187v1	GCF_015571875.1	RefSeq	NCBI Prokaryotic Genome Annotation Pipeline (PGAP)	Complete Genome	4743955	5106761	2020-11-18	5033	PRJNA662792	SAMN16304147
Escherichia coli O152:H23		strain: Res13-Lact-ER01-35	2778654	ASM1557189v1	GCF_015571895.1	RefSeq	NCBI Prokaryotic Genome Annotation Pipeline (PGAP)	Complete Genome	4817187	5025679	2020-11-18	4865	PRJNA662792	SAMN16304146
Escherichia coli O112ab:H8		strain: Res13-Lact-EA06-22	2778653	ASM1557191v1	GCF_015571915.1	RefSeq	NCBI Prokaryotic Genome Annotation Pipeline (PGAP)	Complete Genome	4960359	5353630	2020-11-18	5268	PRJNA662792	SAMN16304114
Escherichia coli	E. coli	strain: Res13-Lact-EB12-05	562	ASM1557195v1	GCF_015571955.1	RefSeq	NCBI Prokaryotic Genome Annotation Pipeline (PGAP)	Complete Genome	4747440	5018506	2020-11-18	4902	PRJNA662792	SAMN16304132
Escherichia coli UTI89		strain: UTI89	364106	ASM1564476v1	GCF_015644765.1	RefSeq	NCBI Prokaryotic Genome Annotation Pipeline (PGAP)	Complete Genome	5065741	5065741	2020-11-22	4911	PRJNA666976	SAMN16339607
Escherichia coli	E. coli	strain: 20	562	ASM1564980v1	GCF_015649805.1	RefSeq	NCBI Prokaryotic Genome Annotation Pipeline (PGAP)	Complete Genome	5163897	5301345	2020-11-23	5168	PRJNA670589	SAMN16520638
Escherichia coli O150:H6		strain: FEX669	2763104	ASM1569721v1	GCF_015697215.1	RefSeq	NCBI Prokaryotic Genome Annotation Pipeline (PGAP)	Complete Genome	4973943	5211045	2020-11-30	5067	PRJNA642167	SAMN15822731
Escherichia coli	E. coli	strain: W60	562	ASM1584307v1	GCF_015843075.1	RefSeq	NCBI Prokaryotic Genome Annotation Pipeline (PGAP)	Complete Genome	4808792	5043978	2020-12-08	4892	PRJNA642190	SAMN15391109
Escherichia coli	E. coli	strain: Eco-15	562	ASM1591018v1	GCF_015910185.1	RefSeq	NCBI Prokaryotic Genome Annotation Pipeline (PGAP)	Complete Genome	4771912	5175494	2020-12-10	5077	PRJNA599404	SAMN13747522
Escherichia coli	E. coli	strain: FDAARGOS_946	562	ASM1602619v1	GCF_016026195.1	RefSeq	NCBI Prokaryotic Genome Annotation Pipeline (PGAP)	Complete Genome	5312637	5389640	2020-12-14	5288	PRJNA231221	SAMN13450476
Escherichia coli	E. coli	strain: FDAARGOS_945	562	ASM1602621v1	GCF_016026215.1	RefSeq	NCBI Prokaryotic Genome Annotation Pipeline (PGAP)	Complete Genome	5194588	5569560	2020-12-14	5756	PRJNA231221	SAMN13450475
Escherichia coli	E. coli	strain: FDAARGOS_944	562	ASM1602623v1	GCF_016026235.1	RefSeq	NCBI Prokaryotic Genome Annotation Pipeline (PGAP)	Complete Genome	5069623	5330898	2020-12-14	5314	PRJNA231221	SAMN13450474
Escherichia coli	E. coli	strain: FDAARGOS_943	562	ASM1602633v1	GCF_016026335.1	RefSeq	NCBI Prokaryotic Genome Annotation Pipeline (PGAP)	Complete Genome	5272040	5433224	2020-12-14	5527	PRJNA231221	SAMN13450473
Escherichia coli	E. coli	strain: FDAARGOS_1058	562	ASM1612699v1	GCF_016126995.1	RefSeq	NCBI Prokaryotic Genome Annotation Pipeline (PGAP)	Complete Genome	5173590	5400968	2020-12-20	5259	PRJNA231221	SAMN16357227
Escherichia coli	E. coli	strain: FDAARGOS_1059	562	ASM1612769v1	GCF_016127695.1	RefSeq	NCBI Prokaryotic Genome Annotation Pipeline (PGAP)	Complete Genome	5224443	5415751	2020-12-20	5471	PRJNA231221	SAMN16357228
Escherichia coli	E. coli	strain: ZLWT	562	ASM1613250v1	GCF_016132505.1	RefSeq	NCBI Prokaryotic Genome Annotation Pipeline (PGAP)	Complete Genome	5132223	5209988	2020-12-21	5055	PRJNA661981	SAMN16072565
Escherichia coli	E. coli	strain: STEC2018-607	562	ASM1640362v2	GCF_016403625.2	RefSeq	NCBI Prokaryotic Genome Annotation Pipeline (PGAP)	Complete Genome	5163725	5624704	2021-06-09	5666	PRJNA682534	SAMN16993387
Escherichia coli	E. coli	strain: STEC2018-553	562	ASM1640367v2	GCF_016403675.2	RefSeq	NCBI Prokaryotic Genome Annotation Pipeline (PGAP)	Complete Genome	5442466	5692511	2021-06-09	5752	PRJNA682534	SAMN16993384
Escherichia coli	E. coli	strain: STEC2017-197	562	ASM1640387v2	GCF_016403875.2	RefSeq	NCBI Prokaryotic Genome Annotation Pipeline (PGAP)	Complete Genome	5013656	5132179	2021-06-09	5023	PRJNA682534	SAMN16993373
Escherichia coli	E. coli	strain: STEC17-190	562	ASM1640397v2	GCF_016403975.2	RefSeq	NCBI Prokaryotic Genome Annotation Pipeline (PGAP)	Complete Genome	5163918	5177967	2021-06-09	4972	PRJNA682534	SAMN16993369
Escherichia coli	E. coli	strain: STEC17-183	562	ASM1640401v2	GCF_016404015.2	RefSeq	NCBI Prokaryotic Genome Annotation Pipeline (PGAP)	Complete Genome	5068537	5373754	2021-06-09	5332	PRJNA682534	SAMN16993368
Escherichia coli	E. coli	strain: S19-651	562	ASM1640416v2	GCF_016404165.2	RefSeq	NCBI Prokaryotic Genome Annotation Pipeline (PGAP)	Complete Genome	5137408	5405532	2021-06-28	5346	PRJNA682534	SAMN16993361
Escherichia coli	E. coli	strain: S19-141	562	ASM1640432v2	GCF_016404325.2	RefSeq	NCBI Prokaryotic Genome Annotation Pipeline (PGAP)	Complete Genome	5076702	5287393	2021-06-09	5151	PRJNA682534	SAMN16993351
Escherichia coli	E. coli	strain: P15-385	562	ASM1640440v2	GCF_016404405.2	RefSeq	NCBI Prokaryotic Genome Annotation Pipeline (PGAP)	Complete Genome	4966561	5194698	2021-06-09	5087	PRJNA682534	SAMN16993348
Escherichia coli	E. coli	strain: 2018-166	562	ASM1640448v2	GCF_016404485.2	RefSeq	NCBI Prokaryotic Genome Annotation Pipeline (PGAP)	Complete Genome	5201011	5457891	2021-06-09	5465	PRJNA682534	SAMN16993346
Escherichia coli	E. coli	strain: 1EC213	562	ASM1643278v1	GCF_016432785.1	RefSeq	NCBI Prokaryotic Genome Annotation Pipeline (PGAP)	Complete Genome	4746359	4991513	2020-12-29	4921	PRJNA473419	SAMN15945290
Escherichia coli	E. coli	strain: 1EC187	562	ASM1643280v1	GCF_016432805.1	RefSeq	NCBI Prokaryotic Genome Annotation Pipeline (PGAP)	Complete Genome	4847148	5054351	2020-12-29	4923	PRJNA473419	SAMN15945289
Escherichia coli	E. coli	strain: QEC11-421	562	ASM1644633v1	GCF_016446335.1	RefSeq	NCBI Prokaryotic Genome Annotation Pipeline (PGAP)	Complete Genome	4622863	5084514	2020-12-30	5061	PRJNA604918	SAMN14049568
Escherichia coli O157:H7		strain: ECP19-198	83334	ASM1645888v1	GCF_016458885.1	RefSeq	NCBI Prokaryotic Genome Annotation Pipeline (PGAP)	Complete Genome	5464804	5586376	2021-01-03	5584	PRJNA681235	SAMN16956340
Escherichia coli O157:H7		strain: ECP19-798	83334	ASM1645890v1	GCF_016458905.1	RefSeq	NCBI Prokaryotic Genome Annotation Pipeline (PGAP)	Complete Genome	5455229	5586183	2021-01-03	5579	PRJNA681235	SAMN16946947
Escherichia coli O157:H7		strain: ECP19-598	83334	ASM1645892v1	GCF_016458925.1	RefSeq	NCBI Prokaryotic Genome Annotation Pipeline (PGAP)	Complete Genome	5568284	5772391	2021-01-03	5811	PRJNA681235	SAMN16946946
Escherichia coli O157:H7		strain: ECP19-2498	83334	ASM1645894v1	GCF_016458945.1	RefSeq	NCBI Prokaryotic Genome Annotation Pipeline (PGAP)	Complete Genome	5524652	5730723	2021-01-03	5793	PRJNA681235	SAMN16946945
Escherichia coli	E. coli	strain: 2018-18.25PC	562	ASM1659287v1	GCF_016592875.1	RefSeq	NCBI Prokaryotic Genome Annotation Pipeline (PGAP)	Complete Genome	4694979	4694979	2020-12-09	4531	PRJDB8858	SAMD00233763
Escherichia coli	E. coli	strain: TCM3e1	562	ASM1659863v1	GCF_016598635.1	RefSeq	NCBI Prokaryotic Genome Annotation Pipeline (PGAP)	Complete Genome	4994807	5318630	2021-01-10	5196	PRJNA687619	SAMN17151035
Escherichia coli	E. coli	strain: TA8571	562	ASM1662948v1	GCF_016629485.1	RefSeq	NCBI Prokaryotic Genome Annotation Pipeline (PGAP)	Complete Genome	4751019	4818647	2020-12-15	4739	PRJDB10853	SAMD00260480
Escherichia coli	E. coli	strain: CV601	562	ASM1665908v1	GCF_016659085.1	RefSeq	NCBI Prokaryotic Genome Annotation Pipeline (PGAP)	Complete Genome	4657252	4657252	2021-01-18	4565	PRJNA68161	SAMN17265879
Escherichia coli	E. coli	strain: U90	562	ASM1669666v1	GCF_016696665.1	RefSeq	NCBI Prokaryotic Genome Annotation Pipeline (PGAP)	Complete Genome	5179383	5451109	2021-01-19	5419	PRJNA691468	SAMN17293653
Escherichia coli	E. coli	strain: FDAARGOS_1077	562	ASM1672808v1	GCF_016728085.1	RefSeq	NCBI Prokaryotic Genome Annotation Pipeline (PGAP)	Complete Genome	4938568	5091375	2021-01-20	5114	PRJNA231221	SAMN16357246
Escherichia coli O25:H4		strain: 18044	2067421	ASM1675645v1	GCF_016756455.1	RefSeq	NCBI Prokaryotic Genome Annotation Pipeline (PGAP)	Complete Genome	5038168	5256311	2020-12-21	5223	PRJDB9114	SAMD00199041
Escherichia coli	E. coli	strain: M-17	562	ASM1675765v1	GCF_016757655.1	RefSeq	NCBI Prokaryotic Genome Annotation Pipeline (PGAP)	Complete Genome	5028010	5028010	2021-01-27	4867	PRJNA692547	SAMN17348805
Escherichia coli	E. coli	strain: MS1170	562	ASM1676777v1	GCF_016767775.1	RefSeq	NCBI Prokaryotic Genome Annotation Pipeline (PGAP)	Complete Genome	4735839	4993909	2021-01-28	4819	PRJNA622257	SAMN14503865
Escherichia coli	E. coli	strain: EF7-18-58	562	ASM1677249v1	GCF_016772495.1	RefSeq	NCBI Prokaryotic Genome Annotation Pipeline (PGAP)	Complete Genome	4757753	5015610	2021-01-30	4866	PRJNA670073	SAMN16387487
Escherichia coli	E. coli	strain: J53-p1-pV-hybrid-1	562	ASM1677441v1	GCF_016774415.1	RefSeq	NCBI Prokaryotic Genome Annotation Pipeline (PGAP)	Complete Genome	4682670	5007066	2021-01-31	4929	PRJNA692573	SAMN17349263
Escherichia coli	E. coli	strain: RIVM_C030256	562	ASM1677580v1	GCF_016775805.1	RefSeq	NCBI Prokaryotic Genome Annotation Pipeline (PGAP)	Complete Genome	5086785	5086785	2021-02-01	4933	PRJNA691727	SAMN17373201
Escherichia coli	E. coli	strain: RIVM_C029952	562	ASM1677582v1	GCF_016775825.1	RefSeq	NCBI Prokaryotic Genome Annotation Pipeline (PGAP)	Complete Genome	5280943	5280943	2021-02-01	5165	PRJNA691727	SAMN17373197
Escherichia coli	E. coli	strain: RIVM_C018567	562	ASM1677584v1	GCF_016775845.1	RefSeq	NCBI Prokaryotic Genome Annotation Pipeline (PGAP)	Complete Genome	5215672	5215672	2021-02-01	5096	PRJNA691727	SAMN17373181
Escherichia coli	E. coli	strain: RIVM_C030300	562	ASM1677586v1	GCF_016775865.1	RefSeq	NCBI Prokaryotic Genome Annotation Pipeline (PGAP)	Complete Genome	5256124	5256124	2021-02-01	5090	PRJNA691727	SAMN17373202
Escherichia coli	E. coli	strain: RIVM_C030453	562	ASM1677588v1	GCF_016775885.1	RefSeq	NCBI Prokaryotic Genome Annotation Pipeline (PGAP)	Complete Genome	5209229	5209229	2021-02-01	5042	PRJNA691727	SAMN17373205
Escherichia coli	E. coli	strain: RIVM_C030443	562	ASM1677590v1	GCF_016775905.1	RefSeq	NCBI Prokaryotic Genome Annotation Pipeline (PGAP)	Complete Genome	5104263	5104263	2021-02-01	4956	PRJNA691727	SAMN17373204
Escherichia coli	E. coli	strain: RIVM_C029324	562	ASM1677592v1	GCF_016775925.1	RefSeq	NCBI Prokaryotic Genome Annotation Pipeline (PGAP)	Complete Genome	5191412	5191412	2021-02-01	5005	PRJNA691727	SAMN17373198
Escherichia coli	E. coli	strain: RIVM_C029020	562	ASM1677594v1	GCF_016775945.1	RefSeq	NCBI Prokaryotic Genome Annotation Pipeline (PGAP)	Complete Genome	5251089	5251089	2021-02-01	5050	PRJNA691727	SAMN17373188
Escherichia coli	E. coli	strain: RIVM_C029951	562	ASM1677596v1	GCF_016775965.1	RefSeq	NCBI Prokaryotic Genome Annotation Pipeline (PGAP)	Complete Genome	5197546	5197546	2021-02-01	5037	PRJNA691727	SAMN17373196
Escherichia coli	E. coli	strain: RIVM_C030371	562	ASM1677598v1	GCF_016775985.1	RefSeq	NCBI Prokaryotic Genome Annotation Pipeline (PGAP)	Complete Genome	5348975	5348975	2021-02-01	5186	PRJNA691727	SAMN17373203
Escherichia coli	E. coli	strain: RIVM_C029494	562	ASM1677600v1	GCF_016776005.1	RefSeq	NCBI Prokaryotic Genome Annotation Pipeline (PGAP)	Complete Genome	4935988	4935988	2021-02-01	4704	PRJNA691727	SAMN17373199
Escherichia coli	E. coli	strain: RIVM_C030197	562	ASM1677602v1	GCF_016776025.1	RefSeq	NCBI Prokaryotic Genome Annotation Pipeline (PGAP)	Complete Genome	5256191	5256191	2021-02-01	5091	PRJNA691727	SAMN17373200
Escherichia coli	E. coli	strain: RIVM_C018563	562	ASM1677604v1	GCF_016776045.1	RefSeq	NCBI Prokaryotic Genome Annotation Pipeline (PGAP)	Complete Genome	5180503	5180503	2021-02-01	5016	PRJNA691727	SAMN17373180
Escherichia coli	E. coli	strain: RIVM_C017997	562	ASM1677606v1	GCF_016776065.1	RefSeq	NCBI Prokaryotic Genome Annotation Pipeline (PGAP)	Complete Genome	5174511	5174511	2021-02-01	4987	PRJNA691727	SAMN17373173
Escherichia coli	E. coli	strain: RIVM_C028613	562	ASM1677608v1	GCF_016776085.1	RefSeq	NCBI Prokaryotic Genome Annotation Pipeline (PGAP)	Complete Genome	5385668	5385668	2021-02-01	5238	PRJNA691727	SAMN17373190
Escherichia coli	E. coli	strain: RIVM_C029042	562	ASM1677610v1	GCF_016776105.1	RefSeq	NCBI Prokaryotic Genome Annotation Pipeline (PGAP)	Complete Genome	5188564	5188564	2021-02-01	5051	PRJNA691727	SAMN17373195
Escherichia coli	E. coli	strain: RIVM_C028497	562	ASM1677612v1	GCF_016776125.1	RefSeq	NCBI Prokaryotic Genome Annotation Pipeline (PGAP)	Complete Genome	5086007	5086007	2021-02-01	4912	PRJNA691727	SAMN17373185
Escherichia coli	E. coli	strain: RIVM_C028568	562	ASM1677614v1	GCF_016776145.1	RefSeq	NCBI Prokaryotic Genome Annotation Pipeline (PGAP)	Complete Genome	5210247	5210247	2021-02-01	5057	PRJNA691727	SAMN17373187
Escherichia coli	E. coli	strain: RIVM_C029033	562	ASM1677616v1	GCF_016776165.1	RefSeq	NCBI Prokaryotic Genome Annotation Pipeline (PGAP)	Complete Genome	5230678	5230678	2021-02-01	5081	PRJNA691727	SAMN17373189
Escherichia coli	E. coli	strain: RIVM_C028786	562	ASM1677618v1	GCF_016776185.1	RefSeq	NCBI Prokaryotic Genome Annotation Pipeline (PGAP)	Complete Genome	5220173	5220173	2021-02-01	5049	PRJNA691727	SAMN17373193
Escherichia coli	E. coli	strain: RIVM_C028803	562	ASM1677620v1	GCF_016776205.1	RefSeq	NCBI Prokaryotic Genome Annotation Pipeline (PGAP)	Complete Genome	5262652	5262652	2021-02-01	5189	PRJNA691727	SAMN17373194
Escherichia coli	E. coli	strain: RIVM_C028724	562	ASM1677622v1	GCF_016776225.1	RefSeq	NCBI Prokaryotic Genome Annotation Pipeline (PGAP)	Complete Genome	5165070	5165070	2021-02-01	4981	PRJNA691727	SAMN17373192
Escherichia coli	E. coli	strain: RIVM_C028536	562	ASM1677624v1	GCF_016776245.1	RefSeq	NCBI Prokaryotic Genome Annotation Pipeline (PGAP)	Complete Genome	5279417	5279417	2021-02-01	5137	PRJNA691727	SAMN17373186
Escherichia coli	E. coli	strain: RIVM_C018576	562	ASM1677626v1	GCF_016776265.1	RefSeq	NCBI Prokaryotic Genome Annotation Pipeline (PGAP)	Complete Genome	5089794	5089794	2021-02-01	4935	PRJNA691727	SAMN17373182
Escherichia coli	E. coli	strain: RIVM_C028620	562	ASM1677628v1	GCF_016776285.1	RefSeq	NCBI Prokaryotic Genome Annotation Pipeline (PGAP)	Complete Genome	5192168	5192168	2021-02-01	5005	PRJNA691727	SAMN17373191
Escherichia coli	E. coli	strain: RIVM_C017887	562	ASM1677630v1	GCF_016776305.1	RefSeq	NCBI Prokaryotic Genome Annotation Pipeline (PGAP)	Complete Genome	5227631	5227631	2021-02-01	5051	PRJNA691727	SAMN17373172
Escherichia coli	E. coli	strain: RIVM_C018583	562	ASM1677632v1	GCF_016776325.1	RefSeq	NCBI Prokaryotic Genome Annotation Pipeline (PGAP)	Complete Genome	5419042	5419042	2021-02-01	5298	PRJNA691727	SAMN17373183
Escherichia coli	E. coli	strain: RIVM_C018404	562	ASM1677634v1	GCF_016776345.1	RefSeq	NCBI Prokaryotic Genome Annotation Pipeline (PGAP)	Complete Genome	4832919	4832919	2021-02-01	4719	PRJNA691727	SAMN17373178
Escherichia coli	E. coli	strain: RIVM_C018249	562	ASM1677636v1	GCF_016776365.1	RefSeq	NCBI Prokaryotic Genome Annotation Pipeline (PGAP)	Complete Genome	4983069	4983069	2021-02-01	4802	PRJNA691727	SAMN17373177
Escherichia coli	E. coli	strain: RIVM_C018220	562	ASM1677638v1	GCF_016776385.1	RefSeq	NCBI Prokaryotic Genome Annotation Pipeline (PGAP)	Complete Genome	5343645	5343645	2021-02-01	5238	PRJNA691727	SAMN17373176
Escherichia coli	E. coli	strain: RIVM_C018699	562	ASM1677986v1	GCF_016779865.1	RefSeq	NCBI Prokaryotic Genome Annotation Pipeline (PGAP)	Complete Genome	5294629	5294629	2021-02-01	5179	PRJNA691727	SAMN17373184
Escherichia coli	E. coli	strain: RIVM_C011532	562	ASM1678028v1	GCF_016780285.1	RefSeq	NCBI Prokaryotic Genome Annotation Pipeline (PGAP)	Complete Genome	4884056	4884056	2021-02-01	4769	PRJNA691727	SAMN17373164
Escherichia coli	E. coli	strain: RIVM_C012087	562	ASM1678041v1	GCF_016780415.1	RefSeq	NCBI Prokaryotic Genome Annotation Pipeline (PGAP)	Complete Genome	5185152	5185152	2021-02-01	5029	PRJNA691727	SAMN17373165
Escherichia coli	E. coli	strain: RIVM_C018707	562	ASM1678057v1	GCF_016780575.1	RefSeq	NCBI Prokaryotic Genome Annotation Pipeline (PGAP)	Complete Genome	5280569	5280569	2021-02-01	5143	PRJNA691727	SAMN17497583
Escherichia coli	E. coli	strain: EE72d	562	ASM1678072v1	GCF_016780725.1	RefSeq	NCBI Prokaryotic Genome Annotation Pipeline (PGAP)	Complete Genome	5253435	5253435	2021-02-01	5070	PRJNA659030	SAMN15896202
Escherichia coli	E. coli	strain: RUT3575	562	ASM1680385v1	GCF_016803855.1	RefSeq	NCBI Prokaryotic Genome Annotation Pipeline (PGAP)	Complete Genome	4762142	4986271	2021-02-03	4875	PRJNA577622	SAMN13031455
Escherichia coli	E. coli	strain: FHI_NMBU_11	562	ASM1680387v1	GCF_016803875.1	RefSeq	NCBI Prokaryotic Genome Annotation Pipeline (PGAP)	Complete Genome	5297110	5565139	2021-02-03	5519	PRJNA362852	SAMN13164804
Escherichia coli	E. coli	strain: FHI_NMBU_10	562	ASM1680391v1	GCF_016803915.1	RefSeq	NCBI Prokaryotic Genome Annotation Pipeline (PGAP)	Complete Genome	5304684	5402470	2021-02-03	5377	PRJNA593384	SAMN13476489
Escherichia coli O84:H7		strain: Trh52	2697517	ASM1680393v1	GCF_016803935.1	RefSeq	NCBI Prokaryotic Genome Annotation Pipeline (PGAP)	Complete Genome	4768611	4926859	2021-02-03	4789	PRJNA593384	SAMN13782172
Escherichia coli	E. coli	strain: XH988	562	ASM1680600v1	GCF_016806005.1	RefSeq	NCBI Prokaryotic Genome Annotation Pipeline (PGAP)	Complete Genome	4782521	5155316	2021-02-03	5030	PRJNA362247	SAMN06236803
Escherichia coli	E. coli	strain: XH993	562	ASM1680602v1	GCF_016806025.1	RefSeq	NCBI Prokaryotic Genome Annotation Pipeline (PGAP)	Complete Genome	4761001	5110249	2021-02-03	5040	PRJNA362247	SAMN06236835
Escherichia coli	E. coli	strain: XH992	562	ASM1680604v1	GCF_016806045.1	RefSeq	NCBI Prokaryotic Genome Annotation Pipeline (PGAP)	Complete Genome	5144002	5547309	2021-02-03	5459	PRJNA362247	SAMN06240306
Escherichia coli BW25113		strain: BW25113 substr. CHXR1G20	679895	ASM1681185v1	GCF_016811855.1	RefSeq	NCBI Prokaryotic Genome Annotation Pipeline (PGAP)	Complete Genome	4631465	4631465	2021-02-07	4521	PRJNA646979	SAMN17570628
Escherichia coli BW25113		strain: BW25113 substr. CHXR2G20	679895	ASM1681187v1	GCF_016811875.1	RefSeq	NCBI Prokaryotic Genome Annotation Pipeline (PGAP)	Complete Genome	4631469	4631469	2021-02-07	4521	PRJNA646979	SAMN17570629
Escherichia coli	E. coli	strain: DE17	562	ASM1686417v1	GCF_016864175.1	RefSeq	NCBI Prokaryotic Genome Annotation Pipeline (PGAP)	Complete Genome	4944436	5140910	2021-02-11	5066	PRJNA577015	SAMN13017016
Escherichia coli ATCC 8739		strain: ATCC 8739	481805	ASM1686447v1	GCF_016864475.1	RefSeq	NCBI Prokaryotic Genome Annotation Pipeline (PGAP)	Complete Genome	4804312	4920540	2021-02-11	4756	PRJNA564864	SAMN12725937
Escherichia coli	E. coli	strain: FDAARGOS_1260	562	ASM1688892v1	GCF_016888925.1	RefSeq	NCBI Prokaryotic Genome Annotation Pipeline (PGAP)	Complete Genome	5011949	5180264	2021-02-15	5102	PRJNA231221	SAMN16357402
Escherichia coli	E. coli	strain: FDAARGOS_1261	562	ASM1688896v1	GCF_016888965.1	RefSeq	NCBI Prokaryotic Genome Annotation Pipeline (PGAP)	Complete Genome	5050101	5050101	2021-02-15	4839	PRJNA231221	SAMN16357403
Escherichia coli	E. coli	strain: FDAARGOS_1251	562	ASM1688902v1	GCF_016889025.1	RefSeq	NCBI Prokaryotic Genome Annotation Pipeline (PGAP)	Complete Genome	5201262	5237386	2021-02-15	5072	PRJNA231221	SAMN16357393
Escherichia coli	E. coli	strain: FDAARGOS_1255	562	ASM1688904v1	GCF_016889045.1	RefSeq	NCBI Prokaryotic Genome Annotation Pipeline (PGAP)	Complete Genome	4947102	5063498	2021-02-15	4893	PRJNA231221	SAMN16357397
Escherichia coli	E. coli	strain: FDAARGOS_1256	562	ASM1688908v1	GCF_016889085.1	RefSeq	NCBI Prokaryotic Genome Annotation Pipeline (PGAP)	Complete Genome	5082895	5192539	2021-02-15	5013	PRJNA231221	SAMN16357398
Escherichia coli	E. coli	strain: FDAARGOS_1254	562	ASM1688910v1	GCF_016889105.1	RefSeq	NCBI Prokaryotic Genome Annotation Pipeline (PGAP)	Complete Genome	4666387	4892135	2021-02-15	4781	PRJNA231221	SAMN16357396
Escherichia coli	E. coli	strain: FDAARGOS_1249	562	ASM1688912v1	GCF_016889125.1	RefSeq	NCBI Prokaryotic Genome Annotation Pipeline (PGAP)	Complete Genome	5048777	5232296	2021-02-15	5157	PRJNA231221	SAMN16357391
Escherichia coli	E. coli	strain: FDAARGOS_1257	562	ASM1688918v1	GCF_016889185.1	RefSeq	NCBI Prokaryotic Genome Annotation Pipeline (PGAP)	Complete Genome	5218953	5311839	2021-02-15	5141	PRJNA231221	SAMN16357399
Escherichia coli	E. coli	strain: FDAARGOS_1264	562	ASM1688926v1	GCF_016889265.1	RefSeq	NCBI Prokaryotic Genome Annotation Pipeline (PGAP)	Complete Genome	4995060	5041884	2021-02-15	4921	PRJNA231221	SAMN16357406
Escherichia coli	E. coli	strain: FDAARGOS_1258	562	ASM1688932v1	GCF_016889325.1	RefSeq	NCBI Prokaryotic Genome Annotation Pipeline (PGAP)	Complete Genome	5112099	5231008	2021-02-15	5061	PRJNA231221	SAMN16357400
Escherichia coli	E. coli	strain: E41	562	ASM1688948v1	GCF_016889485.1	RefSeq	NCBI Prokaryotic Genome Annotation Pipeline (PGAP)	Complete Genome	4861324	4861324	2021-02-15	4845	PRJNA700519	SAMN17833238
Escherichia coli	E. coli	strain: ECY44	562	ASM1688950v1	GCF_016889505.1	RefSeq	NCBI Prokaryotic Genome Annotation Pipeline (PGAP)	Complete Genome	4759245	5301216	2021-02-15	5228	PRJNA700460	SAMN17832021
Escherichia coli	E. coli	strain: EA7	562	ASM1688952v1	GCF_016889525.1	RefSeq	NCBI Prokaryotic Genome Annotation Pipeline (PGAP)	Complete Genome	4620143	4697386	2021-02-15	4609	PRJNA700503	SAMN17833015
Escherichia coli	E. coli	strain: EA2	562	ASM1688954v1	GCF_016889545.1	RefSeq	NCBI Prokaryotic Genome Annotation Pipeline (PGAP)	Complete Genome	4761946	4882325	2021-02-15	4767	PRJNA700506	SAMN17833041
Escherichia coli	E. coli	strain: EA13	562	ASM1688956v1	GCF_016889565.1	RefSeq	NCBI Prokaryotic Genome Annotation Pipeline (PGAP)	Complete Genome	4733060	5084006	2021-02-15	4993	PRJNA700509	SAMN17833045
Escherichia coli	E. coli	strain: FDAARGOS_1268	562	ASM1688960v1	GCF_016889605.1	RefSeq	NCBI Prokaryotic Genome Annotation Pipeline (PGAP)	Complete Genome	4927392	5008697	2021-02-15	4825	PRJNA231221	SAMN16357410
Escherichia coli	E. coli	strain: FDAARGOS_1262	562	ASM1688962v1	GCF_016889625.1	RefSeq	NCBI Prokaryotic Genome Annotation Pipeline (PGAP)	Complete Genome	5225337	5225337	2021-02-15	5045	PRJNA231221	SAMN16357404
Escherichia coli	E. coli	strain: FDAARGOS_1267	562	ASM1688968v1	GCF_016889685.1	RefSeq	NCBI Prokaryotic Genome Annotation Pipeline (PGAP)	Complete Genome	5363683	5434756	2021-02-15	5337	PRJNA231221	SAMN16357409
Escherichia coli	E. coli	strain: FDAARGOS_1252	562	ASM1688972v1	GCF_016889725.1	RefSeq	NCBI Prokaryotic Genome Annotation Pipeline (PGAP)	Complete Genome	5223257	5438144	2021-02-15	5324	PRJNA231221	SAMN16357394
Escherichia coli	E. coli	strain: FDAARGOS_1248	562	ASM1688984v1	GCF_016889845.1	RefSeq	NCBI Prokaryotic Genome Annotation Pipeline (PGAP)	Complete Genome	4919415	5066485	2021-02-15	4982	PRJNA231221	SAMN16357390
Escherichia coli	E. coli	strain: FDAARGOS_1253	562	ASM1688986v1	GCF_016889865.1	RefSeq	NCBI Prokaryotic Genome Annotation Pipeline (PGAP)	Complete Genome	4637273	4695402	2021-02-15	4554	PRJNA231221	SAMN16357395
Escherichia coli	E. coli	strain: FDAARGOS_1259	562	ASM1688990v1	GCF_016889905.1	RefSeq	NCBI Prokaryotic Genome Annotation Pipeline (PGAP)	Complete Genome	5008199	5224343	2021-02-15	5147	PRJNA231221	SAMN16357401
Escherichia coli	E. coli	strain: FDAARGOS_1250	562	ASM1689000v1	GCF_016890005.1	RefSeq	NCBI Prokaryotic Genome Annotation Pipeline (PGAP)	Complete Genome	4805734	5058561	2021-02-15	5029	PRJNA231221	SAMN16357392
Escherichia coli	E. coli	strain: FDAARGOS_1265	562	ASM1689004v1	GCF_016890045.1	RefSeq	NCBI Prokaryotic Genome Annotation Pipeline (PGAP)	Complete Genome	5213760	5425278	2021-02-15	5408	PRJNA231221	SAMN16357407
Escherichia coli	E. coli	strain: FDAARGOS_1266	562	ASM1689010v1	GCF_016890105.1	RefSeq	NCBI Prokaryotic Genome Annotation Pipeline (PGAP)	Complete Genome	5080830	5215978	2021-02-15	5156	PRJNA231221	SAMN16357408
Escherichia coli	E. coli	strain: FDAARGOS_1282	562	ASM1690327v1	GCF_016903275.1	RefSeq	NCBI Prokaryotic Genome Annotation Pipeline (PGAP)	Complete Genome	5010420	5282986	2021-02-17	5162	PRJNA231221	SAMN16357424
Escherichia coli	E. coli	strain: FDAARGOS_1289	562	ASM1690331v1	GCF_016903315.1	RefSeq	NCBI Prokaryotic Genome Annotation Pipeline (PGAP)	Complete Genome	5176465	5526202	2021-02-17	5431	PRJNA231221	SAMN16357431
Escherichia coli	E. coli	strain: FDAARGOS_1295	562	ASM1690333v1	GCF_016903335.1	RefSeq	NCBI Prokaryotic Genome Annotation Pipeline (PGAP)	Complete Genome	5028114	5142344	2021-02-17	5012	PRJNA231221	SAMN16357437
Escherichia coli	E. coli	strain: FDAARGOS_1286	562	ASM1690337v1	GCF_016903375.1	RefSeq	NCBI Prokaryotic Genome Annotation Pipeline (PGAP)	Complete Genome	5002346	5168953	2021-02-17	5075	PRJNA231221	SAMN16357428
Escherichia coli	E. coli	strain: FDAARGOS_1302	562	ASM1690343v1	GCF_016903435.1	RefSeq	NCBI Prokaryotic Genome Annotation Pipeline (PGAP)	Complete Genome	4986352	5130876	2021-02-17	5040	PRJNA231221	SAMN16357444
Escherichia coli	E. coli	strain: FDAARGOS_1373	562	ASM1690353v1	GCF_016903535.1	RefSeq	NCBI Prokaryotic Genome Annotation Pipeline (PGAP)	Complete Genome	4825083	4825083	2021-02-17	4628	PRJNA231221	SAMN16357515
Escherichia coli	E. coli	strain: FDAARGOS_1279	562	ASM1690359v1	GCF_016903595.1	RefSeq	NCBI Prokaryotic Genome Annotation Pipeline (PGAP)	Complete Genome	5115034	5346695	2021-02-17	5191	PRJNA231221	SAMN16357421
Escherichia coli	E. coli	strain: FDAARGOS_1304	562	ASM1690361v1	GCF_016903615.1	RefSeq	NCBI Prokaryotic Genome Annotation Pipeline (PGAP)	Complete Genome	5141076	5274569	2021-02-17	5225	PRJNA231221	SAMN16357446
Escherichia coli	E. coli	strain: FDAARGOS_1280	562	ASM1690381v1	GCF_016903815.1	RefSeq	NCBI Prokaryotic Genome Annotation Pipeline (PGAP)	Complete Genome	5144509	5496727	2021-02-17	5414	PRJNA231221	SAMN16357422
Escherichia coli	E. coli	strain: FDAARGOS_1299	562	ASM1690383v1	GCF_016903835.1	RefSeq	NCBI Prokaryotic Genome Annotation Pipeline (PGAP)	Complete Genome	5071446	5170636	2021-02-17	5048	PRJNA231221	SAMN16357441
Escherichia coli	E. coli	strain: FDAARGOS_1291	562	ASM1690385v1	GCF_016903855.1	RefSeq	NCBI Prokaryotic Genome Annotation Pipeline (PGAP)	Complete Genome	5058969	5232231	2021-02-17	5142	PRJNA231221	SAMN16357433
Escherichia coli	E. coli	strain: FDAARGOS_1300	562	ASM1690391v1	GCF_016903915.1	RefSeq	NCBI Prokaryotic Genome Annotation Pipeline (PGAP)	Complete Genome	5171181	5457554	2021-02-17	5439	PRJNA231221	SAMN16357442
Escherichia coli	E. coli	strain: FDAARGOS_1288	562	ASM1690393v1	GCF_016903935.1	RefSeq	NCBI Prokaryotic Genome Annotation Pipeline (PGAP)	Complete Genome	5269977	5681879	2021-02-17	5672	PRJNA231221	SAMN16357430
Escherichia coli	E. coli	strain: FDAARGOS_1337	562	ASM1690399v1	GCF_016903995.1	RefSeq	NCBI Prokaryotic Genome Annotation Pipeline (PGAP)	Complete Genome	4721433	4967391	2021-02-17	4873	PRJNA231221	SAMN16357479
Escherichia coli	E. coli	strain: FDAARGOS_1293	562	ASM1690405v1	GCF_016904055.1	RefSeq	NCBI Prokaryotic Genome Annotation Pipeline (PGAP)	Complete Genome	5025287	5140750	2021-02-17	4978	PRJNA231221	SAMN16357435
Escherichia coli	E. coli	strain: FDAARGOS_1303	562	ASM1690407v1	GCF_016904075.1	RefSeq	NCBI Prokaryotic Genome Annotation Pipeline (PGAP)	Complete Genome	5205669	5292431	2021-02-17	5223	PRJNA231221	SAMN16357445
Escherichia coli	E. coli	strain: FDAARGOS_1290	562	ASM1690411v1	GCF_016904115.1	RefSeq	NCBI Prokaryotic Genome Annotation Pipeline (PGAP)	Complete Genome	5122397	5206932	2021-02-17	5063	PRJNA231221	SAMN16357432
Escherichia coli	E. coli	strain: FDAARGOS_1372	562	ASM1690417v1	GCF_016904175.1	RefSeq	NCBI Prokaryotic Genome Annotation Pipeline (PGAP)	Complete Genome	4672959	4823526	2021-02-17	4710	PRJNA231221	SAMN16357514
Escherichia coli	E. coli	strain: FDAARGOS_1296	562	ASM1690419v1	GCF_016904195.1	RefSeq	NCBI Prokaryotic Genome Annotation Pipeline (PGAP)	Complete Genome	4876119	5000651	2021-02-17	4883	PRJNA231221	SAMN16357438
Escherichia coli	E. coli	strain: FDAARGOS_1287	562	ASM1690423v1	GCF_016904235.1	RefSeq	NCBI Prokaryotic Genome Annotation Pipeline (PGAP)	Complete Genome	5109571	5544873	2021-02-17	5569	PRJNA231221	SAMN16357429
Escherichia coli	E. coli	strain: FDAARGOS_1371	562	ASM1690425v1	GCF_016904255.1	RefSeq	NCBI Prokaryotic Genome Annotation Pipeline (PGAP)	Complete Genome	5063882	5140426	2021-02-17	4937	PRJNA231221	SAMN16357513
Escherichia coli	E. coli	strain: FDAARGOS_1370	562	ASM1690433v1	GCF_016904335.1	RefSeq	NCBI Prokaryotic Genome Annotation Pipeline (PGAP)	Complete Genome	5222443	5343218	2021-02-17	5174	PRJNA231221	SAMN16357512
Escherichia coli	E. coli	strain: FDAARGOS_1277	562	ASM1690439v1	GCF_016904395.1	RefSeq	NCBI Prokaryotic Genome Annotation Pipeline (PGAP)	Complete Genome	4710693	4751330	2021-02-17	4622	PRJNA231221	SAMN16357419
Escherichia coli	E. coli	strain: FDAARGOS_1301	562	ASM1690443v1	GCF_016904435.1	RefSeq	NCBI Prokaryotic Genome Annotation Pipeline (PGAP)	Complete Genome	5030370	5205234	2021-02-17	5089	PRJNA231221	SAMN16357443
Escherichia coli	E. coli	strain: FDAARGOS_1298	562	ASM1690445v1	GCF_016904455.1	RefSeq	NCBI Prokaryotic Genome Annotation Pipeline (PGAP)	Complete Genome	5105031	5365154	2021-02-17	5299	PRJNA231221	SAMN16357440
Escherichia coli	E. coli	strain: FDAARGOS_1292	562	ASM1690447v1	GCF_016904475.1	RefSeq	NCBI Prokaryotic Genome Annotation Pipeline (PGAP)	Complete Genome	4982306	5120593	2021-02-17	5003	PRJNA231221	SAMN16357434
Escherichia coli	E. coli	strain: FDAARGOS_1281	562	ASM1690449v1	GCF_016904495.1	RefSeq	NCBI Prokaryotic Genome Annotation Pipeline (PGAP)	Complete Genome	5211013	5590265	2021-02-17	5536	PRJNA231221	SAMN16357423
Escherichia coli	E. coli	strain: FDAARGOS_1297	562	ASM1690453v1	GCF_016904535.1	RefSeq	NCBI Prokaryotic Genome Annotation Pipeline (PGAP)	Complete Genome	5032882	5183774	2021-02-17	5057	PRJNA231221	SAMN16357439
Escherichia coli	E. coli	strain: FDAARGOS_1285	562	ASM1690455v1	GCF_016904555.1	RefSeq	NCBI Prokaryotic Genome Annotation Pipeline (PGAP)	Complete Genome	5045492	5189441	2021-02-17	4977	PRJNA231221	SAMN16357427
Escherichia coli	E. coli	strain: FDAARGOS_1276	562	ASM1690457v1	GCF_016904575.1	RefSeq	NCBI Prokaryotic Genome Annotation Pipeline (PGAP)	Complete Genome	5082423	5082423	2021-02-17	4843	PRJNA231221	SAMN16357418
Escherichia coli	E. coli	strain: FDAARGOS_1283	562	ASM1690461v1	GCF_016904615.1	RefSeq	NCBI Prokaryotic Genome Annotation Pipeline (PGAP)	Complete Genome	5081525	5214956	2021-02-17	5127	PRJNA231221	SAMN16357425
Escherichia coli	E. coli	strain: FDAARGOS_1284	562	ASM1690465v1	GCF_016904655.1	RefSeq	NCBI Prokaryotic Genome Annotation Pipeline (PGAP)	Complete Genome	4949188	5067769	2021-02-17	4912	PRJNA231221	SAMN16357426
Escherichia coli	E. coli	strain: 10R	562	ASM1690469v1	GCF_016904695.1	RefSeq	NCBI Prokaryotic Genome Annotation Pipeline (PGAP)	Complete Genome	4678626	4678626	2021-02-17	4519	PRJNA701361	SAMN17863559
Escherichia coli	E. coli	strain: ESC53083	562	ASM1693979v1	GCF_016939795.1	RefSeq	NCBI Prokaryotic Genome Annotation Pipeline (PGAP)	Complete Genome	4960323	5181914	2021-02-25	5136	PRJNA700516	SAMN16933302
Escherichia coli	E. coli	strain: BS74R-D	562	ASM1694247v1	GCF_016942475.1	RefSeq	NCBI Prokaryotic Genome Annotation Pipeline (PGAP)	Complete Genome	4855951	5230819	2021-02-25	5200	PRJNA670071	SAMN16387362
Escherichia coli	E. coli	strain: BS90R-A	562	ASM1694250v1	GCF_016942505.1	RefSeq	NCBI Prokaryotic Genome Annotation Pipeline (PGAP)	Complete Genome	4739744	5086828	2021-02-25	4949	PRJNA670071	SAMN16387358
Escherichia coli	E. coli	strain: BS15R-A	562	ASM1694253v1	GCF_016942535.1	RefSeq	NCBI Prokaryotic Genome Annotation Pipeline (PGAP)	Complete Genome	4835995	5012816	2021-02-25	4940	PRJNA670071	SAMN16387357
Escherichia coli	E. coli	strain: EM22-18-53	562	ASM1694257v1	GCF_016942575.1	RefSeq	NCBI Prokaryotic Genome Annotation Pipeline (PGAP)	Complete Genome	4829409	5115476	2021-02-25	4984	PRJNA670073	SAMN16387511
Escherichia coli	E. coli	strain: EM20-18-50	562	ASM1694259v1	GCF_016942595.1	RefSeq	NCBI Prokaryotic Genome Annotation Pipeline (PGAP)	Complete Genome	4431698	4681187	2021-02-25	4592	PRJNA670073	SAMN16387510
Escherichia coli	E. coli	strain: EM18-18-42	562	ASM1694261v1	GCF_016942615.1	RefSeq	NCBI Prokaryotic Genome Annotation Pipeline (PGAP)	Complete Genome	4721128	4979338	2021-02-25	4887	PRJNA670073	SAMN16387509
Escherichia coli	E. coli	strain: EM10-18-28	562	ASM1694263v1	GCF_016942635.1	RefSeq	NCBI Prokaryotic Genome Annotation Pipeline (PGAP)	Complete Genome	4926180	5087318	2021-02-25	4935	PRJNA670073	SAMN16387507
Escherichia coli	E. coli	strain: EM06-18-14	562	ASM1694265v1	GCF_016942655.1	RefSeq	NCBI Prokaryotic Genome Annotation Pipeline (PGAP)	Complete Genome	4924283	5023026	2021-02-25	4887	PRJNA670073	SAMN16387502
Escherichia coli	E. coli	strain: EM03-18-08	562	ASM1694463v1	GCF_016944635.1	RefSeq	NCBI Prokaryotic Genome Annotation Pipeline (PGAP)	Complete Genome	4766198	4953876	2021-02-25	4854	PRJNA670073	SAMN16387501
Escherichia coli	E. coli	strain: EF7-18-51	562	ASM1694465v1	GCF_016944655.1	RefSeq	NCBI Prokaryotic Genome Annotation Pipeline (PGAP)	Complete Genome	4541428	4766465	2021-02-25	4681	PRJNA670073	SAMN16387483
Escherichia coli	E. coli	strain: EF5-18-41	562	ASM1694467v1	GCF_016944675.1	RefSeq	NCBI Prokaryotic Genome Annotation Pipeline (PGAP)	Complete Genome	5389948	5776675	2021-02-25	5747	PRJNA670073	SAMN16387482
Escherichia coli	E. coli	strain: EH10-18-47	562	ASM1694469v1	GCF_016944695.1	RefSeq	NCBI Prokaryotic Genome Annotation Pipeline (PGAP)	Complete Genome	4630184	4739365	2021-02-25	4645	PRJNA670073	SAMN16387496
Escherichia coli	E. coli	strain: EH09-18-41	562	ASM1694471v1	GCF_016944715.1	RefSeq	NCBI Prokaryotic Genome Annotation Pipeline (PGAP)	Complete Genome	4821224	5116006	2021-02-25	5054	PRJNA670073	SAMN16387495
Escherichia coli	E. coli	strain: EH08-18-36	562	ASM1694473v1	GCF_016944735.1	RefSeq	NCBI Prokaryotic Genome Annotation Pipeline (PGAP)	Complete Genome	4700986	4980313	2021-02-25	4916	PRJNA670073	SAMN16387494
Escherichia coli	E. coli	strain: EH01-18-04-A	562	ASM1694475v1	GCF_016944755.1	RefSeq	NCBI Prokaryotic Genome Annotation Pipeline (PGAP)	Complete Genome	5048315	5266847	2021-02-25	5239	PRJNA670073	SAMN16387490
Escherichia coli	E. coli	strain: EH01-18-02	562	ASM1694477v1	GCF_016944775.1	RefSeq	NCBI Prokaryotic Genome Annotation Pipeline (PGAP)	Complete Genome	4805989	4937486	2021-02-25	4803	PRJNA670073	SAMN16387489
Escherichia coli	E. coli	strain: 99COLEC	562	ASM1708840v1	GCF_017088405.1	RefSeq	NCBI Prokaryotic Genome Annotation Pipeline (PGAP)	Complete Genome	4770142	4947804	2021-03-01	4790	PRJNA599529	SAMN17807537
Escherichia coli	E. coli	strain: 88COLEC	562	ASM1708842v1	GCF_017088425.1	RefSeq	NCBI Prokaryotic Genome Annotation Pipeline (PGAP)	Complete Genome	4892887	5157225	2021-03-01	4960	PRJNA599529	SAMN17807536
Escherichia coli	E. coli	strain: 40EC	562	ASM1708844v1	GCF_017088445.1	RefSeq	NCBI Prokaryotic Genome Annotation Pipeline (PGAP)	Complete Genome	4790484	5254905	2021-03-01	5165	PRJNA599529	SAMN17807534
Escherichia coli	E. coli	strain: 65COLEC	562	ASM1708846v1	GCF_017088465.1	RefSeq	NCBI Prokaryotic Genome Annotation Pipeline (PGAP)	Complete Genome	4722363	5055327	2021-03-01	4904	PRJNA599529	SAMN17807535
Escherichia coli	E. coli	strain: 30COLEC	562	ASM1708848v1	GCF_017088485.1	RefSeq	NCBI Prokaryotic Genome Annotation Pipeline (PGAP)	Complete Genome	4668053	4761190	2021-03-01	4631	PRJNA599529	SAMN17807533
Escherichia coli	E. coli	strain: C439	562	ASM1716103v1	GCF_017161035.1	RefSeq	NCBI Prokaryotic Genome Annotation Pipeline (PGAP)	Complete Genome	4657966	4762778	2021-03-03	4688	PRJNA588462	SAMN13244673
Escherichia coli	E. coli	strain: RCAD0514	562	ASM1716134v1	GCF_017161345.1	RefSeq	NCBI Prokaryotic Genome Annotation Pipeline (PGAP)	Complete Genome	4679465	4951226	2021-03-03	4888	PRJNA504680	SAMN10397841
Escherichia coli O157:H7		strain: Z1836	83334	ASM1716475v1	GCF_017164755.1	RefSeq	NCBI Prokaryotic Genome Annotation Pipeline (PGAP)	Complete Genome	5539376	5630159	2021-03-04	5678	PRJNA666790	SAMN16327616
Escherichia coli O157:H7		strain: Z1835	83334	ASM1716477v1	GCF_017164775.1	RefSeq	NCBI Prokaryotic Genome Annotation Pipeline (PGAP)	Complete Genome	5491815	5582607	2021-03-04	5615	PRJNA666790	SAMN16327615
Escherichia coli O157:H7		strain: Z1834	83334	ASM1716479v1	GCF_017164795.1	RefSeq	NCBI Prokaryotic Genome Annotation Pipeline (PGAP)	Complete Genome	5483624	5633962	2021-03-04	5636	PRJNA666790	SAMN16327614
Escherichia coli O157:H7		strain: Z1833	83334	ASM1716481v1	GCF_017164815.1	RefSeq	NCBI Prokaryotic Genome Annotation Pipeline (PGAP)	Complete Genome	5520445	5649174	2021-03-04	5669	PRJNA666790	SAMN16327613
Escherichia coli O157:H7		strain: Z1832	83334	ASM1716483v1	GCF_017164835.1	RefSeq	NCBI Prokaryotic Genome Annotation Pipeline (PGAP)	Complete Genome	5520473	5649196	2021-03-04	5667	PRJNA666790	SAMN16327612
Escherichia coli O157:H7		strain: Z1831	83334	ASM1716485v1	GCF_017164855.1	RefSeq	NCBI Prokaryotic Genome Annotation Pipeline (PGAP)	Complete Genome	5520473	5613214	2021-03-04	5625	PRJNA666790	SAMN16327611
Escherichia coli O157:H7		strain: Z1830	83334	ASM1716487v1	GCF_017164875.1	RefSeq	NCBI Prokaryotic Genome Annotation Pipeline (PGAP)	Complete Genome	5518869	5611611	2021-03-04	5626	PRJNA666790	SAMN16327610
Escherichia coli O157:H7		strain: Z1826	83334	ASM1716489v1	GCF_017164895.1	RefSeq	NCBI Prokaryotic Genome Annotation Pipeline (PGAP)	Complete Genome	5522553	5619058	2021-03-04	5638	PRJNA666790	SAMN16327609
Escherichia coli O157:H7		strain: Z1825	83334	ASM1716491v1	GCF_017164915.1	RefSeq	NCBI Prokaryotic Genome Annotation Pipeline (PGAP)	Complete Genome	5544976	5641483	2021-03-04	5673	PRJNA666790	SAMN16327608
Escherichia coli O157:H7		strain: Z1816	83334	ASM1716493v1	GCF_017164935.1	RefSeq	NCBI Prokaryotic Genome Annotation Pipeline (PGAP)	Complete Genome	5558429	5651163	2021-03-04	5683	PRJNA666790	SAMN16327607
Escherichia coli O157:H7		strain: Z1815	83334	ASM1716495v1	GCF_017164955.1	RefSeq	NCBI Prokaryotic Genome Annotation Pipeline (PGAP)	Complete Genome	5559810	5652528	2021-03-04	5687	PRJNA666790	SAMN16327606
Escherichia coli O157:H7		strain: Z1814	83334	ASM1716497v1	GCF_017164975.1	RefSeq	NCBI Prokaryotic Genome Annotation Pipeline (PGAP)	Complete Genome	5519504	5612251	2021-03-04	5632	PRJNA666790	SAMN16327605
Escherichia coli O157:H7		strain: Z1813	83334	ASM1716499v1	GCF_017164995.1	RefSeq	NCBI Prokaryotic Genome Annotation Pipeline (PGAP)	Complete Genome	5591596	5684358	2021-03-04	5730	PRJNA666790	SAMN16327604
Escherichia coli O157:H7		strain: Z1812	83334	ASM1716501v1	GCF_017165015.1	RefSeq	NCBI Prokaryotic Genome Annotation Pipeline (PGAP)	Complete Genome	5513623	5606380	2021-03-04	5614	PRJNA666790	SAMN16327603
Escherichia coli O157:H7		strain: Z1811	83334	ASM1716503v1	GCF_017165035.1	RefSeq	NCBI Prokaryotic Genome Annotation Pipeline (PGAP)	Complete Genome	5511603	5604360	2021-03-04	5618	PRJNA666790	SAMN16327602
Escherichia coli O157:H7		strain: Z1769	83334	ASM1716505v1	GCF_017165055.1	RefSeq	NCBI Prokaryotic Genome Annotation Pipeline (PGAP)	Complete Genome	5514029	5609253	2021-03-04	5625	PRJNA666790	SAMN16327601
Escherichia coli O157:H7		strain: Z1768	83334	ASM1716507v1	GCF_017165075.1	RefSeq	NCBI Prokaryotic Genome Annotation Pipeline (PGAP)	Complete Genome	5514035	5609264	2021-03-04	5623	PRJNA666790	SAMN16327600
Escherichia coli O157:H7		strain: Z1767	83334	ASM1716509v1	GCF_017165095.1	RefSeq	NCBI Prokaryotic Genome Annotation Pipeline (PGAP)	Complete Genome	5513996	5612529	2021-03-04	5630	PRJNA666790	SAMN16327599
Escherichia coli O157:H7		strain: Z1723	83334	ASM1716511v1	GCF_017165115.1	RefSeq	NCBI Prokaryotic Genome Annotation Pipeline (PGAP)	Complete Genome	5727258	5825793	2021-03-04	5882	PRJNA666790	SAMN16327597
Escherichia coli O157:H7		strain: Z1766	83334	ASM1716513v1	GCF_017165135.1	RefSeq	NCBI Prokaryotic Genome Annotation Pipeline (PGAP)	Complete Genome	5514038	5612573	2021-03-04	5631	PRJNA666790	SAMN16327598
Escherichia coli O157:H7		strain: Z1626	83334	ASM1716515v1	GCF_017165155.1	RefSeq	NCBI Prokaryotic Genome Annotation Pipeline (PGAP)	Complete Genome	5516530	5609276	2021-03-04	5618	PRJNA666790	SAMN16327596
Escherichia coli O157:H7		strain: Z1615	83334	ASM1716521v1	GCF_017165215.1	RefSeq	NCBI Prokaryotic Genome Annotation Pipeline (PGAP)	Complete Genome	5516467	5611694	2021-03-04	5629	PRJNA666790	SAMN16327595
Escherichia coli O157:H7		strain: Z1504	83334	ASM1716523v1	GCF_017165235.1	RefSeq	NCBI Prokaryotic Genome Annotation Pipeline (PGAP)	Complete Genome	5504628	5600699	2021-03-04	5612	PRJNA666790	SAMN16327594
Escherichia coli O157:H7		strain: Z1486	83334	ASM1716525v1	GCF_017165255.1	RefSeq	NCBI Prokaryotic Genome Annotation Pipeline (PGAP)	Complete Genome	5516474	5613850	2021-03-04	5627	PRJNA666790	SAMN16327593
Escherichia coli O157:H7		strain: Z910	83334	ASM1716527v1	GCF_017165275.1	RefSeq	NCBI Prokaryotic Genome Annotation Pipeline (PGAP)	Complete Genome	5504700	5600778	2021-03-04	5612	PRJNA666790	SAMN16327592
Escherichia coli O157:H7		strain: Z903	83334	ASM1716529v1	GCF_017165295.1	RefSeq	NCBI Prokaryotic Genome Annotation Pipeline (PGAP)	Complete Genome	5517845	5613910	2021-03-04	5627	PRJNA666790	SAMN16327591
Escherichia coli O157:H7		strain: Z887	83334	ASM1716531v1	GCF_017165315.1	RefSeq	NCBI Prokaryotic Genome Annotation Pipeline (PGAP)	Complete Genome	5533025	5625781	2021-03-04	5644	PRJNA666790	SAMN16327589
Escherichia coli O157:H7		strain: Z892	83334	ASM1716533v1	GCF_017165335.1	RefSeq	NCBI Prokaryotic Genome Annotation Pipeline (PGAP)	Complete Genome	5506956	5603028	2021-03-04	5616	PRJNA666790	SAMN16327590
Escherichia coli O157:H7		strain: Z885	83334	ASM1716535v1	GCF_017165355.1	RefSeq	NCBI Prokaryotic Genome Annotation Pipeline (PGAP)	Complete Genome	5529386	5624856	2021-03-04	5640	PRJNA666790	SAMN16327588
Escherichia coli O157:H7		strain: Z866	83334	ASM1716537v1	GCF_017165375.1	RefSeq	NCBI Prokaryotic Genome Annotation Pipeline (PGAP)	Complete Genome	5560709	5656808	2021-03-04	5683	PRJNA666790	SAMN16327586
Escherichia coli O157:H7		strain: Z869	83334	ASM1716539v1	GCF_017165395.1	RefSeq	NCBI Prokaryotic Genome Annotation Pipeline (PGAP)	Complete Genome	5677503	5817871	2021-03-04	5916	PRJNA666790	SAMN16327587
Escherichia coli O157:H7		strain: Z852	83334	ASM1716541v1	GCF_017165415.1	RefSeq	NCBI Prokaryotic Genome Annotation Pipeline (PGAP)	Complete Genome	5459114	5554322	2021-03-04	5548	PRJNA666790	SAMN16327585
Escherichia coli O157:H7		strain: Z570	83334	ASM1716543v1	GCF_017165435.1	RefSeq	NCBI Prokaryotic Genome Annotation Pipeline (PGAP)	Complete Genome	5553302	5649359	2021-03-04	5681	PRJNA666790	SAMN16327584
Escherichia coli O157:H7		strain: Z563	83334	ASM1716545v1	GCF_017165455.1	RefSeq	NCBI Prokaryotic Genome Annotation Pipeline (PGAP)	Complete Genome	5502331	5633885	2021-03-04	5652	PRJNA666790	SAMN16327583
Escherichia coli	E. coli	strain: LZYWN_4	562	ASM1731005v1	GCF_017310055.1	RefSeq	NCBI Prokaryotic Genome Annotation Pipeline (PGAP)	Complete Genome	4734316	4898936	2021-03-09	4835	PRJNA589494	SAMN13282710
Escherichia coli	E. coli	strain: IR53017	562	ASM1731044v1	GCF_017310445.1	RefSeq	NCBI Prokaryotic Genome Annotation Pipeline (PGAP)	Complete Genome	5284197	5628624	2021-03-09	5604	PRJNA672237	SAMN16561275
Escherichia coli	E. coli	strain: 11202	562	ASM1733871v1	GCF_017338715.1	RefSeq	NCBI Prokaryotic Genome Annotation Pipeline (PGAP)	Complete Genome	4690878	4690878	2021-03-12	4596	PRJNA708159	SAMN18220292
Escherichia coli	E. coli	strain: E105	562	ASM1734883v2	GCF_017348835.2	RefSeq	NCBI Prokaryotic Genome Annotation Pipeline (PGAP)	Complete Genome	5022520	5539838	2021-04-06	5467	PRJNA706122	SAMN18118495
Escherichia coli	E. coli	strain: EcPNK004	562	ASM1735203v1	GCF_017352035.1	RefSeq	NCBI Prokaryotic Genome Annotation Pipeline (PGAP)	Complete Genome	5013302	5111999	2021-03-14	4902	PRJNA636382	SAMN18131652
Escherichia coli	E. coli	strain: EcPNK006	562	ASM1735205v1	GCF_017352055.1	RefSeq	NCBI Prokaryotic Genome Annotation Pipeline (PGAP)	Complete Genome	4560454	4622527	2021-03-14	4538	PRJNA636382	SAMN18131653
Escherichia coli	E. coli	strain: EcPF20	562	ASM1735207v1	GCF_017352075.1	RefSeq	NCBI Prokaryotic Genome Annotation Pipeline (PGAP)	Complete Genome	4828326	5076468	2021-03-14	4932	PRJNA636382	SAMN18131651
Escherichia coli	E. coli	strain: UPEC129	562	ASM1735666v1	GCF_017356665.1	RefSeq	NCBI Prokaryotic Genome Annotation Pipeline (PGAP)	Complete Genome	5078748	5133980	2021-03-16	5081	PRJNA669570	SAMN16443699
Escherichia coli	E. coli	strain: ATCC 25922	562	ASM1735750v1	GCF_017357505.1	RefSeq	NCBI Prokaryotic Genome Annotation Pipeline (PGAP)	Complete Genome	5152857	5312633	2021-03-16	5201	PRJNA488336	SAMN09930433
Escherichia coli O157:H7		strain: TT12A	83334	ASM1735754v1	GCF_017357545.1	RefSeq	NCBI Prokaryotic Genome Annotation Pipeline (PGAP)	Complete Genome	5501009	5593719	2021-03-16	5592	PRJNA530317	SAMN11310480
Escherichia coli	E. coli	strain: RM9513	562	ASM1735756v1	GCF_017357565.1	RefSeq	NCBI Prokaryotic Genome Annotation Pipeline (PGAP)	Complete Genome	4614872	4708750	2021-03-16	4528	PRJNA557687	SAMN12418785
Escherichia coli	E. coli	strain: RM14516	562	ASM1735776v1	GCF_017357765.1	RefSeq	NCBI Prokaryotic Genome Annotation Pipeline (PGAP)	Complete Genome	4957901	5065521	2021-03-16	4855	PRJNA557687	SAMN12419043
Escherichia coli O7:H4		strain: MIN14	2810404	ASM1757058v1	GCF_017570585.1	RefSeq	NCBI Prokaryotic Genome Annotation Pipeline (PGAP)	Complete Genome	4780475	5032262	2021-03-23	4979	PRJNA700422	SAMN17831486
Escherichia coli O89m:H10		strain: MIN12	2810405	ASM1757060v1	GCF_017570605.1	RefSeq	NCBI Prokaryotic Genome Annotation Pipeline (PGAP)	Complete Genome	4896568	5274803	2021-03-23	5209	PRJNA700422	SAMN17831485
Escherichia coli O89m:H9		strain: MIN11	2810406	ASM1757062v1	GCF_017570625.1	RefSeq	NCBI Prokaryotic Genome Annotation Pipeline (PGAP)	Complete Genome	4768306	4988215	2021-03-23	4884	PRJNA700422	SAMN17831484
Escherichia coli O126:H45		strain: MIN10	2810407	ASM1757064v1	GCF_017570645.1	RefSeq	NCBI Prokaryotic Genome Annotation Pipeline (PGAP)	Complete Genome	5122973	5402822	2021-03-23	5348	PRJNA700422	SAMN17831483
Escherichia coli O176:H45		strain: MIN9	2810408	ASM1757066v1	GCF_017570665.1	RefSeq	NCBI Prokaryotic Genome Annotation Pipeline (PGAP)	Complete Genome	4590315	5032799	2021-03-23	4984	PRJNA700422	SAMN17831482
Escherichia coli H20		strain: MIN6	2810409	ASM1757068v1	GCF_017570685.1	RefSeq	NCBI Prokaryotic Genome Annotation Pipeline (PGAP)	Complete Genome	4989754	5186956	2021-03-23	5084	PRJNA700422	SAMN17831481
Escherichia coli	E. coli	strain: AR Bank #0346	562	ASM1757986v1	GCF_017579865.1	RefSeq	NCBI Prokaryotic Genome Annotation Pipeline (PGAP)	Complete Genome	4718281	4885435	2021-03-24	4809	PRJNA554345	SAMN12263369
Escherichia coli	E. coli	strain: SB0258h1	562	ASM1760356v1	GCF_017603565.1	RefSeq	NCBI Prokaryotic Genome Annotation Pipeline (PGAP)	Complete Genome	5227361	5227361	2021-03-29	5111	PRJNA715472	SAMN18350774
Escherichia coli	E. coli	strain: K1508	562	ASM1760426v1	GCF_017604265.1	RefSeq	NCBI Prokaryotic Genome Annotation Pipeline (PGAP)	Complete Genome	4526746	4526746	2021-03-29	4409	PRJNA716077	SAMN18394460
Escherichia coli	E. coli	strain: SBF45	562	ASM1763896v1	GCF_017638965.1	RefSeq	NCBI Prokaryotic Genome Annotation Pipeline (PGAP)	Complete Genome	4622610	4824765	2021-03-30	4666	PRJNA689691	SAMN17214848
Escherichia coli	E. coli	strain: SBF22	562	ASM1763898v1	GCF_017638985.1	RefSeq	NCBI Prokaryotic Genome Annotation Pipeline (PGAP)	Complete Genome	4970621	5221827	2021-03-30	5137	PRJNA689691	SAMN17214847
Escherichia coli	E. coli	strain: P19_598	562	ASM1763900v1	GCF_017639005.1	RefSeq	NCBI Prokaryotic Genome Annotation Pipeline (PGAP)	Complete Genome	5058375	5208004	2021-03-30	5016	PRJNA689691	SAMN17214846
Escherichia coli	E. coli	strain: OW1E2	562	ASM1763902v1	GCF_017639025.1	RefSeq	NCBI Prokaryotic Genome Annotation Pipeline (PGAP)	Complete Genome	4820906	5014164	2021-03-30	4900	PRJNA689691	SAMN17214845
Escherichia coli	E. coli	strain: ESBL_DR28	562	ASM1763904v1	GCF_017639045.1	RefSeq	NCBI Prokaryotic Genome Annotation Pipeline (PGAP)	Complete Genome	4803708	4991508	2021-03-30	4860	PRJNA689691	SAMN17214844
Escherichia coli	E. coli	strain: ABW_S38	562	ASM1763910v1	GCF_017639105.1	RefSeq	NCBI Prokaryotic Genome Annotation Pipeline (PGAP)	Complete Genome	4648008	5159527	2021-03-30	5122	PRJNA689691	SAMN17214841
Escherichia coli	E. coli	strain: ABW_A33	562	ASM1763912v1	GCF_017639125.1	RefSeq	NCBI Prokaryotic Genome Annotation Pipeline (PGAP)	Complete Genome	4625685	4859353	2021-03-30	4790	PRJNA689691	SAMN17214839
Escherichia coli	E. coli	strain: ABW_A32	562	ASM1763914v1	GCF_017639145.1	RefSeq	NCBI Prokaryotic Genome Annotation Pipeline (PGAP)	Complete Genome	4602727	4805372	2021-03-30	4720	PRJNA689691	SAMN17214838
Escherichia coli	E. coli	strain: 027_SK3	562	ASM1763916v1	GCF_017639165.1	RefSeq	NCBI Prokaryotic Genome Annotation Pipeline (PGAP)	Complete Genome	4631526	5145496	2021-03-30	5098	PRJNA689691	SAMN17214836
Escherichia coli	E. coli	strain: ABW_A19	562	ASM1763918v1	GCF_017639185.1	RefSeq	NCBI Prokaryotic Genome Annotation Pipeline (PGAP)	Complete Genome	5250599	5598951	2021-03-30	5411	PRJNA689691	SAMN17214837
Escherichia coli	E. coli	strain: LWY6	562	ASM1765416v1	GCF_017654165.1	RefSeq	NCBI Prokaryotic Genome Annotation Pipeline (PGAP)	Complete Genome	4933433	4933433	2021-03-31	4783	PRJNA715114	SAMN18332132
Escherichia coli	E. coli	strain: EC-JS426	562	ASM1774307v1	GCF_017743075.1	RefSeq	NCBI Prokaryotic Genome Annotation Pipeline (PGAP)	Complete Genome	4830935	5036724	2021-04-04	4894	PRJNA644256	SAMN18475704
Escherichia coli	E. coli	strain: SCU-101	562	ASM1781581v1	GCF_017815815.1	RefSeq	NCBI Prokaryotic Genome Annotation Pipeline (PGAP)	Complete Genome	5357129	5370586	2021-04-07	5245	PRJNA624897	SAMN14609767
Escherichia coli	E. coli	strain: QDFD216	562	ASM1786851v1	GCF_017868515.1	RefSeq	NCBI Prokaryotic Genome Annotation Pipeline (PGAP)	Complete Genome	4577885	4661831	2021-04-08	4600	PRJNA628836	SAMN14752080
Escherichia coli	E. coli	strain: JA0265	562	ASM1790095v1	GCF_017900955.1	RefSeq	NCBI Prokaryotic Genome Annotation Pipeline (PGAP)	Complete Genome	5030087	5030087	2021-04-12	4810	PRJNA678715	SAMN16810913
Escherichia coli	E. coli	strain: JA0266	562	ASM1790097v1	GCF_017900975.1	RefSeq	NCBI Prokaryotic Genome Annotation Pipeline (PGAP)	Complete Genome	5030087	5030087	2021-04-12	4810	PRJNA678715	SAMN16810914
Escherichia coli	E. coli	strain: JA0257	562	ASM1790099v1	GCF_017900995.1	RefSeq	NCBI Prokaryotic Genome Annotation Pipeline (PGAP)	Complete Genome	5030087	5030087	2021-04-12	4810	PRJNA678715	SAMN16810912
Escherichia coli	E. coli	strain: NC101	562	ASM1790101v1	GCF_017901015.1	RefSeq	NCBI Prokaryotic Genome Annotation Pipeline (PGAP)	Complete Genome	5030087	5030087	2021-04-12	4810	PRJNA678715	SAMN16810910
Escherichia coli	E. coli	strain: PK5074	562	ASM1790345v1	GCF_017903455.1	RefSeq	NCBI Prokaryotic Genome Annotation Pipeline (PGAP)	Complete Genome	4781220	5321746	2021-04-12	5280	PRJNA719724	SAMN18615003
Escherichia coli	E. coli	strain: 2020CK-00188	562	ASM1807194v2	GCF_018071945.1	RefSeq	NCBI Prokaryotic Genome Annotation Pipeline (PGAP)	Complete Genome	4878159	5013378	2022-12-27	4807	PRJNA812595	SAMN15907123
Escherichia coli	E. coli	strain: EC2341	562	ASM1807528v1	GCF_018075285.1	RefSeq	NCBI Prokaryotic Genome Annotation Pipeline (PGAP)	Complete Genome	4769833	5098723	2021-04-19	5008	PRJNA720492	SAMN18652119
Escherichia coli	E. coli	strain: 2547	562	ASM1807530v1	GCF_018075305.1	RefSeq	NCBI Prokaryotic Genome Annotation Pipeline (PGAP)	Complete Genome	5183755	5359540	2021-04-19	5347	PRJNA720498	SAMN18652183
Escherichia coli	E. coli	strain: T159A	562	ASM1807534v1	GCF_018075345.1	RefSeq	NCBI Prokaryotic Genome Annotation Pipeline (PGAP)	Complete Genome	4657782	4762594	2021-04-19	4687	PRJNA681611	SAMN16963731
Escherichia coli O128ac:H12		strain: AW1.7	2822132	ASM1808522v1	GCF_018085225.1	RefSeq	NCBI Prokaryotic Genome Annotation Pipeline (PGAP)	Complete Genome	4947577	5130057	2021-04-19	5034	PRJNA663878	SAMN18530112
Escherichia coli	E. coli	strain: 3347558	562	ASM1812840v1	GCF_018128405.1	RefSeq	NCBI Prokaryotic Genome Annotation Pipeline (PGAP)	Complete Genome	5164876	5631387	2021-04-22	5587	PRJNA698767	SAMN17736024
Escherichia coli	E. coli	strain: EC31	562	ASM1814112v1	GCF_018141125.1	RefSeq	NCBI Prokaryotic Genome Annotation Pipeline (PGAP)	Complete Genome	5219265	5439296	2021-04-27	5288	PRJNA639400	SAMN15235523
Escherichia coli	E. coli	strain: EC50	562	ASM1814114v1	GCF_018141145.1	RefSeq	NCBI Prokaryotic Genome Annotation Pipeline (PGAP)	Complete Genome	4712822	4826279	2021-04-27	4713	PRJNA638999	SAMN15214392
Escherichia coli	E. coli	strain: E166	562	ASM1814122v1	GCF_018141225.1	RefSeq	NCBI Prokaryotic Genome Annotation Pipeline (PGAP)	Complete Genome	4889222	5288506	2021-04-27	5177	PRJNA488670	SAMN09939624
Escherichia coli	E. coli	strain: CT29	562	ASM1814124v1	GCF_018141245.1	RefSeq	NCBI Prokaryotic Genome Annotation Pipeline (PGAP)	Complete Genome	4631653	4836172	2021-04-27	4761	PRJNA488670	SAMN09939625
Escherichia coli	E. coli	strain: CT30	562	ASM1814126v1	GCF_018141265.1	RefSeq	NCBI Prokaryotic Genome Annotation Pipeline (PGAP)	Complete Genome	4959799	5351766	2021-04-27	5271	PRJNA488670	SAMN09939627
Escherichia coli	E. coli	strain: EC11	562	ASM1819997v1	GCF_018199975.1	RefSeq	NCBI Prokaryotic Genome Annotation Pipeline (PGAP)	Complete Genome	4876824	5283051	2021-04-29	5138	PRJNA723453	SAMN18818538
Escherichia coli	E. coli	strain: MFDS1006657	562	ASM1822366v1	GCF_018223665.1	RefSeq	NCBI Prokaryotic Genome Annotation Pipeline (PGAP)	Complete Genome	5024654	5147509	2021-05-02	5035	PRJNA723701	SAMN18825576
Escherichia coli	E. coli	strain: SH19PTE6	562	ASM1825583v1	GCF_018255835.1	RefSeq	NCBI Prokaryotic Genome Annotation Pipeline (PGAP)	Complete Genome	4699374	4831164	2021-05-04	4755	PRJNA724799	SAMN18859087
Escherichia coli	E. coli	strain: J-8	562	ASM1827908v1	GCF_018279085.1	RefSeq	NCBI Prokaryotic Genome Annotation Pipeline (PGAP)	Complete Genome	4834034	5210909	2021-05-05	5090	PRJNA595645	SAMN13563033
Escherichia coli	E. coli	strain: 19-5	562	ASM1827912v1	GCF_018279125.1	RefSeq	NCBI Prokaryotic Genome Annotation Pipeline (PGAP)	Complete Genome	4710580	5185965	2021-05-05	5204	PRJNA595647	SAMN13563036
Escherichia coli	E. coli	strain: tcmA_3	562	ASM1827922v1	GCF_018279225.1	RefSeq	NCBI Prokaryotic Genome Annotation Pipeline (PGAP)	Complete Genome	5081811	5616598	2021-05-05	5592	PRJNA595644	SAMN13563032
Escherichia coli	E. coli	strain: ATCC 98082	562	ASM1827958v1	GCF_018279585.1	RefSeq	NCBI Prokaryotic Genome Annotation Pipeline (PGAP)	Complete Genome	4613541	5068061	2021-05-05	4981	PRJNA510288	SAMN10601610
Escherichia coli	E. coli	strain: EC16	562	ASM1831661v1	GCF_018316615.1	RefSeq	NCBI Prokaryotic Genome Annotation Pipeline (PGAP)	Complete Genome	4844032	5317797	2021-05-10	5197	PRJNA723453	SAMN18877259
Escherichia coli	E. coli	strain: Ec387	562	ASM1832382v1	GCF_018323825.1	RefSeq	NCBI Prokaryotic Genome Annotation Pipeline (PGAP)	Complete Genome	4773053	5153318	2021-04-20	4973	PRJDB11508	SAMD00297130
Escherichia coli	E. coli	strain: JA0072	562	ASM1834383v1	GCF_018343835.1	RefSeq	NCBI Prokaryotic Genome Annotation Pipeline (PGAP)	Complete Genome	5030087	5030087	2021-05-12	4810	PRJNA701072	SAMN16810911
Escherichia coli	E. coli	strain: 184/2aE	562	ASM1836136v1	GCF_018361365.1	RefSeq	NCBI Prokaryotic Genome Annotation Pipeline (PGAP)	Complete Genome	4750895	4932424	2021-05-14	4845	PRJNA719994	SAMN18630606
Escherichia coli	E. coli	strain: CS18F	562	ASM1839441v1	GCF_018394415.1	RefSeq	NCBI Prokaryotic Genome Annotation Pipeline (PGAP)	Complete Genome	4903022	5092163	2021-05-18	4982	PRJNA728803	SAMN19103544
Escherichia coli	E. coli	strain: TCM_B_2	562	ASM1841597v1	GCF_018415975.1	RefSeq	NCBI Prokaryotic Genome Annotation Pipeline (PGAP)	Complete Genome	4805441	5380316	2021-05-20	5280	PRJNA649866	SAMN15684126
Escherichia coli	E. coli	strain: EC_J_9	562	ASM1841599v1	GCF_018415995.1	RefSeq	NCBI Prokaryotic Genome Annotation Pipeline (PGAP)	Complete Genome	4948775	5261112	2021-05-20	5152	PRJNA649870	SAMN15684191
Escherichia coli	E. coli	strain: K-12 J53	562	ASM1841771v1	GCF_018417715.1	RefSeq	NCBI Prokaryotic Genome Annotation Pipeline (PGAP)	Complete Genome	4634108	4788605	2021-05-20	4698	PRJNA701546	SAMN17885487
Escherichia coli	E. coli	strain: no107	562	ASM1846006v1	GCF_018460065.1	RefSeq	NCBI Prokaryotic Genome Annotation Pipeline (PGAP)	Complete Genome	4953112	5485613	2021-05-24	5368	PRJNA728869	SAMN19105289
Escherichia coli	E. coli	strain: JNQH498	562	ASM1849980v2	GCF_018499805.2	RefSeq	NCBI Prokaryotic Genome Annotation Pipeline (PGAP)	Complete Genome	4751955	5014976	2022-09-22	4948	PRJNA702614	SAMN19090730
Escherichia coli	E. coli	strain: JNQH497	562	ASM1849984v2	GCF_018499845.2	RefSeq	NCBI Prokaryotic Genome Annotation Pipeline (PGAP)	Complete Genome	4751045	5115387	2022-03-09	5054	PRJNA702614	SAMN19090729
Escherichia coli	E. coli	strain: Stbl4	562	ASM1862881v1	GCF_018628815.1	RefSeq	NCBI Prokaryotic Genome Annotation Pipeline (PGAP)	Complete Genome	4404514	4502782	2021-06-02	4383	PRJNA674993	SAMN16686196
Escherichia coli	E. coli	strain: F11	562	ASM1873406v1	GCF_018734065.1	RefSeq	NCBI Prokaryotic Genome Annotation Pipeline (PGAP)	Complete Genome	5048308	5162531	2021-06-07	4985	PRJNA729869	SAMN19237597
Escherichia coli	E. coli	strain: Survcare253	562	ASM1877146v1	GCF_018771465.1	RefSeq	NCBI Prokaryotic Genome Annotation Pipeline (PGAP)	Complete Genome	4779689	5037534	2021-06-08	5013	PRJNA732846	SAMN19349419
Escherichia coli	E. coli	strain: Survcare045	562	ASM1877154v1	GCF_018771545.1	RefSeq	NCBI Prokaryotic Genome Annotation Pipeline (PGAP)	Complete Genome	4829544	5181753	2021-06-08	5066	PRJNA732846	SAMN19349416
Escherichia coli	E. coli	strain: Survcare321	562	ASM1877158v1	GCF_018771585.1	RefSeq	NCBI Prokaryotic Genome Annotation Pipeline (PGAP)	Complete Genome	5099687	5371977	2021-06-08	5209	PRJNA732846	SAMN19349425
Escherichia coli	E. coli	strain: AVS0096	562	ASM1879884v1	GCF_018798845.1	RefSeq	NCBI Prokaryotic Genome Annotation Pipeline (PGAP)	Complete Genome	4944762	5092092	2021-06-09	4974	PRJNA734472	SAMN19493560
Escherichia coli	E. coli	strain: E2	562	ASM1888406v1	GCF_018884065.1	RefSeq	NCBI Prokaryotic Genome Annotation Pipeline (PGAP)	Complete Genome	4741120	4998048	2021-06-15	4888	PRJNA577622	SAMN13031456
Escherichia coli	E. coli	strain: B7A	562	ASM1888426v1	GCF_018884265.1	RefSeq	NCBI Prokaryotic Genome Annotation Pipeline (PGAP)	Complete Genome	4944053	5240296	2021-06-15	5215	PRJNA521509	SAMN10904681
Escherichia coli	E. coli	strain: E7476	562	ASM1888428v1	GCF_018884285.1	RefSeq	NCBI Prokaryotic Genome Annotation Pipeline (PGAP)	Complete Genome	5007472	5170332	2021-06-15	5105	PRJNA521509	SAMN10904680
Escherichia coli	E. coli	strain: WS3294A	562	ASM1888430v1	GCF_018884305.1	RefSeq	NCBI Prokaryotic Genome Annotation Pipeline (PGAP)	Complete Genome	4996164	5227380	2021-06-15	5140	PRJNA521509	SAMN10904679
Escherichia coli	E. coli	strain: WS4437A-1	562	ASM1888432v1	GCF_018884325.1	RefSeq	NCBI Prokaryotic Genome Annotation Pipeline (PGAP)	Complete Genome	4838494	5032644	2021-06-15	4950	PRJNA521509	SAMN10904678
Escherichia coli	E. coli	strain: 025542-1	562	ASM1888434v1	GCF_018884345.1	RefSeq	NCBI Prokaryotic Genome Annotation Pipeline (PGAP)	Complete Genome	5111482	5367095	2021-06-15	5285	PRJNA521509	SAMN10904676
Escherichia coli	E. coli	strain: WS1933D	562	ASM1888436v1	GCF_018884365.1	RefSeq	NCBI Prokaryotic Genome Annotation Pipeline (PGAP)	Complete Genome	4984149	5362911	2021-06-15	5344	PRJNA521509	SAMN10904675
Escherichia coli	E. coli	strain: TW10722	562	ASM1888438v1	GCF_018884385.1	RefSeq	NCBI Prokaryotic Genome Annotation Pipeline (PGAP)	Complete Genome	5254433	5652056	2021-06-15	5692	PRJNA521509	SAMN10904674
Escherichia coli	E. coli	strain: TW10598	562	ASM1888440v1	GCF_018884405.1	RefSeq	NCBI Prokaryotic Genome Annotation Pipeline (PGAP)	Complete Genome	4872115	5138413	2021-06-15	5139	PRJNA521509	SAMN10904673
Escherichia coli	E. coli	strain: TW10590	562	ASM1888442v1	GCF_018884425.1	RefSeq	NCBI Prokaryotic Genome Annotation Pipeline (PGAP)	Complete Genome	4926007	5388201	2021-06-15	5335	PRJNA521509	SAMN08161240
Escherichia coli TW11681		strain: TW11681	913088	ASM1888444v1	GCF_018884445.1	RefSeq	NCBI Prokaryotic Genome Annotation Pipeline (PGAP)	Complete Genome	4936886	5283837	2021-06-15	5235	PRJNA521509	SAMN02436016
Escherichia coli	E. coli	strain: TD225-C4	562	ASM1888446v1	GCF_018884465.1	RefSeq	NCBI Prokaryotic Genome Annotation Pipeline (PGAP)	Complete Genome	4858902	5238275	2021-06-15	5265	PRJNA521509	SAMN10904672
Escherichia coli	E. coli	strain: E275 a	562	ASM1888448v1	GCF_018884485.1	RefSeq	NCBI Prokaryotic Genome Annotation Pipeline (PGAP)	Complete Genome	5044130	5371942	2021-06-15	5361	PRJNA521509	SAMN07947704
Escherichia coli	E. coli	strain: E2528-C1	562	ASM1888450v1	GCF_018884505.1	RefSeq	NCBI Prokaryotic Genome Annotation Pipeline (PGAP)	Complete Genome	4913196	5158259	2021-06-15	5145	PRJNA521509	SAMN10904671
Escherichia coli	E. coli	strain: B2C	562	ASM1888452v1	GCF_018884525.1	RefSeq	NCBI Prokaryotic Genome Annotation Pipeline (PGAP)	Complete Genome	4829955	5223561	2021-06-15	5215	PRJNA521509	SAMN10904670
Escherichia coli	E. coli	strain: DS26-1	562	ASM1888454v1	GCF_018884545.1	RefSeq	NCBI Prokaryotic Genome Annotation Pipeline (PGAP)	Complete Genome	5083123	5294813	2021-06-15	5284	PRJNA521509	SAMN10904669
Escherichia coli	E. coli	strain: WS0115A	562	ASM1888456v1	GCF_018884565.1	RefSeq	NCBI Prokaryotic Genome Annotation Pipeline (PGAP)	Complete Genome	4829326	5015532	2021-06-15	4945	PRJNA521509	SAMN10904668
Escherichia coli	E. coli	strain: LSN03-016011/A	562	ASM1888458v1	GCF_018884585.1	RefSeq	NCBI Prokaryotic Genome Annotation Pipeline (PGAP)	Complete Genome	5031715	5194852	2021-06-15	5066	PRJNA521509	SAMN10904667
Escherichia coli	E. coli	strain: MSI001	562	ASM1896678v1	GCF_018966785.1	RefSeq	NCBI Prokaryotic Genome Annotation Pipeline (PGAP)	Complete Genome	5013406	5013406	2021-06-20	4918	PRJNA736706	SAMN19656307
Escherichia coli	E. coli	strain: GD33	562	ASM1896684v1	GCF_018966845.1	RefSeq	NCBI Prokaryotic Genome Annotation Pipeline (PGAP)	Complete Genome	4689116	5239060	2021-06-20	5173	PRJNA736555	SAMN19653581
Escherichia coli	E. coli	strain: NC19	562	ASM1896864v1	GCF_018968645.1	RefSeq	NCBI Prokaryotic Genome Annotation Pipeline (PGAP)	Complete Genome	4820788	4987090	2021-06-21	4837	PRJNA735938	SAMN19604990
Escherichia coli	E. coli	strain: XH1815	562	ASM1897204v1	GCF_018972045.1	RefSeq	NCBI Prokaryotic Genome Annotation Pipeline (PGAP)	Complete Genome	4755981	4755981	2021-06-21	4663	PRJNA679136	SAMN17807529
Escherichia coli	E. coli	strain: S22EC	562	ASM1897220v1	GCF_018972205.1	RefSeq	NCBI Prokaryotic Genome Annotation Pipeline (PGAP)	Complete Genome	5085697	5202633	2021-06-21	5113	PRJNA737575	SAMN19700016
Escherichia coli	E. coli	strain: S21EC	562	ASM1897222v1	GCF_018972225.1	RefSeq	NCBI Prokaryotic Genome Annotation Pipeline (PGAP)	Complete Genome	5099831	5212963	2021-06-21	5149	PRJNA737575	SAMN19700015
Escherichia coli	E. coli	strain: S10EC	562	ASM1897224v1	GCF_018972245.1	RefSeq	NCBI Prokaryotic Genome Annotation Pipeline (PGAP)	Complete Genome	5052030	5190273	2021-06-21	5108	PRJNA737575	SAMN19700013
Escherichia coli	E. coli	strain: S103EC	562	ASM1897226v1	GCF_018972265.1	RefSeq	NCBI Prokaryotic Genome Annotation Pipeline (PGAP)	Complete Genome	5181038	5337095	2021-06-21	5293	PRJNA737575	SAMN19700014
Escherichia coli O158:H23		strain: CFIAFB20140388	2848144	ASM1898679v1	GCF_018986795.1	RefSeq	NCBI Prokaryotic Genome Annotation Pipeline (PGAP)	Complete Genome	4967135	5191720	2021-06-22	5082	PRJNA735700	SAMN19011647
Escherichia coli O170:H18		strain: CFIAFB20120266	2848145	ASM1898681v1	GCF_018986815.1	RefSeq	NCBI Prokaryotic Genome Annotation Pipeline (PGAP)	Complete Genome	4863942	5041163	2021-06-22	4952	PRJNA735700	SAMN19011646
Escherichia coli O8:H28		strain: BMH-17-0027	2027295	ASM1898683v1	GCF_018986835.1	RefSeq	NCBI Prokaryotic Genome Annotation Pipeline (PGAP)	Complete Genome	4799802	4917512	2021-06-22	4785	PRJNA735700	SAMN19011645
Escherichia coli	E. coli	strain: XJW9B263	562	ASM1898834v1	GCF_018988345.1	RefSeq	NCBI Prokaryotic Genome Annotation Pipeline (PGAP)	Complete Genome	4816940	5051738	2021-06-23	4982	PRJNA690212	SAMN17246086
Escherichia coli	E. coli	strain: XJW9B277	562	ASM1898838v1	GCF_018988385.1	RefSeq	NCBI Prokaryotic Genome Annotation Pipeline (PGAP)	Complete Genome	4845658	5359066	2021-06-23	5291	PRJNA690199	SAMN17245958
Escherichia coli	E. coli	strain: 702/18	562	ASM1908682v1	GCF_019086825.1	RefSeq	NCBI Prokaryotic Genome Annotation Pipeline (PGAP)	Complete Genome	5041266	5553029	2021-07-01	5460	PRJNA728863	SAMN19105266
Escherichia coli	E. coli	strain: ST865	562	ASM1909100v1	GCF_019091005.1	RefSeq	NCBI Prokaryotic Genome Annotation Pipeline (PGAP)	Complete Genome	4797801	4944083	2021-07-02	4803	PRJNA739030	SAMN19769895
Escherichia coli	E. coli	strain: JM83	562	ASM1919262v2	GCF_019192625.2	RefSeq	NCBI Prokaryotic Genome Annotation Pipeline (PGAP)	Complete Genome	4558296	4558296	2023-08-16	4447	PRJNA740136	SAMN19820927
Escherichia coli	E. coli	strain: Sx181-0-1	562	ASM1921174v1	GCF_019211745.1	RefSeq	NCBI Prokaryotic Genome Annotation Pipeline (PGAP)	Complete Genome	4747607	4883689	2021-07-14	4749	PRJNA743417	SAMN20035118
Escherichia coli	E. coli	strain: DL21	562	ASM1933438v1	GCF_019334385.1	RefSeq	NCBI Prokaryotic Genome Annotation Pipeline (PGAP)	Complete Genome	4558813	4558813	2021-07-25	4451	PRJNA746048	SAMN20179104
Escherichia coli	E. coli	strain: GB2005	562	ASM1933464v1	GCF_019334645.1	RefSeq	NCBI Prokaryotic Genome Annotation Pipeline (PGAP)	Complete Genome	4552324	4552324	2021-07-25	4471	PRJNA747614	SAMN20286394
Escherichia coli	E. coli	strain: GB2005-delet-a-f	562	ASM1933466v1	GCF_019334665.1	RefSeq	NCBI Prokaryotic Genome Annotation Pipeline (PGAP)	Complete Genome	4553952	4553952	2021-07-25	4481	PRJNA747615	SAMN20286395
Escherichia coli	E. coli	strain: Ec42	562	ASM1935545v1	GCF_019355455.1	RefSeq	NCBI Prokaryotic Genome Annotation Pipeline (PGAP)	Complete Genome	4943457	5267266	2021-07-27	5188	PRJNA473419	SAMN15486687
Escherichia coli	E. coli	strain: EC45	562	ASM1935547v1	GCF_019355475.1	RefSeq	NCBI Prokaryotic Genome Annotation Pipeline (PGAP)	Complete Genome	4954777	5141554	2021-07-27	5051	PRJNA473419	SAMN15486686
Escherichia coli	E. coli	strain: Ec55	562	ASM1935549v1	GCF_019355495.1	RefSeq	NCBI Prokaryotic Genome Annotation Pipeline (PGAP)	Complete Genome	5216726	5392098	2021-07-27	5347	PRJNA473419	SAMN15486685
Escherichia coli	E. coli	strain: ECJXMCRH7	562	ASM1935743v1	GCF_019357435.1	RefSeq	NCBI Prokaryotic Genome Annotation Pipeline (PGAP)	Complete Genome	4864517	5056324	2021-07-27	5021	PRJNA689989	SAMN17224774
Escherichia coli	E. coli	strain: XD35	562	ASM1937505v2	GCF_019375055.2	RefSeq	NCBI Prokaryotic Genome Annotation Pipeline (PGAP)	Complete Genome	4834621	5434699	2021-12-13	5403	PRJNA688628	SAMN17183821
Escherichia coli	E. coli	strain: Ec-FL1-1X	562	ASM1942626v1	GCF_019426265.1	RefSeq	NCBI Prokaryotic Genome Annotation Pipeline (PGAP)	Complete Genome	5160595	5388261	2021-07-30	5218	PRJNA684578	SAMN17168893
Escherichia coli	E. coli	strain: Dog168	562	ASM1942852v1	GCF_019428525.1	RefSeq	NCBI Prokaryotic Genome Annotation Pipeline (PGAP)	Complete Genome	5112272	5112272	2021-07-31	5026	PRJNA748602	SAMN20339880
Escherichia coli	E. coli	strain: OV24	562	ASM1942854v1	GCF_019428545.1	RefSeq	NCBI Prokaryotic Genome Annotation Pipeline (PGAP)	Complete Genome	4983348	4983348	2021-07-31	4879	PRJNA748602	SAMN20339879
Escherichia coli	E. coli	strain: M70	562	ASM1942856v1	GCF_019428565.1	RefSeq	NCBI Prokaryotic Genome Annotation Pipeline (PGAP)	Complete Genome	5168848	5168848	2021-07-31	5066	PRJNA748602	SAMN20339878
Escherichia coli	E. coli	strain: M45	562	ASM1942858v1	GCF_019428585.1	RefSeq	NCBI Prokaryotic Genome Annotation Pipeline (PGAP)	Complete Genome	5185411	5185411	2021-07-31	5116	PRJNA748602	SAMN20339877
Escherichia coli	E. coli	strain: M24	562	ASM1942860v1	GCF_019428605.1	RefSeq	NCBI Prokaryotic Genome Annotation Pipeline (PGAP)	Complete Genome	5271974	5271974	2021-07-31	5162	PRJNA748602	SAMN20339876
Escherichia coli	E. coli	strain: PK8217	562	ASM1942862v1	GCF_019428625.1	RefSeq	NCBI Prokaryotic Genome Annotation Pipeline (PGAP)	Complete Genome	4521760	5036587	2021-07-31	4984	PRJNA748944	SAMN20348707
Escherichia coli	E. coli	strain: PK8568	562	ASM1942864v1	GCF_019428645.1	RefSeq	NCBI Prokaryotic Genome Annotation Pipeline (PGAP)	Complete Genome	4694352	5130652	2021-07-31	5043	PRJNA748944	SAMN20348874
Escherichia coli	E. coli	strain: PK8277	562	ASM1942866v1	GCF_019428665.1	RefSeq	NCBI Prokaryotic Genome Annotation Pipeline (PGAP)	Complete Genome	4621390	4938008	2021-07-31	4870	PRJNA748944	SAMN20349091
Escherichia coli	E. coli	strain: PK8241	562	ASM1942870v1	GCF_019428705.1	RefSeq	NCBI Prokaryotic Genome Annotation Pipeline (PGAP)	Complete Genome	5501454	5753822	2021-07-31	5930	PRJNA748944	SAMN20353352
Escherichia coli	E. coli	strain: PK8276	562	ASM1942872v1	GCF_019428725.1	RefSeq	NCBI Prokaryotic Genome Annotation Pipeline (PGAP)	Complete Genome	4944641	5351364	2021-07-31	5272	PRJNA748944	SAMN20353404
Escherichia coli	E. coli	strain: PK8261	562	ASM1942874v1	GCF_019428745.1	RefSeq	NCBI Prokaryotic Genome Annotation Pipeline (PGAP)	Complete Genome	5194034	5656726	2021-07-31	5557	PRJNA748944	SAMN20353475
Escherichia coli	E. coli	strain: PK8275	562	ASM1942876v1	GCF_019428765.1	RefSeq	NCBI Prokaryotic Genome Annotation Pipeline (PGAP)	Complete Genome	5193199	5738002	2021-07-31	5648	PRJNA748944	SAMN20353479
Escherichia coli	E. coli	strain: PK8566	562	ASM1942878v1	GCF_019428785.1	RefSeq	NCBI Prokaryotic Genome Annotation Pipeline (PGAP)	Complete Genome	4859576	5261995	2021-07-31	5195	PRJNA748944	SAMN20353536
Escherichia coli	E. coli	strain: PC6	562	ASM1943114v1	GCF_019431145.1	RefSeq	NCBI Prokaryotic Genome Annotation Pipeline (PGAP)	Complete Genome	4828523	4929922	2021-08-01	4850	PRJNA749258	SAMN20359862
Escherichia coli	E. coli	strain: SJC33	562	ASM1943116v1	GCF_019431165.1	RefSeq	NCBI Prokaryotic Genome Annotation Pipeline (PGAP)	Complete Genome	4842705	5274709	2021-08-01	5104	PRJNA749258	SAMN20360179
Escherichia coli	E. coli	strain: 135	562	ASM1943118v1	GCF_019431185.1	RefSeq	NCBI Prokaryotic Genome Annotation Pipeline (PGAP)	Complete Genome	5366039	5897998	2021-08-01	5818	PRJNA749258	SAMN20360180
Escherichia coli O141:H4		strain: P13-6	2861806	ASM1943129v1	GCF_019431295.1	RefSeq	NCBI Prokaryotic Genome Annotation Pipeline (PGAP)	Complete Genome	4963420	5676370	2021-08-01	5817	PRJNA741404	SAMN20003587
Escherichia coli O139:H1		strain: P15-25	2861805	ASM1943131v1	GCF_019431315.1	RefSeq	NCBI Prokaryotic Genome Annotation Pipeline (PGAP)	Complete Genome	5029591	5107075	2021-08-01	5025	PRJNA741404	SAMN20003582
Escherichia coli O139:H1		strain: W13-16	2861805	ASM1943133v1	GCF_019431335.1	RefSeq	NCBI Prokaryotic Genome Annotation Pipeline (PGAP)	Complete Genome	5091917	5230054	2021-08-01	5166	PRJNA741404	SAMN20003598
Escherichia coli	E. coli	strain: L3452210II	562	ASM1943437v1	GCF_019434375.1	RefSeq	NCBI Prokaryotic Genome Annotation Pipeline (PGAP)	Complete Genome	4729571	4965434	2021-08-02	4875	PRJNA735932	SAMN19604719
Escherichia coli	E. coli	strain: PK5086	562	ASM1944336v1	GCF_019443365.1	RefSeq	NCBI Prokaryotic Genome Annotation Pipeline (PGAP)	Complete Genome	4746945	5042256	2021-08-03	4920	PRJNA750217	SAMN20445367
Escherichia coli	E. coli	strain: UPEC-455U/190220	562	ASM1944360v1	GCF_019443605.1	RefSeq	NCBI Prokaryotic Genome Annotation Pipeline (PGAP)	Complete Genome	5003672	5192928	2021-08-03	5119	PRJNA610084	SAMN14277528
Escherichia coli	E. coli	strain: UPEC-774U/190308	562	ASM1944368v1	GCF_019443685.1	RefSeq	NCBI Prokaryotic Genome Annotation Pipeline (PGAP)	Complete Genome	4993321	5107728	2021-08-03	5020	PRJNA610084	SAMN14277526
Escherichia coli	E. coli	strain: CY708	562	ASM1955181v1	GCF_019551815.1	RefSeq	NCBI Prokaryotic Genome Annotation Pipeline (PGAP)	Complete Genome	4625856	4693401	2021-08-11	4617	PRJNA689933	SAMN17256769
Escherichia coli	E. coli	strain: CY706	562	ASM1955183v1	GCF_019551835.1	RefSeq	NCBI Prokaryotic Genome Annotation Pipeline (PGAP)	Complete Genome	4669770	4737315	2021-08-11	4672	PRJNA689933	SAMN17256768
Escherichia coli	E. coli	strain: CY598	562	ASM1955185v1	GCF_019551855.1	RefSeq	NCBI Prokaryotic Genome Annotation Pipeline (PGAP)	Complete Genome	4688863	4756271	2021-08-11	4698	PRJNA689933	SAMN17221995
Escherichia coli	E. coli	strain: TOP10	562	ASM1959906v1	GCF_019599065.1	RefSeq	NCBI Prokaryotic Genome Annotation Pipeline (PGAP)	Complete Genome	4513232	4513232	2021-08-15	4450	PRJNA749934	SAMN20587896
Escherichia coli	E. coli	strain: ST866	562	ASM1961482v1	GCF_019614825.1	RefSeq	NCBI Prokaryotic Genome Annotation Pipeline (PGAP)	Complete Genome	4798159	4944441	2021-08-16	4814	PRJNA739030	SAMN19769896
Escherichia coli	E. coli	strain: XL10-gold-ultracompetent	562	ASM1964579v1	GCF_019645795.1	RefSeq	NCBI Prokaryotic Genome Annotation Pipeline (PGAP)	Complete Genome	4666712	4666712	2021-08-17	4702	PRJNA749934	SAMN20598852
Escherichia coli	E. coli	strain: 25POL	562	ASM1964597v1	GCF_019645975.1	RefSeq	NCBI Prokaryotic Genome Annotation Pipeline (PGAP)	Complete Genome	5131428	5210446	2021-08-17	5068	PRJNA753555	SAMN20701137
Escherichia coli	E. coli	strain: XL1-Blue	562	ASM1964599v1	GCF_019645995.1	RefSeq	NCBI Prokaryotic Genome Annotation Pipeline (PGAP)	Complete Genome	4663358	4663358	2021-08-17	4597	PRJNA749934	SAMN20667892
Escherichia coli	E. coli	strain: Stbl4	562	ASM1964601v1	GCF_019646015.1	RefSeq	NCBI Prokaryotic Genome Annotation Pipeline (PGAP)	Complete Genome	4547366	4547366	2021-08-17	4483	PRJNA749934	SAMN20668607
Escherichia coli	E. coli	strain: EC1722-1	562	ASM1971041v1	GCF_019710415.1	RefSeq	NCBI Prokaryotic Genome Annotation Pipeline (PGAP)	Complete Genome	5041664	5458853	2021-08-21	5367	PRJNA753302	SAMN20693749
Escherichia coli	E. coli	strain: Ec1079	562	ASM1972079v1	GCF_019720795.1	RefSeq	NCBI Prokaryotic Genome Annotation Pipeline (PGAP)	Complete Genome	4807180	5049881	2021-08-23	4986	PRJNA473419	SAMN20802105
Escherichia coli BL21(DE3)		strain: BL21(DE3)	469008	ASM1975415v1	GCF_019754155.1	RefSeq	NCBI Prokaryotic Genome Annotation Pipeline (PGAP)	Complete Genome	4498411	4498411	2021-08-25	4406	PRJNA749934	SAMN20703503
Escherichia coli	E. coli	strain: WW2	562	ASM1980268v1	GCF_019802685.1	RefSeq	NCBI Prokaryotic Genome Annotation Pipeline (PGAP)	Complete Genome	4915609	5203077	2021-08-30	5068	PRJNA756112	SAMN20855217
Escherichia coli	E. coli	strain: PC-NDM34	562	ASM1984399v1	GCF_019843995.1	RefSeq	NCBI Prokaryotic Genome Annotation Pipeline (PGAP)	Complete Genome	4867020	5186063	2021-09-01	5102	PRJNA756167	SAMN20857175
Escherichia coli	E. coli	strain: NDM_12_14482	562	ASM1984401v1	GCF_019844015.1	RefSeq	NCBI Prokaryotic Genome Annotation Pipeline (PGAP)	Complete Genome	4889974	5026935	2021-09-01	4913	PRJNA756168	SAMN20857176
Escherichia coli	E. coli	strain: NDM_11.16372	562	ASM1984403v1	GCF_019844035.1	RefSeq	NCBI Prokaryotic Genome Annotation Pipeline (PGAP)	Complete Genome	4890086	5032831	2021-09-01	4922	PRJNA756169	SAMN20857180
Escherichia coli	E. coli	strain: VCSW5	562	ASM1989083v1	GCF_019890835.1	RefSeq	NCBI Prokaryotic Genome Annotation Pipeline (PGAP)	Complete Genome	4764500	4852968	2021-09-07	4651	PRJNA758822	SAMN21037614
Escherichia coli	E. coli	strain: VCSW7	562	ASM1989085v1	GCF_019890855.1	RefSeq	NCBI Prokaryotic Genome Annotation Pipeline (PGAP)	Complete Genome	4730997	4820944	2021-09-07	4595	PRJNA758822	SAMN21038243
Escherichia coli	E. coli	strain: AL.H8	562	ASM1989103v1	GCF_019891035.1	RefSeq	NCBI Prokaryotic Genome Annotation Pipeline (PGAP)	Complete Genome	4729845	4809461	2021-09-07	4695	PRJNA758815	SAMN21036792
Escherichia coli	E. coli	strain: SCAID URN1-2021 (19/278)	562	ASM1991550v1	GCF_019915505.1	RefSeq	NCBI Prokaryotic Genome Annotation Pipeline (PGAP)	Complete Genome	5168688	5362922	2021-09-09	5324	PRJNA754843	SAMN20982449
Escherichia coli	E. coli	strain: SCAID WND1-2021 (1/128)	562	ASM1991552v1	GCF_019915525.1	RefSeq	NCBI Prokaryotic Genome Annotation Pipeline (PGAP)	Complete Genome	5449567	5636010	2021-09-09	5649	PRJNA754843	SAMN20982447
Escherichia coli	E. coli	strain: SCAID WND2-2021 (3/145)	562	ASM1991554v1	GCF_019915545.1	RefSeq	NCBI Prokaryotic Genome Annotation Pipeline (PGAP)	Complete Genome	5134206	5411762	2021-09-09	5299	PRJNA754843	SAMN20982448
Escherichia coli	E. coli	strain: 0H15	562	ASM1996948v1	GCF_019969485.1	RefSeq	NCBI Prokaryotic Genome Annotation Pipeline (PGAP)	Complete Genome	4992325	5470261	2021-09-14	5443	PRJNA716667	SAMN18446027
Escherichia coli	E. coli	strain: 0H18	562	ASM1996950v1	GCF_019969505.1	RefSeq	NCBI Prokaryotic Genome Annotation Pipeline (PGAP)	Complete Genome	4991256	5473007	2021-09-14	5453	PRJNA716667	SAMN18446028
Escherichia coli	E. coli	strain: 0H23	562	ASM1996952v1	GCF_019969525.1	RefSeq	NCBI Prokaryotic Genome Annotation Pipeline (PGAP)	Complete Genome	4992324	5457970	2021-09-14	5423	PRJNA716667	SAMN18446029
Escherichia coli	E. coli	strain: 0H24	562	ASM1996954v1	GCF_019969545.1	RefSeq	NCBI Prokaryotic Genome Annotation Pipeline (PGAP)	Complete Genome	4992320	5501496	2021-09-14	5495	PRJNA716667	SAMN18446030
Escherichia coli	E. coli	strain: 0H25	562	ASM1996956v1	GCF_019969565.1	RefSeq	NCBI Prokaryotic Genome Annotation Pipeline (PGAP)	Complete Genome	4992316	5491830	2021-09-14	5489	PRJNA716667	SAMN18446031
Escherichia coli	E. coli	strain: 0H26	562	ASM1996958v1	GCF_019969585.1	RefSeq	NCBI Prokaryotic Genome Annotation Pipeline (PGAP)	Complete Genome	4993656	5509074	2021-09-14	5522	PRJNA716667	SAMN18446032
Escherichia coli	E. coli	strain: CT01	562	ASM1996960v1	GCF_019969605.1	RefSeq	NCBI Prokaryotic Genome Annotation Pipeline (PGAP)	Complete Genome	4886825	5085933	2021-09-14	5128	PRJNA716667	SAMN18446033
Escherichia coli	E. coli	strain: CT02	562	ASM1996962v1	GCF_019969625.1	RefSeq	NCBI Prokaryotic Genome Annotation Pipeline (PGAP)	Complete Genome	4777845	4925229	2021-09-14	4820	PRJNA716667	SAMN18446034
Escherichia coli	E. coli	strain: AH02	562	ASM1996964v1	GCF_019969645.1	RefSeq	NCBI Prokaryotic Genome Annotation Pipeline (PGAP)	Complete Genome	4886831	5085983	2021-09-14	5135	PRJNA716667	SAMN18446035
Escherichia coli	E. coli	strain: CX08	562	ASM1997089v1	GCF_019970895.1	RefSeq	NCBI Prokaryotic Genome Annotation Pipeline (PGAP)	Complete Genome	4866875	4866875	2021-09-14	4870	PRJNA716667	SAMN18446042
Escherichia coli	E. coli	strain: CX12	562	ASM1997095v1	GCF_019970955.1	RefSeq	NCBI Prokaryotic Genome Annotation Pipeline (PGAP)	Complete Genome	4868473	4868473	2021-09-14	4872	PRJNA716667	SAMN18446044
Escherichia coli	E. coli	strain: AH04	562	ASM1997097v1	GCF_019970975.1	RefSeq	NCBI Prokaryotic Genome Annotation Pipeline (PGAP)	Complete Genome	4886833	5049771	2021-09-14	5079	PRJNA716667	SAMN18446036
Escherichia coli	E. coli	strain: AH21	562	ASM1997099v1	GCF_019970995.1	RefSeq	NCBI Prokaryotic Genome Annotation Pipeline (PGAP)	Complete Genome	4736888	4811687	2021-09-14	4704	PRJNA716667	SAMN18446037
Escherichia coli	E. coli	strain: CX04	562	ASM1997101v1	GCF_019971015.1	RefSeq	NCBI Prokaryotic Genome Annotation Pipeline (PGAP)	Complete Genome	4949012	5247667	2021-09-14	5225	PRJNA716667	SAMN18446038
Escherichia coli	E. coli	strain: CX05	562	ASM1997103v1	GCF_019971035.1	RefSeq	NCBI Prokaryotic Genome Annotation Pipeline (PGAP)	Complete Genome	4949001	5197627	2021-09-14	5148	PRJNA716667	SAMN18446039
Escherichia coli	E. coli	strain: CX07	562	ASM1997105v1	GCF_019971055.1	RefSeq	NCBI Prokaryotic Genome Annotation Pipeline (PGAP)	Complete Genome	4949018	5197714	2021-09-14	5147	PRJNA716667	SAMN18446041
Escherichia coli	E. coli	strain: CX15	562	ASM1997107v1	GCF_019971075.1	RefSeq	NCBI Prokaryotic Genome Annotation Pipeline (PGAP)	Complete Genome	4949018	5216002	2021-09-14	5175	PRJNA716667	SAMN18446046
Escherichia coli	E. coli	strain: CX21	562	ASM1997111v1	GCF_019971115.1	RefSeq	NCBI Prokaryotic Genome Annotation Pipeline (PGAP)	Complete Genome	4979402	5228028	2021-09-14	5195	PRJNA716667	SAMN18446050
Escherichia coli	E. coli	strain: FUJ80154	562	ASM1997379v1	GCF_019973795.1	RefSeq	NCBI Prokaryotic Genome Annotation Pipeline (PGAP)	Complete Genome	5133133	5352063	2021-08-31	5190	PRJDB11569	SAMD00317522
Escherichia coli	E. coli	strain: E148	562	ASM1997683v1	GCF_019976835.1	RefSeq	NCBI Prokaryotic Genome Annotation Pipeline (PGAP)	Complete Genome	4971834	5171502	2021-07-20	5084	PRJDB11294	SAMD00283124
Escherichia coli	E. coli	strain: E189	562	ASM1997691v1	GCF_019976915.1	RefSeq	NCBI Prokaryotic Genome Annotation Pipeline (PGAP)	Complete Genome	4982641	5081365	2021-07-20	4968	PRJDB11294	SAMD00283125
Escherichia coli	E. coli	strain: K-12 substr. AB1157	562	ASM2002325v1	GCF_020023255.1	RefSeq	NCBI Prokaryotic Genome Annotation Pipeline (PGAP)	Complete Genome	4590098	4590098	2021-09-17	4466	PRJNA731904	SAMN19299915
Escherichia coli	E. coli	strain: BL21-RIPL	562	ASM2003457v1	GCF_020034575.1	RefSeq	NCBI Prokaryotic Genome Annotation Pipeline (PGAP)	Complete Genome	4506460	4506460	2021-09-18	4437	PRJNA749934	SAMN20825283
Escherichia coli	E. coli	strain: Rosetta2-DE3	562	ASM2003459v1	GCF_020034595.1	RefSeq	NCBI Prokaryotic Genome Annotation Pipeline (PGAP)	Complete Genome	4493178	4493178	2021-09-18	4408	PRJNA749934	SAMN20826664
Escherichia coli	E. coli	strain: JNU	562	ASM2003463v1	GCF_020034635.1	RefSeq	NCBI Prokaryotic Genome Annotation Pipeline (PGAP)	Complete Genome	4887408	4995950	2021-09-18	4843	PRJNA757278	SAMN20959237
Escherichia coli	E. coli	strain: RP437	562	ASM2004270v1	GCF_020042705.1	RefSeq	NCBI Prokaryotic Genome Annotation Pipeline (PGAP)	Complete Genome	4641516	4641516	2021-09-20	4530	PRJNA729860	SAMN19184696
Escherichia coli	E. coli	strain: ECNB21-M121	562	ASM2009164v1	GCF_020091645.1	RefSeq	NCBI Prokaryotic Genome Annotation Pipeline (PGAP)	Complete Genome	4796121	5271753	2021-09-22	5146	PRJNA763317	SAMN21437960
Escherichia coli	E. coli	strain: SUISSEKPC3NDM5	562	ASM2014946v1	GCF_020149465.1	RefSeq	NCBI Prokaryotic Genome Annotation Pipeline (PGAP)	Complete Genome	5036231	5614810	2021-09-25	5653	PRJNA762038	SAMN21369264
Escherichia coli	E. coli	strain: NDM4	562	ASM2014960v1	GCF_020149605.1	RefSeq	NCBI Prokaryotic Genome Annotation Pipeline (PGAP)	Complete Genome	4738239	4902558	2021-09-27	4793	PRJNA762553	SAMN21398205
Escherichia coli	E. coli	strain: NDM5	562	ASM2014962v1	GCF_020149625.1	RefSeq	NCBI Prokaryotic Genome Annotation Pipeline (PGAP)	Complete Genome	4758344	5017598	2021-09-27	4938	PRJNA762553	SAMN21398207
Escherichia coli	E. coli	strain: NDM1	562	ASM2014964v1	GCF_020149645.1	RefSeq	NCBI Prokaryotic Genome Annotation Pipeline (PGAP)	Complete Genome	4840195	5249684	2021-09-27	5150	PRJNA762553	SAMN21398202
Escherichia coli	E. coli	strain: NDM2	562	ASM2014966v1	GCF_020149665.1	RefSeq	NCBI Prokaryotic Genome Annotation Pipeline (PGAP)	Complete Genome	4745287	4958906	2021-09-27	4834	PRJNA762553	SAMN21398203
Escherichia coli	E. coli	strain: NDM3	562	ASM2014968v1	GCF_020149685.1	RefSeq	NCBI Prokaryotic Genome Annotation Pipeline (PGAP)	Complete Genome	4738304	4954894	2021-09-27	4867	PRJNA762553	SAMN21398204
Escherichia coli	E. coli	strain: NDM6	562	ASM2014970v1	GCF_020149705.1	RefSeq	NCBI Prokaryotic Genome Annotation Pipeline (PGAP)	Complete Genome	4737147	5003849	2021-09-27	4910	PRJNA762553	SAMN21398206
Escherichia coli	E. coli	strain: 035053C1pKPC2_Vir_090515B1	562	ASM2018153v1	GCF_020181535.1	RefSeq	NCBI Prokaryotic Genome Annotation Pipeline (PGAP)	Complete Genome	4689215	5040651	2021-09-30	4995	PRJNA450216	SAMN21545971
Escherichia coli	E. coli	strain: SYNB1934	562	ASM2019040v1	GCF_020190405.1	RefSeq	NCBI Prokaryotic Genome Annotation Pipeline (PGAP)	Complete Genome	5064647	5064647	2021-09-30	4852	PRJNA749270	SAMN20360553
Escherichia coli O78		strain: 3	2072463	ASM2021744v1	GCF_020217445.1	RefSeq	NCBI Prokaryotic Genome Annotation Pipeline (PGAP)	Complete Genome	5211633	5360188	2021-10-03	5166	PRJNA765063	SAMN21542538
Escherichia coli	E. coli	strain: AW1.7	562	ASM2038805v1	GCF_020388055.1	RefSeq	NCBI Prokaryotic Genome Annotation Pipeline (PGAP)	Complete Genome	4950124	5131606	2021-10-08	5031	PRJNA716667	SAMN18824126
Escherichia coli	E. coli	strain: Origami2-DE3	562	ASM2041066v1	GCF_020410665.1	RefSeq	NCBI Prokaryotic Genome Annotation Pipeline (PGAP)	Complete Genome	4670986	4670986	2021-10-11	4652	PRJNA749934	SAMN21849144
Escherichia coli O157:H7		strain: Balcarce_24.2	83334	ASM2042314v1	GCF_020423145.1	RefSeq	NCBI Prokaryotic Genome Annotation Pipeline (PGAP)	Complete Genome	5457079	5555594	2021-10-12	5557	PRJNA280853	SAMN17295277
Escherichia coli O157:H7		strain: 9.1_Anguil	83334	ASM2042316v1	GCF_020423165.1	RefSeq	NCBI Prokaryotic Genome Annotation Pipeline (PGAP)	Complete Genome	5415130	5509697	2021-10-12	5507	PRJNA280853	SAMN17295278
Escherichia coli O157:H7		strain: 146N4	83334	ASM2042318v1	GCF_020423185.1	RefSeq	NCBI Prokaryotic Genome Annotation Pipeline (PGAP)	Complete Genome	5528657	5634629	2021-10-12	5652	PRJNA280853	SAMN17295279
Escherichia coli O157:H7		strain: Vac_07.1	83334	ASM2042320v1	GCF_020423205.1	RefSeq	NCBI Prokaryotic Genome Annotation Pipeline (PGAP)	Complete Genome	5425421	5520410	2021-10-12	5532	PRJNA280853	SAMN17295280
Escherichia coli O157:H7		strain: Balcarce_14.2	83334	ASM2042322v1	GCF_020423225.1	RefSeq	NCBI Prokaryotic Genome Annotation Pipeline (PGAP)	Complete Genome	5503851	5598446	2021-10-12	5612	PRJNA280853	SAMN17295281
Escherichia coli	E. coli	strain: Z30	562	ASM2042404v1	GCF_020424045.1	RefSeq	NCBI Prokaryotic Genome Annotation Pipeline (PGAP)	Complete Genome	4804173	4992642	2021-10-12	4782	PRJNA688782	SAMN17188821
Escherichia coli	E. coli	strain: BL21(RP)	562	ASM2049405v1	GCF_020494055.1	RefSeq	NCBI Prokaryotic Genome Annotation Pipeline (PGAP)	Complete Genome	4495435	4495435	2021-10-14	4409	PRJNA749934	SAMN22048341
Escherichia coli	E. coli	strain: g94	562	ASM2052672v1	GCF_020526725.1	RefSeq	NCBI Prokaryotic Genome Annotation Pipeline (PGAP)	Complete Genome	4651958	4651958	2021-10-19	4547	PRJNA769263	SAMN22107063
Escherichia coli	E. coli	strain: g83	562	ASM2052674v1	GCF_020526745.1	RefSeq	NCBI Prokaryotic Genome Annotation Pipeline (PGAP)	Complete Genome	4651960	4651960	2021-10-19	4547	PRJNA769263	SAMN22107062
Escherichia coli	E. coli	strain: g74	562	ASM2052676v1	GCF_020526765.1	RefSeq	NCBI Prokaryotic Genome Annotation Pipeline (PGAP)	Complete Genome	4651960	4651960	2021-10-19	4547	PRJNA769263	SAMN22107061
Escherichia coli	E. coli	strain: gw25	562	ASM2052678v1	GCF_020526785.1	RefSeq	NCBI Prokaryotic Genome Annotation Pipeline (PGAP)	Complete Genome	4651959	4651959	2021-10-19	4547	PRJNA769263	SAMN22107058
Escherichia coli	E. coli	strain: g62	562	ASM2052680v1	GCF_020526805.1	RefSeq	NCBI Prokaryotic Genome Annotation Pipeline (PGAP)	Complete Genome	4651959	4651959	2021-10-19	4547	PRJNA769263	SAMN22107060
Escherichia coli	E. coli	strain: W3110-P	562	ASM2052682v1	GCF_020526825.1	RefSeq	NCBI Prokaryotic Genome Annotation Pipeline (PGAP)	Complete Genome	4651959	4651959	2021-10-19	4547	PRJNA769263	SAMN22107057
Escherichia coli	E. coli	strain: gb37	562	ASM2052684v1	GCF_020526845.1	RefSeq	NCBI Prokaryotic Genome Annotation Pipeline (PGAP)	Complete Genome	4651959	4651959	2021-10-19	4547	PRJNA769263	SAMN22107059
Escherichia coli	E. coli	strain: EC20	562	ASM2053520v1	GCF_020535205.1	RefSeq	NCBI Prokaryotic Genome Annotation Pipeline (PGAP)	Complete Genome	4856296	5276506	2021-10-20	5202	PRJNA766492	SAMN21906625
Escherichia coli	E. coli	strain: P24_WM1_05.20	562	ASM2054094v1	GCF_020540945.1	RefSeq	NCBI Prokaryotic Genome Annotation Pipeline (PGAP)	Complete Genome	4892148	5189086	2021-10-21	5099	PRJNA770738	SAMN22232796
Escherichia coli	E. coli	strain: P30_L1_05.20	562	ASM2054096v1	GCF_020540965.1	RefSeq	NCBI Prokaryotic Genome Annotation Pipeline (PGAP)	Complete Genome	4865648	5094215	2021-10-21	5002	PRJNA770738	SAMN22251340
Escherichia coli	E. coli	strain: P31_YH1_02.21	562	ASM2054098v1	GCF_020540985.1	RefSeq	NCBI Prokaryotic Genome Annotation Pipeline (PGAP)	Complete Genome	5190359	5484552	2021-10-21	5353	PRJNA770738	SAMN22251350
Escherichia coli	E. coli	strain: P27_L1_05.20	562	ASM2054100v1	GCF_020541005.1	RefSeq	NCBI Prokaryotic Genome Annotation Pipeline (PGAP)	Complete Genome	4977654	5177823	2021-10-21	5051	PRJNA770738	SAMN22251400
Escherichia coli	E. coli	strain: P21_SE1_04.20	562	ASM2054102v1	GCF_020541025.1	RefSeq	NCBI Prokaryotic Genome Annotation Pipeline (PGAP)	Complete Genome	4965339	5264596	2021-10-21	5179	PRJNA770738	SAMN22252057
Escherichia coli	E. coli	strain: EC7518	562	ASM2061647v1	GCF_020616475.1	RefSeq	NCBI Prokaryotic Genome Annotation Pipeline (PGAP)	Complete Genome	4941244	5168626	2021-10-26	5082	PRJNA770868	SAMN22242652
Escherichia coli	E. coli	strain: EC195	562	ASM2061649v1	GCF_020616495.1	RefSeq	NCBI Prokaryotic Genome Annotation Pipeline (PGAP)	Complete Genome	4915634	5264222	2021-10-26	5154	PRJNA770868	SAMN22242657
Escherichia coli	E. coli	strain: EC32	562	ASM2068304v1	GCF_020683045.1	RefSeq	NCBI Prokaryotic Genome Annotation Pipeline (PGAP)	Complete Genome	4890809	5108000	2021-10-31	5043	PRJNA773571	SAMN22488132
Escherichia coli	E. coli	strain: EC71	562	ASM2068308v1	GCF_020683085.1	RefSeq	NCBI Prokaryotic Genome Annotation Pipeline (PGAP)	Complete Genome	4792863	5241572	2021-10-31	5143	PRJNA773576	SAMN22488136
Escherichia coli	E. coli	strain: fECg99.1	562	ASM2068314v1	GCF_020683145.1	RefSeq	NCBI Prokaryotic Genome Annotation Pipeline (PGAP)	Complete Genome	4763754	4763754	2021-10-31	4595	PRJNA773713	SAMN22504350
Escherichia coli	E. coli	strain: fEC.1	562	ASM2068318v1	GCF_020683185.1	RefSeq	NCBI Prokaryotic Genome Annotation Pipeline (PGAP)	Complete Genome	4799936	4799936	2021-10-31	4647	PRJNA773855	SAMN22515629
Escherichia coli	E. coli	strain: VCSW8	562	ASM2068324v1	GCF_020683245.1	RefSeq	NCBI Prokaryotic Genome Annotation Pipeline (PGAP)	Complete Genome	4672036	4674977	2021-10-31	4483	PRJNA758822	SAMN21039660
Escherichia coli	E. coli	strain: B95. delta A	562	ASM2071666v1	GCF_020716665.1	RefSeq	NCBI Prokaryotic Genome Annotation Pipeline (PGAP)	Complete Genome	4558291	4558291	2021-11-02	4448	PRJNA774489	SAMN22566690
Escherichia coli	E. coli	strain: SCPM-O-B-9427	562	ASM2080896v1	GCF_020808965.1	RefSeq	NCBI Prokaryotic Genome Annotation Pipeline (PGAP)	Complete Genome	5268110	5492674	2021-11-09	5437	PRJNA269675	SAMN22830670
Escherichia coli	E. coli	strain: 4	562	ASM2080936v1	GCF_020809365.1	RefSeq	NCBI Prokaryotic Genome Annotation Pipeline (PGAP)	Complete Genome	4907913	5146159	2021-11-09	5047	PRJNA548004	SAMN13045724
Escherichia coli	E. coli	strain: EH41	562	ASM2080938v1	GCF_020809385.1	RefSeq	NCBI Prokaryotic Genome Annotation Pipeline (PGAP)	Complete Genome	5040503	5216538	2021-11-09	5141	PRJNA548004	SAMN13045723
Escherichia coli	E. coli	strain: elppa10	562	ASM2082755v1	GCF_020827555.1	RefSeq	NCBI Prokaryotic Genome Annotation Pipeline (PGAP)	Complete Genome	4802011	5063468	2021-11-10	4938	PRJNA610462	SAMN21169133
Escherichia coli	E. coli	strain: elppa9	562	ASM2082757v1	GCF_020827575.1	RefSeq	NCBI Prokaryotic Genome Annotation Pipeline (PGAP)	Complete Genome	5080792	5509639	2021-11-10	5406	PRJNA610462	SAMN21169132
Escherichia coli	E. coli	strain: elppa8	562	ASM2082759v1	GCF_020827595.1	RefSeq	NCBI Prokaryotic Genome Annotation Pipeline (PGAP)	Complete Genome	4877488	5290898	2021-11-10	5232	PRJNA610462	SAMN21169131
Escherichia coli	E. coli	strain: elppa6	562	ASM2082761v1	GCF_020827615.1	RefSeq	NCBI Prokaryotic Genome Annotation Pipeline (PGAP)	Complete Genome	4736048	5138601	2021-11-10	5016	PRJNA610462	SAMN21169129
Escherichia coli	E. coli	strain: elppa5	562	ASM2082763v1	GCF_020827635.1	RefSeq	NCBI Prokaryotic Genome Annotation Pipeline (PGAP)	Complete Genome	5176326	5379061	2021-11-10	5279	PRJNA610462	SAMN21169128
Escherichia coli	E. coli	strain: elppa4	562	ASM2082765v1	GCF_020827655.1	RefSeq	NCBI Prokaryotic Genome Annotation Pipeline (PGAP)	Complete Genome	5081390	5424313	2021-11-10	5308	PRJNA610462	SAMN21169127
Escherichia coli	E. coli	strain: elppa2	562	ASM2082789v1	GCF_020827895.1	RefSeq	NCBI Prokaryotic Genome Annotation Pipeline (PGAP)	Complete Genome	4956310	5384690	2021-11-10	5160	PRJNA610462	SAMN21169125
Escherichia coli	E. coli	strain: 1585m1	562	ASM2086824v1	GCF_020868245.1	RefSeq	NCBI Prokaryotic Genome Annotation Pipeline (PGAP)	Complete Genome	4809054	5264034	2021-11-15	5164	PRJNA630096	SAMN22896043
Escherichia coli	E. coli	strain: CE2050	562	ASM2088187v1	GCF_020881875.1	RefSeq	NCBI Prokaryotic Genome Annotation Pipeline (PGAP)	Complete Genome	4979906	5317357	2021-11-16	5090	PRJNA723472	SAMN18819224
Escherichia coli	E. coli	strain: RIVM_C039629	562	ASM2088323v1	GCF_020883235.1	RefSeq	NCBI Prokaryotic Genome Annotation Pipeline (PGAP)	Complete Genome	5166862	5305264	2021-11-18	5170	PRJNA774636	SAMN22569039
Escherichia coli	E. coli	strain: RIVM_C039227	562	ASM2088325v1	GCF_020883255.1	RefSeq	NCBI Prokaryotic Genome Annotation Pipeline (PGAP)	Complete Genome	5210076	5336151	2021-11-18	5224	PRJNA774636	SAMN22569037
Escherichia coli	E. coli	strain: RIVM_C039205	562	ASM2088327v1	GCF_020883275.1	RefSeq	NCBI Prokaryotic Genome Annotation Pipeline (PGAP)	Complete Genome	5231074	5366928	2021-11-18	5268	PRJNA774636	SAMN22569035
Escherichia coli	E. coli	strain: RIVM_C037884	562	ASM2088329v1	GCF_020883295.1	RefSeq	NCBI Prokaryotic Genome Annotation Pipeline (PGAP)	Complete Genome	5262226	5262226	2021-11-18	5133	PRJNA774636	SAMN22569034
Escherichia coli	E. coli	strain: RIVM_C037794	562	ASM2088331v1	GCF_020883315.1	RefSeq	NCBI Prokaryotic Genome Annotation Pipeline (PGAP)	Complete Genome	5248035	5248035	2021-11-18	5115	PRJNA774636	SAMN22569033
Escherichia coli	E. coli	strain: RIVM_C037791	562	ASM2088333v1	GCF_020883335.1	RefSeq	NCBI Prokaryotic Genome Annotation Pipeline (PGAP)	Complete Genome	5242232	5242232	2021-11-18	5113	PRJNA774636	SAMN22569032
Escherichia coli	E. coli	strain: RIVM_C037166	562	ASM2088335v1	GCF_020883355.1	RefSeq	NCBI Prokaryotic Genome Annotation Pipeline (PGAP)	Complete Genome	5254248	5254248	2021-11-18	5128	PRJNA774636	SAMN22569031
Escherichia coli	E. coli	strain: RIVM_C037134	562	ASM2088337v1	GCF_020883375.1	RefSeq	NCBI Prokaryotic Genome Annotation Pipeline (PGAP)	Complete Genome	5230471	5230471	2021-11-18	5094	PRJNA774636	SAMN22569030
Escherichia coli	E. coli	strain: RIVM_C036569	562	ASM2088339v1	GCF_020883395.1	RefSeq	NCBI Prokaryotic Genome Annotation Pipeline (PGAP)	Complete Genome	5199059	5199059	2021-11-18	5046	PRJNA774636	SAMN22569028
Escherichia coli	E. coli	strain: E2	562	ASM2088351v1	GCF_020883515.1	RefSeq	NCBI Prokaryotic Genome Annotation Pipeline (PGAP)	Complete Genome	4826332	4920522	2021-11-18	4772	PRJNA779203	SAMN23015264
Escherichia coli	E. coli	strain: 2017.04.03CC	562	ASM2088637v2	GCF_020886375.2	RefSeq	NCBI Prokaryotic Genome Annotation Pipeline (PGAP)	Complete Genome	4563699	4709010	2021-12-06	4571	PRJDB8858	SAMD00407180
Escherichia coli	E. coli	strain: 2017.06.04CC	562	ASM2088643v2	GCF_020886435.2	RefSeq	NCBI Prokaryotic Genome Annotation Pipeline (PGAP)	Complete Genome	4623085	4896516	2021-12-06	4830	PRJDB8858	SAMD00407181
Escherichia coli	E. coli	strain: 2017.09.02CC	562	ASM2088649v2	GCF_020886495.2	RefSeq	NCBI Prokaryotic Genome Annotation Pipeline (PGAP)	Complete Genome	4702923	4952278	2021-12-06	4854	PRJDB8858	SAMD00407182
Escherichia coli	E. coli	strain: 2017.11.01CC	562	ASM2088657v2	GCF_020886575.2	RefSeq	NCBI Prokaryotic Genome Annotation Pipeline (PGAP)	Complete Genome	4733210	4915772	2021-12-06	4800	PRJDB8858	SAMD00407183
Escherichia coli	E. coli	strain: PJ-T13	562	ASM2090565v1	GCF_020905655.1	RefSeq	NCBI Prokaryotic Genome Annotation Pipeline (PGAP)	Complete Genome	4935193	4935193	2021-11-21	4859	PRJNA778213	SAMN22933588
Escherichia coli	E. coli	strain: RIVM_C019217	562	ASM2097174v1	GCF_020971745.1	RefSeq	NCBI Prokaryotic Genome Annotation Pipeline (PGAP)	Complete Genome	5230678	5378081	2021-11-24	5279	PRJNA774636	SAMN22569026
Escherichia coli	E. coli	strain: OSUCMP42NDM	562	ASM2098522v1	GCF_020985225.1	RefSeq	NCBI Prokaryotic Genome Annotation Pipeline (PGAP)	Complete Genome	4853432	5044621	2021-11-25	4931	PRJNA741538	SAMN23219802
Escherichia coli	E. coli	strain: 114	562	ASM2108987v1	GCF_021089875.1	RefSeq	NCBI Prokaryotic Genome Annotation Pipeline (PGAP)	Complete Genome	4755648	4953723	2021-12-07	4859	PRJNA780615	SAMN23169805
Escherichia coli	E. coli	strain: 7386Nal	562	ASM2116601v1	GCF_021166015.1	RefSeq	NCBI Prokaryotic Genome Annotation Pipeline (PGAP)	Complete Genome	5394199	5394199	2021-12-12	5403	PRJNA407949	SAMN07666419
Escherichia coli O157:H7		strain: 6535WT	83334	ASM2116639v1	GCF_021166395.1	RefSeq	NCBI Prokaryotic Genome Annotation Pipeline (PGAP)	Complete Genome	5649272	5741710	2021-12-12	5805	PRJNA750123	SAMN20437362
Escherichia coli O157:H7		strain: 6535NalR	83334	ASM2116641v1	GCF_021166415.1	RefSeq	NCBI Prokaryotic Genome Annotation Pipeline (PGAP)	Complete Genome	5644599	5737031	2021-12-12	5806	PRJNA750123	SAMN20437390
Escherichia coli O157:H7		strain: 7386WT	83334	ASM2116643v1	GCF_021166435.1	RefSeq	NCBI Prokaryotic Genome Annotation Pipeline (PGAP)	Complete Genome	5470657	5563075	2021-12-12	5592	PRJNA407949	SAMN07666420
Escherichia coli O157:H7		strain: M1300706002	83334	ASM2118410v1	GCF_021184105.1	RefSeq	NCBI Prokaryotic Genome Annotation Pipeline (PGAP)	Complete Genome	5646088	5738515	2021-12-15	5809	PRJNA750123	SAMN20437425
Escherichia coli O157:H7		strain: M1300706001A	83334	ASM2118412v1	GCF_021184125.1	RefSeq	NCBI Prokaryotic Genome Annotation Pipeline (PGAP)	Complete Genome	5526379	5620975	2021-12-15	5664	PRJNA750123	SAMN20437332
Escherichia coli	E. coli	strain: 5-1	562	ASM2122897v1	GCF_021228975.1	RefSeq	NCBI Prokaryotic Genome Annotation Pipeline (PGAP)	Complete Genome	5112678	5366899	2021-12-19	5349	PRJNA787313	SAMN23798050
Escherichia coli	E. coli	strain: E69	562	ASM2130734v1	GCF_021307345.1	RefSeq	NCBI Prokaryotic Genome Annotation Pipeline (PGAP)	Complete Genome	4438520	4438520	2021-12-28	4240	PRJNA789351	SAMN24108897
Escherichia coli	E. coli	strain: EC12	562	ASM2137831v1	GCF_021378315.1	RefSeq	NCBI Prokaryotic Genome Annotation Pipeline (PGAP)	Complete Genome	4951794	5173402	2022-01-06	5256	PRJNA701164	SAMN17849355
Escherichia coli	E. coli	strain: PE164	562	ASM2139029v2	GCF_021390295.2	RefSeq	NCBI Prokaryotic Genome Annotation Pipeline (PGAP)	Complete Genome	5034769	5076453	2022-12-22	4975	PRJNA793728	SAMN24579955
Escherichia coli O4:H5		strain: CU532-9	2491878	ASM2139846v1	GCF_021398465.1	RefSeq	NCBI Prokaryotic Genome Annotation Pipeline (PGAP)	Complete Genome	4858260	4858260	2022-01-10	4702	PRJNA759208	SAMN21159019
Escherichia coli O25:H1		strain: CU39ES-1	2874053	ASM2139848v1	GCF_021398485.1	RefSeq	NCBI Prokaryotic Genome Annotation Pipeline (PGAP)	Complete Genome	5124020	5124020	2022-01-10	4936	PRJNA759208	SAMN21159018
Escherichia coli LF82		strain: LF82	591946	ASM2139893v1	GCF_021398935.1	RefSeq	NCBI Prokaryotic Genome Annotation Pipeline (PGAP)	Complete Genome	4772884	4772884	2022-01-10	4620	PRJNA759208	SAMN21159024
Escherichia coli O16:H6		strain: CU37RT-2	2874052	ASM2139895v1	GCF_021398955.1	RefSeq	NCBI Prokaryotic Genome Annotation Pipeline (PGAP)	Complete Genome	5015239	5015239	2022-01-10	4912	PRJNA759208	SAMN21159021
Escherichia coli O99:H6		strain: CU42ET-1	2874051	ASM2139897v1	GCF_021398975.1	RefSeq	NCBI Prokaryotic Genome Annotation Pipeline (PGAP)	Complete Genome	4903963	4903963	2022-01-10	4728	PRJNA759208	SAMN21159022
Escherichia coli O25:H4		strain: CU568-3	2067421	ASM2139899v1	GCF_021398995.1	RefSeq	NCBI Prokaryotic Genome Annotation Pipeline (PGAP)	Complete Genome	5024072	5024072	2022-01-10	4966	PRJNA759208	SAMN21159020
Escherichia coli O2:H1		strain: HM670	2079157	ASM2139901v1	GCF_021399015.1	RefSeq	NCBI Prokaryotic Genome Annotation Pipeline (PGAP)	Complete Genome	5139616	5139616	2022-01-10	4960	PRJNA759208	SAMN21159023
Escherichia coli	E. coli	strain: PT62	562	ASM2144196v1	GCF_021441965.1	RefSeq	NCBI Prokaryotic Genome Annotation Pipeline (PGAP)	Complete Genome	4578540	4893538	2022-01-12	4839	PRJNA794350	SAMN24648241
Escherichia coli	E. coli	strain: B379	562	ASM2144198v1	GCF_021441985.1	RefSeq	NCBI Prokaryotic Genome Annotation Pipeline (PGAP)	Complete Genome	4801759	5152502	2022-01-12	5036	PRJNA515159	SAMN24645352
Escherichia coli	E. coli	isolate: DCE7	562	ASM2148478v1	GCF_021484785.1	RefSeq	NCBI Prokaryotic Genome Annotation Pipeline (PGAP)	Complete Genome	4417652	4932304	2022-01-16	4938	PRJNA793727	SAMN24579954
Escherichia coli	E. coli	strain: 1162C	562	ASM2149640v1	GCF_021496405.1	RefSeq	NCBI Prokaryotic Genome Annotation Pipeline (PGAP)	Complete Genome	5048620	5128168	2022-01-18	5070	PRJNA625950	SAMN14611938
Escherichia coli	E. coli	strain: 1162T7	562	ASM2149642v1	GCF_021496425.1	RefSeq	NCBI Prokaryotic Genome Annotation Pipeline (PGAP)	Complete Genome	5023946	5172258	2022-01-18	5133	PRJNA625950	SAMN14611937
Escherichia coli	E. coli	strain: 1162invT2	562	ASM2149644v1	GCF_021496445.1	RefSeq	NCBI Prokaryotic Genome Annotation Pipeline (PGAP)	Complete Genome	5007059	5169622	2022-01-18	5098	PRJNA625950	SAMN14611936
Escherichia coli	E. coli	strain: 258E	562	ASM2149802v2	GCF_021498025.2	RefSeq	NCBI Prokaryotic Genome Annotation Pipeline (PGAP)	Complete Genome	4715664	4921713	2022-05-12	4771	PRJNA634454	SAMN14996619
Escherichia coli	E. coli	strain: TH9F11	562	ASM2149804v1	GCF_021498045.1	RefSeq	NCBI Prokaryotic Genome Annotation Pipeline (PGAP)	Complete Genome	4884596	5386204	2022-01-18	5278	PRJNA636005	SAMN15062838
Escherichia coli	E. coli	strain: STO_Bone2	562	ASM2149814v1	GCF_021498145.1	RefSeq	NCBI Prokaryotic Genome Annotation Pipeline (PGAP)	Complete Genome	5245214	5323759	2022-01-18	5145	PRJNA634765	SAMN15006795
Escherichia coli	E. coli	strain: STO_Bone1B	562	ASM2149816v1	GCF_021498165.1	RefSeq	NCBI Prokaryotic Genome Annotation Pipeline (PGAP)	Complete Genome	4832047	5011905	2022-01-18	4863	PRJNA634765	SAMN15006794
Escherichia coli	E. coli	strain: NCCP12480	562	ASM2151333v1	GCF_021513335.1	RefSeq	NCBI Prokaryotic Genome Annotation Pipeline (PGAP)	Complete Genome	4523730	4606124	2022-01-19	4497	PRJNA692268	SAMN17319586
Escherichia coli	E. coli	strain: STEC306	562	ASM2153484v1	GCF_021534845.1	RefSeq	NCBI Prokaryotic Genome Annotation Pipeline (PGAP)	Complete Genome	5200637	5234480	2022-01-20	5290	PRJNA755469	SAMN21841557
Escherichia coli	E. coli	strain: STEC307	562	ASM2153488v1	GCF_021534885.1	RefSeq	NCBI Prokaryotic Genome Annotation Pipeline (PGAP)	Complete Genome	5200671	5234513	2022-01-20	5287	PRJNA755469	SAMN21841558
Escherichia coli	E. coli	strain: STEC308	562	ASM2153490v1	GCF_021534905.1	RefSeq	NCBI Prokaryotic Genome Annotation Pipeline (PGAP)	Complete Genome	5200667	5234516	2022-01-20	5288	PRJNA755469	SAMN21841559
Escherichia coli	E. coli	strain: STEC276	562	ASM2153492v1	GCF_021534925.1	RefSeq	NCBI Prokaryotic Genome Annotation Pipeline (PGAP)	Complete Genome	4865811	4953042	2022-01-20	4860	PRJNA755469	SAMN20824181
Escherichia coli	E. coli	strain: STEC346	562	ASM2153494v1	GCF_021534945.1	RefSeq	NCBI Prokaryotic Genome Annotation Pipeline (PGAP)	Complete Genome	5104329	5328896	2022-01-20	5393	PRJNA755469	SAMN21841563
Escherichia coli	E. coli	strain: STEC379	562	ASM2153498v1	GCF_021534985.1	RefSeq	NCBI Prokaryotic Genome Annotation Pipeline (PGAP)	Complete Genome	5041942	5113749	2022-01-20	5071	PRJNA755469	SAMN21841568
Escherichia coli	E. coli	strain: STEC383	562	ASM2153500v1	GCF_021535005.1	RefSeq	NCBI Prokaryotic Genome Annotation Pipeline (PGAP)	Complete Genome	5064428	5238876	2022-01-20	5287	PRJNA755469	SAMN21841571
Escherichia coli	E. coli	strain: STEC384	562	ASM2153502v1	GCF_021535025.1	RefSeq	NCBI Prokaryotic Genome Annotation Pipeline (PGAP)	Complete Genome	4990670	5292360	2022-01-20	5255	PRJNA755469	SAMN21841572
Escherichia coli	E. coli	strain: DOC14	562	ASM2155465v1	GCF_021554655.1	RefSeq	NCBI Prokaryotic Genome Annotation Pipeline (PGAP)	Complete Genome	4630639	4630639	2022-01-23	4525	PRJNA587532	SAMN13193109
Escherichia coli	E. coli	strain: 83972	562	ASM2155981v1	GCF_021559815.1	RefSeq	NCBI Prokaryotic Genome Annotation Pipeline (PGAP)	Complete Genome	5131295	5132861	2022-01-24	4966	PRJNA640588	SAMN15325683
Escherichia coli Nissle 1917		strain: Nissle 1917	316435	ASM2155983v1	GCF_021559835.1	RefSeq	NCBI Prokaryotic Genome Annotation Pipeline (PGAP)	Complete Genome	5055406	5064093	2022-01-24	4863	PRJNA640588	SAMN15325684
Escherichia coli	E. coli	strain: CFT073	562	ASM2155985v1	GCF_021559855.1	RefSeq	NCBI Prokaryotic Genome Annotation Pipeline (PGAP)	Complete Genome	5236926	5236926	2022-01-24	5080	PRJNA640588	SAMN15325682
Escherichia coli	E. coli	strain: Ec394-330266	562	ASM2155987v1	GCF_021559875.1	RefSeq	NCBI Prokaryotic Genome Annotation Pipeline (PGAP)	Complete Genome	5068795	5198882	2022-01-24	5117	PRJNA640606	SAMN15326090
Escherichia coli	E. coli	strain: 537-20	562	ASM2186972v1	GCF_021869725.1	RefSeq	NCBI Prokaryotic Genome Annotation Pipeline (PGAP)	Complete Genome	4979149	5116984	2022-02-02	4956	PRJNA800416	SAMN25247371
Escherichia coli	E. coli	strain: SWYH.B349aT	562	ASM2201469v1	GCF_022014695.1	RefSeq	NCBI Prokaryotic Genome Annotation Pipeline (PGAP)	Complete Genome	4800990	4918847	2022-02-06	4856	PRJNA801757	SAMN25378667
Escherichia coli	E. coli	strain: IGC_RcoliRes_1.1	562	ASM2202375v1	GCF_022023755.1	RefSeq	NCBI Prokaryotic Genome Annotation Pipeline (PGAP)	Complete Genome	5253394	5430886	2022-02-07	5376	PRJNA633524	SAMN15163749
Escherichia coli	E. coli	strain: IGC_EcoliInv_1.1	562	ASM2202377v1	GCF_022023775.1	RefSeq	NCBI Prokaryotic Genome Annotation Pipeline (PGAP)	Complete Genome	4693443	4693443	2022-02-07	4614	PRJNA633524	SAMN15163769
Escherichia coli	E. coli	strain: SWYHX138.33gt	562	ASM2205820v1	GCF_022058205.1	RefSeq	NCBI Prokaryotic Genome Annotation Pipeline (PGAP)	Complete Genome	4612612	4695496	2022-02-08	4556	PRJNA802381	SAMN25553860
Escherichia coli	E. coli	strain: SWYHX138.261ft	562	ASM2205822v1	GCF_022058225.1	RefSeq	NCBI Prokaryotic Genome Annotation Pipeline (PGAP)	Complete Genome	4613682	4710641	2022-02-08	4563	PRJNA802393	SAMN25554218
Escherichia coli	E. coli	strain: RM10740	562	ASM2211763v1	GCF_022117635.1	RefSeq	NCBI Prokaryotic Genome Annotation Pipeline (PGAP)	Complete Genome	5111631	5365985	2022-02-09	5325	PRJNA564826	SAMN12724284
Escherichia coli	E. coli	strain: RM8082	562	ASM2211765v1	GCF_022117655.1	RefSeq	NCBI Prokaryotic Genome Annotation Pipeline (PGAP)	Complete Genome	5153748	5529767	2022-02-09	5550	PRJNA564826	SAMN12724283
Escherichia coli	E. coli	strain: GDAR2-2	562	ASM2222088v1	GCF_022220885.1	RefSeq	NCBI Prokaryotic Genome Annotation Pipeline (PGAP)	Complete Genome	4928781	5000591	2022-02-14	4870	PRJNA725420	SAMN18879476
Escherichia coli	E. coli	strain: DH5a	562	ASM2222138v1	GCF_022221385.1	RefSeq	NCBI Prokaryotic Genome Annotation Pipeline (PGAP)	Complete Genome	4586346	4586346	2022-02-14	4481	PRJNA733504	SAMN19516076
Escherichia coli	E. coli	strain: ISHS7	562	ASM2234992v1	GCF_022349925.1	RefSeq	NCBI Prokaryotic Genome Annotation Pipeline (PGAP)	Complete Genome	4837230	5042998	2022-02-21	4904	PRJNA806716	SAMN25898031
Escherichia coli	E. coli	strain: STIN_95	562	ASM2235362v1	GCF_022353625.1	RefSeq	NCBI Prokaryotic Genome Annotation Pipeline (PGAP)	Complete Genome	5088138	5176099	2022-02-22	4997	PRJNA603241	SAMN13925551
Escherichia coli	E. coli	strain: SWHEFF_69	562	ASM2235390v1	GCF_022353905.1	RefSeq	NCBI Prokaryotic Genome Annotation Pipeline (PGAP)	Complete Genome	4933972	5092773	2022-02-22	4905	PRJNA603241	SAMN13925592
Escherichia coli	E. coli	strain: SWHEFF_68	562	ASM2235392v1	GCF_022353925.1	RefSeq	NCBI Prokaryotic Genome Annotation Pipeline (PGAP)	Complete Genome	5119240	5159997	2022-02-22	4943	PRJNA603241	SAMN13925591
Escherichia coli	E. coli	strain: SWHEFF_58	562	ASM2235404v1	GCF_022354045.1	RefSeq	NCBI Prokaryotic Genome Annotation Pipeline (PGAP)	Complete Genome	4986748	5166879	2022-02-22	4938	PRJNA603241	SAMN13925585
Escherichia coli	E. coli	strain: S163-2	562	ASM2236881v1	GCF_022368815.1	RefSeq	NCBI Prokaryotic Genome Annotation Pipeline (PGAP)	Complete Genome	4670184	5013188	2022-02-23	5074	PRJNA643913	SAMN15437873
Escherichia coli	E. coli	strain: M172-1	562	ASM2236889v1	GCF_022368895.1	RefSeq	NCBI Prokaryotic Genome Annotation Pipeline (PGAP)	Complete Genome	4973495	5480964	2022-02-23	5376	PRJNA643913	SAMN15437880
Escherichia coli	E. coli	strain: M159-1	562	ASM2236901v1	GCF_022369015.1	RefSeq	NCBI Prokaryotic Genome Annotation Pipeline (PGAP)	Complete Genome	4570064	4893369	2022-02-23	4823	PRJNA643913	SAMN15437881
Escherichia coli	E. coli	strain: S171-1	562	ASM2236917v1	GCF_022369175.1	RefSeq	NCBI Prokaryotic Genome Annotation Pipeline (PGAP)	Complete Genome	4588839	4883586	2022-02-23	4818	PRJNA643913	SAMN15438205
Escherichia coli	E. coli	strain: 1000C-3	562	ASM2237051v1	GCF_022370515.1	RefSeq	NCBI Prokaryotic Genome Annotation Pipeline (PGAP)	Complete Genome	4839424	5025101	2022-02-23	4894	PRJNA800091	SAMN25229634
Escherichia coli	E. coli	strain: 67-1	562	ASM2237667v1	GCF_022376675.1	RefSeq	NCBI Prokaryotic Genome Annotation Pipeline (PGAP)	Complete Genome	5021581	5401555	2021-06-15	5392	PRJNA521509	SAMN10904677
Escherichia coli	E. coli	isolate: TKEC21-17	562	ASM2238519v1	GCF_022385195.1	RefSeq	NCBI Prokaryotic Genome Annotation Pipeline (PGAP)	Complete Genome	4627225	4765513	2022-02-24	4677	PRJNA807907	SAMN26013067
Escherichia coli	E. coli	isolate: TKEC21-59	562	ASM2238521v1	GCF_022385215.1	RefSeq	NCBI Prokaryotic Genome Annotation Pipeline (PGAP)	Complete Genome	4626473	4713387	2022-02-24	4609	PRJNA807905	SAMN26012974
Escherichia coli	E. coli	strain: KMS2001	562	ASM2243944v1	GCF_022439445.1	RefSeq	NCBI Prokaryotic Genome Annotation Pipeline (PGAP)	Complete Genome	4735941	4735941	2022-03-02	4592	PRJNA747147	SAMN20257619
Escherichia coli	E. coli	strain: EV36	562	ASM2243946v1	GCF_022439465.1	RefSeq	NCBI Prokaryotic Genome Annotation Pipeline (PGAP)	Complete Genome	4734605	4734605	2022-03-02	4589	PRJNA747147	SAMN20257618
Escherichia coli	E. coli	strain: EC5502	562	ASM2245358v1	GCF_022453585.1	RefSeq	NCBI Prokaryotic Genome Annotation Pipeline (PGAP)	Complete Genome	5005213	5361452	2022-03-03	5340	PRJNA808802	SAMN26106929
Escherichia coli	E. coli	strain: HS	562	ASM2245360v1	GCF_022453605.1	RefSeq	NCBI Prokaryotic Genome Annotation Pipeline (PGAP)	Complete Genome	4581764	4585131	2022-03-03	4421	PRJNA807538	SAMN26036044
Escherichia coli	E. coli	strain: S-P-C-029.01	562	ASM2248820v1	GCF_022488205.1	RefSeq	NCBI Prokaryotic Genome Annotation Pipeline (PGAP)	Complete Genome	4641599	4641599	2022-03-06	4528	PRJNA806525	SAMN26095823
Escherichia coli	E. coli	strain: H3	562	ASM2249297v1	GCF_022492975.1	RefSeq	NCBI Prokaryotic Genome Annotation Pipeline (PGAP)	Complete Genome	4906030	4906030	2022-03-07	4799	PRJNA293615	SAMN04100030
Escherichia coli	E. coli	strain: A42	562	ASM2249299v1	GCF_022492995.1	RefSeq	NCBI Prokaryotic Genome Annotation Pipeline (PGAP)	Complete Genome	4751941	4751941	2022-03-07	4580	PRJNA293615	SAMN04100065
Escherichia coli	E. coli	strain: H2	562	ASM2249301v1	GCF_022493015.1	RefSeq	NCBI Prokaryotic Genome Annotation Pipeline (PGAP)	Complete Genome	4816573	4816573	2022-03-07	4688	PRJNA293615	SAMN04100029
Escherichia coli	E. coli	strain: A41	562	ASM2249311v1	GCF_022493115.1	RefSeq	NCBI Prokaryotic Genome Annotation Pipeline (PGAP)	Complete Genome	5106562	5106562	2022-03-07	4993	PRJNA293615	SAMN04100064
Escherichia coli	E. coli	strain: A39	562	ASM2249315v1	GCF_022493155.1	RefSeq	NCBI Prokaryotic Genome Annotation Pipeline (PGAP)	Complete Genome	4746311	4746311	2022-03-07	4567	PRJNA293615	SAMN04100062
Escherichia coli	E. coli	strain: A38	562	ASM2249317v1	GCF_022493175.1	RefSeq	NCBI Prokaryotic Genome Annotation Pipeline (PGAP)	Complete Genome	4862944	4862944	2022-03-07	4722	PRJNA293615	SAMN04100061
Escherichia coli	E. coli	strain: A36	562	ASM2249319v1	GCF_022493195.1	RefSeq	NCBI Prokaryotic Genome Annotation Pipeline (PGAP)	Complete Genome	5109615	5109615	2022-03-07	4984	PRJNA293615	SAMN04100059
Escherichia coli	E. coli	strain: A35	562	ASM2249321v1	GCF_022493215.1	RefSeq	NCBI Prokaryotic Genome Annotation Pipeline (PGAP)	Complete Genome	4764251	4764251	2022-03-07	4652	PRJNA293615	SAMN04100058
Escherichia coli	E. coli	strain: A34	562	ASM2249323v1	GCF_022493235.1	RefSeq	NCBI Prokaryotic Genome Annotation Pipeline (PGAP)	Complete Genome	4979481	4979481	2022-03-07	4928	PRJNA293615	SAMN04100057
Escherichia coli	E. coli	strain: A32	562	ASM2249325v1	GCF_022493255.1	RefSeq	NCBI Prokaryotic Genome Annotation Pipeline (PGAP)	Complete Genome	4727511	4727511	2022-03-07	4556	PRJNA293615	SAMN04100055
Escherichia coli	E. coli	strain: A33	562	ASM2249327v1	GCF_022493275.1	RefSeq	NCBI Prokaryotic Genome Annotation Pipeline (PGAP)	Complete Genome	5117905	5117905	2022-03-07	4984	PRJNA293615	SAMN04100056
Escherichia coli	E. coli	strain: A31	562	ASM2249329v1	GCF_022493295.1	RefSeq	NCBI Prokaryotic Genome Annotation Pipeline (PGAP)	Complete Genome	4830597	4830597	2022-03-07	4678	PRJNA293615	SAMN04100054
Escherichia coli	E. coli	strain: A30	562	ASM2249331v1	GCF_022493315.1	RefSeq	NCBI Prokaryotic Genome Annotation Pipeline (PGAP)	Complete Genome	5005265	5005265	2022-03-07	4743	PRJNA293615	SAMN04100053
Escherichia coli	E. coli	strain: A29	562	ASM2249333v1	GCF_022493335.1	RefSeq	NCBI Prokaryotic Genome Annotation Pipeline (PGAP)	Complete Genome	4682586	4682586	2022-03-07	4514	PRJNA293615	SAMN04100052
Escherichia coli	E. coli	strain: A28	562	ASM2249335v1	GCF_022493355.1	RefSeq	NCBI Prokaryotic Genome Annotation Pipeline (PGAP)	Complete Genome	4935112	4935112	2022-03-07	4801	PRJNA293615	SAMN04100051
Escherichia coli	E. coli	strain: A27	562	ASM2249337v1	GCF_022493375.1	RefSeq	NCBI Prokaryotic Genome Annotation Pipeline (PGAP)	Complete Genome	4805076	4805076	2022-03-07	4634	PRJNA293615	SAMN04100050
Escherichia coli	E. coli	strain: A26	562	ASM2249339v1	GCF_022493395.1	RefSeq	NCBI Prokaryotic Genome Annotation Pipeline (PGAP)	Complete Genome	4739402	4739402	2022-03-07	4588	PRJNA293615	SAMN04100049
Escherichia coli	E. coli	strain: A25	562	ASM2249341v1	GCF_022493415.1	RefSeq	NCBI Prokaryotic Genome Annotation Pipeline (PGAP)	Complete Genome	4602860	4602860	2022-03-07	4511	PRJNA293615	SAMN04100048
Escherichia coli	E. coli	strain: A24	562	ASM2249343v1	GCF_022493435.1	RefSeq	NCBI Prokaryotic Genome Annotation Pipeline (PGAP)	Complete Genome	5129598	5129598	2022-03-07	4945	PRJNA293615	SAMN04100047
Escherichia coli	E. coli	strain: A23	562	ASM2249345v1	GCF_022493455.1	RefSeq	NCBI Prokaryotic Genome Annotation Pipeline (PGAP)	Complete Genome	4523962	4523962	2022-03-07	4424	PRJNA293615	SAMN04100046
Escherichia coli	E. coli	strain: A22	562	ASM2249347v1	GCF_022493475.1	RefSeq	NCBI Prokaryotic Genome Annotation Pipeline (PGAP)	Complete Genome	4727126	4727126	2022-03-07	4559	PRJNA293615	SAMN04100045
Escherichia coli	E. coli	strain: A21	562	ASM2249349v1	GCF_022493495.1	RefSeq	NCBI Prokaryotic Genome Annotation Pipeline (PGAP)	Complete Genome	4722185	4722185	2022-03-07	4541	PRJNA293615	SAMN04100044
Escherichia coli	E. coli	strain: A20	562	ASM2249351v1	GCF_022493515.1	RefSeq	NCBI Prokaryotic Genome Annotation Pipeline (PGAP)	Complete Genome	4985562	4985562	2022-03-07	4839	PRJNA293615	SAMN04100043
Escherichia coli	E. coli	strain: A19	562	ASM2249353v1	GCF_022493535.1	RefSeq	NCBI Prokaryotic Genome Annotation Pipeline (PGAP)	Complete Genome	5002038	5002038	2022-03-07	4845	PRJNA293615	SAMN04100042
Escherichia coli	E. coli	strain: A17	562	ASM2249355v1	GCF_022493555.1	RefSeq	NCBI Prokaryotic Genome Annotation Pipeline (PGAP)	Complete Genome	4828453	4828453	2022-03-07	4679	PRJNA293615	SAMN04100040
Escherichia coli	E. coli	strain: A16	562	ASM2249357v1	GCF_022493575.1	RefSeq	NCBI Prokaryotic Genome Annotation Pipeline (PGAP)	Complete Genome	4902546	4902546	2022-03-07	4656	PRJNA293615	SAMN04100039
Escherichia coli	E. coli	strain: A15	562	ASM2249359v1	GCF_022493595.1	RefSeq	NCBI Prokaryotic Genome Annotation Pipeline (PGAP)	Complete Genome	4818521	4818521	2022-03-07	4628	PRJNA293615	SAMN04100038
Escherichia coli	E. coli	strain: A14	562	ASM2249361v1	GCF_022493615.1	RefSeq	NCBI Prokaryotic Genome Annotation Pipeline (PGAP)	Complete Genome	4794565	4794565	2022-03-07	4675	PRJNA293615	SAMN04100037
Escherichia coli	E. coli	strain: A13	562	ASM2249363v1	GCF_022493635.1	RefSeq	NCBI Prokaryotic Genome Annotation Pipeline (PGAP)	Complete Genome	4630346	4630346	2022-03-07	4444	PRJNA293615	SAMN04100036
Escherichia coli	E. coli	strain: A12	562	ASM2249365v1	GCF_022493655.1	RefSeq	NCBI Prokaryotic Genome Annotation Pipeline (PGAP)	Complete Genome	4909725	4909725	2022-03-07	4738	PRJNA293615	SAMN04100035
Escherichia coli	E. coli	strain: A11	562	ASM2249367v1	GCF_022493675.1	RefSeq	NCBI Prokaryotic Genome Annotation Pipeline (PGAP)	Complete Genome	4770699	4770699	2022-03-07	4592	PRJNA293615	SAMN04100034
Escherichia coli	E. coli	strain: A10	562	ASM2249369v1	GCF_022493695.1	RefSeq	NCBI Prokaryotic Genome Annotation Pipeline (PGAP)	Complete Genome	4978266	4978266	2022-03-07	4791	PRJNA293615	SAMN04100033
Escherichia coli	E. coli	strain: A8	562	ASM2249373v1	GCF_022493735.1	RefSeq	NCBI Prokaryotic Genome Annotation Pipeline (PGAP)	Complete Genome	4977665	4977665	2022-03-07	4876	PRJNA293615	SAMN04100031
Escherichia coli	E. coli	strain: A7	562	ASM2249375v1	GCF_022493755.1	RefSeq	NCBI Prokaryotic Genome Annotation Pipeline (PGAP)	Complete Genome	4836060	4836060	2022-03-07	4623	PRJNA293615	SAMN04100028
Escherichia coli	E. coli	strain: A6	562	ASM2249377v1	GCF_022493775.1	RefSeq	NCBI Prokaryotic Genome Annotation Pipeline (PGAP)	Complete Genome	5037312	5037312	2022-03-07	4977	PRJNA293615	SAMN04100027
Escherichia coli	E. coli	strain: A5	562	ASM2249379v1	GCF_022493795.1	RefSeq	NCBI Prokaryotic Genome Annotation Pipeline (PGAP)	Complete Genome	4769222	4769222	2022-03-07	4578	PRJNA293615	SAMN04100026
Escherichia coli	E. coli	strain: A4	562	ASM2249381v1	GCF_022493815.1	RefSeq	NCBI Prokaryotic Genome Annotation Pipeline (PGAP)	Complete Genome	4961568	4961568	2022-03-07	4756	PRJNA293615	SAMN04100025
Escherichia coli	E. coli	strain: A3	562	ASM2249383v1	GCF_022493835.1	RefSeq	NCBI Prokaryotic Genome Annotation Pipeline (PGAP)	Complete Genome	4740152	4740152	2022-03-07	4588	PRJNA293615	SAMN04100024
Escherichia coli	E. coli	strain: A2	562	ASM2249385v1	GCF_022493855.1	RefSeq	NCBI Prokaryotic Genome Annotation Pipeline (PGAP)	Complete Genome	5003165	5003165	2022-03-07	4878	PRJNA293615	SAMN04100023
Escherichia coli	E. coli	strain: A1	562	ASM2249387v1	GCF_022493875.1	RefSeq	NCBI Prokaryotic Genome Annotation Pipeline (PGAP)	Complete Genome	5019076	5019076	2022-03-07	4895	PRJNA293615	SAMN04100022
Escherichia coli	E. coli	strain: A37	562	ASM2249389v1	GCF_022493895.1	RefSeq	NCBI Prokaryotic Genome Annotation Pipeline (PGAP)	Complete Genome	4894387	4894387	2022-03-07	4732	PRJNA293615	SAMN04100060
Escherichia coli	E. coli	strain: STLEFF_29	562	ASM2249407v1	GCF_022494075.1	RefSeq	NCBI Prokaryotic Genome Annotation Pipeline (PGAP)	Complete Genome	4902360	5270173	2022-03-07	5119	PRJNA603241	SAMN13925558
Escherichia coli	E. coli	strain: STLEFF_47	562	ASM2249423v1	GCF_022494235.1	RefSeq	NCBI Prokaryotic Genome Annotation Pipeline (PGAP)	Complete Genome	4979339	5327979	2022-03-07	5218	PRJNA603241	SAMN13925566
Escherichia coli	E. coli	strain: STLIN_13	562	ASM2249431v1	GCF_022494315.1	RefSeq	NCBI Prokaryotic Genome Annotation Pipeline (PGAP)	Complete Genome	4872342	5151305	2022-03-07	4991	PRJNA603241	SAMN13925570
Escherichia coli	E. coli	strain: KTa008	562	ASM2249458v1	GCF_022494585.1	RefSeq	NCBI Prokaryotic Genome Annotation Pipeline (PGAP)	Complete Genome	5171503	5171503	2022-03-07	4987	PRJNA800231	SAMN25236413
Escherichia coli	E. coli	strain: KMi025	562	ASM2249460v1	GCF_022494605.1	RefSeq	NCBI Prokaryotic Genome Annotation Pipeline (PGAP)	Complete Genome	4807201	5136687	2022-03-07	5048	PRJNA800231	SAMN25236410
Escherichia coli	E. coli	strain: KFu024	562	ASM2249462v1	GCF_022494625.1	RefSeq	NCBI Prokaryotic Genome Annotation Pipeline (PGAP)	Complete Genome	4831099	5016165	2022-03-07	5017	PRJNA800231	SAMN25236401
Escherichia coli	E. coli	strain: KFu023	562	ASM2249464v1	GCF_022494645.1	RefSeq	NCBI Prokaryotic Genome Annotation Pipeline (PGAP)	Complete Genome	4672002	4674103	2022-03-07	4514	PRJNA800231	SAMN25236400
Escherichia coli	E. coli	strain: KKa019	562	ASM2249466v1	GCF_022494665.1	RefSeq	NCBI Prokaryotic Genome Annotation Pipeline (PGAP)	Complete Genome	5130570	5130570	2022-03-07	4967	PRJNA800231	SAMN25236404
Escherichia coli	E. coli	strain: KOr019	562	ASM2249468v1	GCF_022494685.1	RefSeq	NCBI Prokaryotic Genome Annotation Pipeline (PGAP)	Complete Genome	5218913	5450486	2022-03-07	5261	PRJNA800231	SAMN25236411
Escherichia coli	E. coli	strain: KKo009	562	ASM2249470v1	GCF_022494705.1	RefSeq	NCBI Prokaryotic Genome Annotation Pipeline (PGAP)	Complete Genome	4846819	5182539	2022-03-07	5062	PRJNA800231	SAMN25236406
Escherichia coli	E. coli	strain: KFu022	562	ASM2249472v1	GCF_022494725.1	RefSeq	NCBI Prokaryotic Genome Annotation Pipeline (PGAP)	Complete Genome	4675244	4893247	2022-03-07	4833	PRJNA800231	SAMN25236399
Escherichia coli	E. coli	strain: KKo003	562	ASM2249474v1	GCF_022494745.1	RefSeq	NCBI Prokaryotic Genome Annotation Pipeline (PGAP)	Complete Genome	4956558	5168268	2022-03-07	5089	PRJNA800231	SAMN25236405
Escherichia coli	E. coli	strain: KMi006	562	ASM2249476v1	GCF_022494765.1	RefSeq	NCBI Prokaryotic Genome Annotation Pipeline (PGAP)	Complete Genome	4858831	5099688	2022-03-07	5033	PRJNA800231	SAMN25236407
Escherichia coli	E. coli	strain: KFu019	562	ASM2249478v1	GCF_022494785.1	RefSeq	NCBI Prokaryotic Genome Annotation Pipeline (PGAP)	Complete Genome	4868848	5021360	2022-03-07	4996	PRJNA800231	SAMN25236398
Escherichia coli	E. coli	strain: KOr021	562	ASM2249480v1	GCF_022494805.1	RefSeq	NCBI Prokaryotic Genome Annotation Pipeline (PGAP)	Complete Genome	5025350	5025350	2022-03-07	4766	PRJNA800231	SAMN25236412
Escherichia coli	E. coli	strain: KGu016	562	ASM2249482v1	GCF_022494825.1	RefSeq	NCBI Prokaryotic Genome Annotation Pipeline (PGAP)	Complete Genome	5126687	5369757	2022-03-07	5241	PRJNA800231	SAMN25236402
Escherichia coli	E. coli	strain: KFu014	562	ASM2249485v1	GCF_022494855.1	RefSeq	NCBI Prokaryotic Genome Annotation Pipeline (PGAP)	Complete Genome	5042053	5051051	2022-03-07	4833	PRJNA800231	SAMN25236397
Escherichia coli	E. coli	strain: JP538	562	ASM2251410v1	GCF_022514105.1	RefSeq	NCBI Prokaryotic Genome Annotation Pipeline (PGAP)	Complete Genome	5052978	5182049	2022-01-18	5159	PRJDB12403	SAMD00408332
Escherichia coli	E. coli	strain: Z503	562	ASM2255840v1	GCF_022558405.1	RefSeq	NCBI Prokaryotic Genome Annotation Pipeline (PGAP)	Complete Genome	4481742	4666712	2022-03-14	4548	PRJNA791555	SAMN24295374
Escherichia coli	E. coli	strain: EC31	562	ASM2255862v1	GCF_022558625.1	RefSeq	NCBI Prokaryotic Genome Annotation Pipeline (PGAP)	Complete Genome	4990666	5300748	2022-03-14	5232	PRJNA608094	SAMN15904669
Escherichia coli	E. coli	strain: EC29	562	ASM2255864v1	GCF_022558645.1	RefSeq	NCBI Prokaryotic Genome Annotation Pipeline (PGAP)	Complete Genome	4887629	5132546	2022-03-14	5033	PRJNA608094	SAMN15904668
Escherichia coli	E. coli	strain: EC27	562	ASM2255866v1	GCF_022558665.1	RefSeq	NCBI Prokaryotic Genome Annotation Pipeline (PGAP)	Complete Genome	4806953	5111018	2022-03-14	5020	PRJNA608094	SAMN15904667
Escherichia coli	E. coli	strain: EC26	562	ASM2255868v1	GCF_022558685.1	RefSeq	NCBI Prokaryotic Genome Annotation Pipeline (PGAP)	Complete Genome	4851822	5064677	2022-03-14	4992	PRJNA608094	SAMN15904666
Escherichia coli	E. coli	strain: EC24	562	ASM2255870v1	GCF_022558705.1	RefSeq	NCBI Prokaryotic Genome Annotation Pipeline (PGAP)	Complete Genome	4854815	5083767	2022-03-14	4985	PRJNA608094	SAMN15904665
[truncated: 1,183 more rows]
